# Supplementary material for: Respiratory syncytial virus, human metapneumovirus, and influenza virus infection in Bangkok, 2016-2017
Source: PeerJ. 2019 Apr 11;7:e6748. doi: 10.7717/peerj.6748 (PMC6462397; doi:10.7717/peerj.6748)
Supplement: Dataset S1 [file peerj-07-6748-s004.fas]

>Human respiratory syncytial virus A isolate TH/B15849/2016C
aaaaaagatcccaaccctcaaaccacaaaaccaaaggaagtactcactaccaagcctaca
agaaagccaaccatcaacaccactaaaacaaacatcagaactacactgctcacctccaac
accaaaggaaatccagaacacacaagtcaagaggaaaccctccactcaaccacctccaaa
ggctatctaagcccatcccaagtctatacaacatccggtcaagaggaaaccctccactct
accacctccgaaggctatctaagcccatcacaagtctatacaacatccgagtacctatca
caatctctatcttcatccaacacaacaaaa
>Human respiratory syncytial virus A isolate TH/B18526/2016C
aaaaaagatcccaaccctcaaaccacaaaaccaaaggaagtactcactaccaagcctaca
ggaaagccaaccgtcaacaccactaaaacaaacatcagaactacactgctcacctccaac
accaaaggaaatccagaacacacaagtcaaggggaaaccctccactcaaccacctccaaa
ggctatccaagcccatcccaagtctatacaacatccagtcaagaggaaaccctccactca
accacctccgaaggctatctaagcccatcacaaatctatacaacatccgagtacctatca
caatctctatcttcatccaacacaacaaaa
>Human respiratory syncytial virus A isolate TH/B16367/2016C
aaaaaagatcccaaacctcaaaccacaaaaccaaaggaagtactcactaccaagcctaca
ggaaagccaaccatcaacaccaccaaaacaaacatcagaactacactgctcacctccaac
accaaaggaaatccagaacacacaagtcaagaggaaaccctccactcaaccacctccgaa
ggccatccaagcccatctcaagtctatacaacatccggtcaagaggaaaccctccactca
accacctccgaaggctatctaagcccatcacaagtctatacaacatccgagtacctatca
caatctctatcttcatccaacataacaaaa
>Human respiratory syncytial virus A isolate TH/B18177/2016C
aaaaaagatcccaaacctcaaaccacaaaaccaaaggaagtactcactaccaagcctaca
ggaaagtcaaccatcaacaccactaaaacaaacatcagaactacactgctcacctccaac
accaaaggaaatccagaacacacaagtcaagaggaaaccctccactcaaccacctccgaa
ggctatctaagcccatcacaagtctatacaacatccggtcaagaggaaaccctccactca
accacctccgaaggctatctaagcccatcacaagtctatacaacatccgagtacctatca
caatctctatcttcatccaacaaaacaaaa
>Human respiratory syncytial virus A isolate TH/B25218/2017C
aaaaaagatcccaaacctcaaaccacaaaaccaaaggaagtactcactaccaagcctaca
ggaaagtcaaccatcaacaccactaaaacaaacatcagaactacactgctcacctccaac
accaaaggaaatccagaacacacaagtcaagaggaaaccctccactcaaccacctccgaa
ggctatctaagcccatcacaagtctatacaacatccggtcaagaggaaaccctccactca
accacctccgaaggctatctaagcccatcacaagtctatacaacatccgagtacctatca
caatctctatcttcatccaacaaaacaaaa
>Human respiratory syncytial virus A isolate TH/B18375/2016C
aaaaaagatcccaaacctcaaaccacaaaaccaaaggaagtactcactaccaagcctaca
ggaaagccaaccatcaacaccactaaaacaaacatcagaactacactgctcacctccaac
accaaaggaaatccagaacacacaagtcaagaggaaaccctccactcaaccacctccgaa
ggctatctaagcccatcacaagtctatacaacatccggtcaagaggaaaccccccactca
accacctccgatggctatctaagcccatcacaagtctatacaacatccgagtacctatca
caatctctatcttcatccaacaaaacaaaa
>Human respiratory syncytial virus A isolate TH/B22488/2017C
aaaaaagatcccaaacctcaaaccacaaaaccaaaagaagtactcactaccaagcctaca
ggaaagccaaccatcaacatcactaaaacaaacatcagaactacactgctcatctctaac
accaaaggaaatccagaacacacaagtcaaaaggaaaccctccactcaaccacctccgaa
ggctatctaagcccatcacaagtctatacaacatccggtcaagaggaaaccctccactca
accacctccgaaggctatctaagcccatcacaagtctatacaacatccgagtacctatca
caatctctatcttcatccaacacaacaaaa
>Human respiratory syncytial virus A isolate TH/B23576/2017C
aaaaaagatcccaaacctcaaaccacaaaaccaaaagaagtactcactaccaagcctaca
ggaaagccaaccatcaacatcactaaaacaaacatcagaactacactgctcatctctaac
accaaaggaaatccagaacacacaagtcaaaaggaaaccctccactcaaccacctccgaa
ggctatctaagcccatcacaagtctatacaacatccggtcaagaggaaaccctccactca
accacctccgaaggctatctaagcccatcacaagtctatacaacatccgagtacctatca
caatctctatcttcatccaacacaacaaaa
>Human respiratory syncytial virus A isolate TH/B24131/2017C
aaaaaagatcccaaacctcaaaccacaaaaccaaaagaagtactcactaccaagcctaca
ggaaagccaaccatcaacatcactaaaacaaacatcagaactacactgctcatctctaac
accaaaggaaatccagaacacacaagtcaaaaggaaaccctccactcaaccacctccgaa
ggctatctaagcccatcacaagtctatacaacatccggtcaagaggaaaccctccactca
accacctccgaaggctatctaagcccatcacaagtctatacaacatccgagtacctatca
caatctctatcttcatccaacacaacaaaa
>Human respiratory syncytial virus A isolate TH/B24428/2017C
aaaaaagatcccaaacctcaaaccacaaaaccaaaagaagtactcactaccaagcctaca
ggaaagccaaccatcaacatcactaaaacaaacatcagaactacactgctcatctctaac
accaaaggaaatccagaacacacaagtcaaaaggaaaccctccactcaaccacctccgaa
ggctatctaagcccatcacaagtctatacaacatccggtcaagaggaaaccctccactca
accacctccgaaggctatctaagcccatcacaagtctatacaacatccgagtacctatca
caatctctatcttcatccaacacaacaaaa
>Human respiratory syncytial virus A isolate TH/B24875/2017C
aaaaaagatcccaaacctcaaaccacaaaaccaaaagaagtactcactaccaagcctaca
ggaaagccaaccatcaacatcactaaaacaaacatcagaactacactgctcatctctaac
accaaaggaaatccagaacacacaagtcaaaaggaaaccctccactcaaccacctccgaa
ggctatctaagcccatcacaagtctatacaacatccggtcaagaggaaaccctccactca
accacctccgaaggctatctaagcccatcacaagtctatacaacatccgagtacctatca
caatctctatcttcatccaacacaacaaaa
>Human respiratory syncytial virus A isolate TH/B26261/2017C
aaaaaagatcccaaacctcaaaccacaaaaccaaaagaagtactcactaccaagcccaca
ggaaagccaaccatcaacaccactaaaacaaacatcagaactacactgctcatctctaac
accaaaggaaatccagaacacacaagtcaaaaggaaaccctccactcaaccacctccgaa
ggctatctaagcccatcacaagtctatacaacatccggtcaagaggaaaccctccactca
accacctccgaaggctatctaagcccatcacaagtctatacaacatccgagtacctatca
caatctctatcttcatccaacacaacaaaa
>Human respiratory syncytial virus A isolate TH/B22229/2017C
aaaaaagatcccaaacctcaaaccacaaaaccaaaggaagtactcactaccaagcccaca
ggaaagccgaccatcaacaccaccaaaacaaacatcagaactacactgctcacctccaac
accaaaggaaatccagaacacacaagtcaagaggaaaccctccactcaaccacctccgaa
ggctatccaagcccatcacaagtctatacaacatccggtcaagaggaaaccctccactca
accacctccgaaggctatctaagcccatcacaagtctatacaacatccgagttcctatca
caatctctatcttcatccaacaatacaaaa
>Human respiratory syncytial virus A isolate TH/B22805/2017C
aaaaaagatcccaaacctcaaaccacaaaaccaaaggaagtactcactaccaagcccaca
ggaaagccgaccatcaacaccaccaaaacaaacatcagaactacactgctcacctccaac
accaaaggaaatccagaacacacaagtcaagaggaaaccctccactcaaccacctccgaa
ggctatccaagcccatcacaagtctatacaacatccggtcaagaggaaaccctccactca
accacctccgaaggctatctaagcccatcacaagtctatacaacatccgagttcctatca
caatctctatcttcatccaacaatacaaaa
>Human respiratory syncytial virus A isolate TH/B23284/2017C
aaaaaagatcccaaacctcaaaccacaaaaccaaaggaagtactcactaccaagcccaca
ggaaagccgaccatcaacaccaccaaaacaaacatcagaactacactgctcacctccaac
accaaaggaaatccagaacacacaagtcaagaggaaaccctccactcaaccacctccgaa
ggctatccaagcccatcacaagtctatacaacatccggtcaagaggaaaccctccactca
accacctccgaaggctatctaagcccatcacaagtctatacaacatccgagttcctatca
caatctctatcttcatccaacaatacaaaa
>Human respiratory syncytial virus A isolate TH/B23964/2017C
aaaaaagatcccaaacctcaaaccacaaaaccaaaggaagtactcactaccaagcccaca
ggaaagccgaccatcaacaccaccaaaacaaacatcagaactacactgctcacctccaac
accaaaggaaatccagaacacacaagtcaagaggaaaccctccactcaaccacctccgaa
ggctatccaagcccatcacaagtctatacaacatccggtcaagaggaaaccctccactca
accacctccgaaggctatctaagcccatcacaagtctatacaacatccgagttcctatca
caatctctatcttcatccaacaatacaaaa
>Human respiratory syncytial virus A isolate TH/B23908/2017C
aaaaaagatcccaaacctcaaaccacaaaaccaaaggaagcactcaccaccaagcccaca
ggaaagccaaccatcaacaccaccaaaacaaacaccagaaccacaccgctcacctccaac
accaaaggaaatccagaacacacaagtcaagaggaaaccctccactcaaccacctccgaa
ggccatccaggcccatcacaagtctatacaacatccggtcaaaaggaaaccctccactca
accacctccgaaggccatctaagcccatcacaagtctatacaacatccgagtacctacca
caatctctatcttcatccaacacaacaaaa
>Human respiratory syncytial virus A isolate TH/B18247/2016A
aaaaaagatcccagacctcaaaccacaaaaccaaaggaagtactcactaccaagcctaca
ggaaaaccaactatcaacaccactaagacaaacagcagaactacactgctcacctccaac
accaaaggaaatccagaacacacaagtcaaaaggaaaccatccactcaaccacctccgaa
ggctatctaagcccatcacaagtctatacaacatccggtcaagaggaaaccctccactca
accacctccgaaggctatccaagcccatcacaagtctatacaacatccgagtacctatca
caatctctatcttcatccaacacaacaaaa
>Human respiratory syncytial virus A isolate TH/B24745/2017C
aaaaaagatcccaaacctcaaaccacaaaaccaaagggagtactcactaccaagcctaca
ggaaagccaaccatcaacaccactaaaaccaacagcaggactacactgctcacctccaac
accaaaggaaatccagaacacacaagtcaaaaggaaaccatccactcaaccacctccgaa
ggctatccaagcccatcacaagtctatacaacatccgatcaagaggaaaccctccactca
accacctccgaaggctatccaagcccatcacaagtctatacaacatccgagtacctatca
caatctctatcttcatccaacacaacaaaa
>Human respiratory syncytial virus A isolate TH/B26137/2017A
aaaaaagatcccaaacctcaaaccacaaaaccaaagggagtactcactaccaagcctaca
ggaaagccaaccatcaacaccactaaaaccaacagcaggactacactgctcacctccaac
accaaaggaaatccagaacacacaagtcaaaaggaaaccatccactcaaccacctccgaa
ggctatccaagcccatcacaagtctatacaacatccgatcaagaggaaaccctccactca
accacctccgaaggctatccaagcccatcacaagtctatacaacatccgagtacctatca
caatctctatcttcatccaacacaacaaaa
>Human respiratory syncytial virus A isolate TH/B24195/2017C
aaaaaagatcccaaacctcaaaccacaaaaccaaaggaagtactcactaccaagcctaca
agaaagccaaccatcaacaccactaaaacaaacagcagaactacactgctcacctctaac
accaaaggaaatccagaacacacaagtcaaaaggaaacccaccactcaaccacctccgaa
ggctatccaagcccatcacaagtctatacaacatccggtcaagaggaaaccccccactca
actacctccgaaggctatccaagcccatcacaagtccacacaacatccgagtacctatca
caatctccatcttcatccaacacaacaaaa
>Human respiratory syncytial virus A isolate TH/B24836/2017A
aaaaaagatcccaaacctcaaaccacaaaaccaaaggaagtactcactaccaagcctaca
agaaagccaaccatcaacaccactaaaacaaacagcagaactacactgctcacctctaac
accaaaggaaatccagaacacacaagtcaaaaggaaacccaccactcaaccacctccgaa
ggctatccaagcccatcacaagtctatacaacatccggtcaagaggaaaccccccactca
actacctccgaaggctatccaagcccatcacaagtccacacaacatccgagtacctatca
caatctccatcttcatccaacacaacaaaa
>Human respiratory syncytial virus A isolate TH/B25740/2017A
aaaaaagatcccaaaccccaaaccacaaaaccaaaggaagtactcactaccaagcccaca
ggaaagccagccatcaacaccaccaaaacaaacatcagaactacactgatcacctccaac
accaaaggaaatccagaacacacaagtcaagagggaaccctccactcaaccacctccgaa
ggctatccaagcccatcacaagtctacacaacatctggtcaagaggaaactctccactca
accacctccgaaggctatccaagcccatcacaagcctatacaacatccgagtacccatca
caatctctatcttcatccaacacagcaaaa
