# Supplementary material for: Respiratory syncytial virus, human metapneumovirus, and influenza virus infection in Bangkok, 2016-2017
Source: PeerJ. 2019 Apr 11;7:e6748. doi: 10.7717/peerj.6748 (PMC6462397; doi:10.7717/peerj.6748)
Supplement: Dataset S2 [file peerj-07-6748-s005.fas]

>Human respiratory syncytial virus B isolate TH/B16526/2016C
aaaagagaccccaaaacactagccaaaacaccgaaaaaagaaaacaccattaacccaaca
aaaaaaccaacccccaagactacagaaagagacaccagcaccccacaatccactgtgctc
gacataaccacatcaaaacacacagaaagagacaccagcacctcacaatccactgcgctt
gacacaaccacatcaaaacacacaacccaacagcaatctctctactcaaccacccccgaa
aacacacccaactccacacaaacacccacagcatccgagccctccacatcaaattctacc

>Human respiratory syncytial virus B isolate TH/B17042/2016C.
aaaagagaccccaaaacactagccaaaacaccgaaaaaagaaaccaccattaacccaaca
aaaaaaccaacccccaagaccacagaaagagacaccagcaccccacaatccactgcgctc
gacacaaccacatcaaaacacacagaaagggacaccagcaccccacaatccaccgcgctt
gacacaacaacatcaaaacacacaacccaacagcaatctctccactcaaccacccccgaa
aacacacccaactccacacaaacacccacagcatccgagccctccacatcaaattctacc

>Human respiratory syncytial virus B isolate TH/B17060/2016C.
aaaagagaccccaaaacactagccaaaacaccgaaaaaagaaaccaccattaacccaaca
aaaaaaccaacccccaagactacagaaagagacaccagcaccccacaatccactgtgctc
gacataaccacatcaaaacacacagaaagggacaccagcacctcacaatccattgcgctt
gacacaacaacatcaaaacacataacccaacagcaatctctctactcaaccacccccgaa
aacacacccaactccacacaaacacccacagcatccgagccctccacatcaaattctacc

>Human respiratory syncytial virus B isolate TH/B17262/2016C.
aaaagataccccaaaacaccagccaaaacaccgaaaaaagaaaccaccattaacccaaca
aaaaaaccaacccccaagactacagaaagagacaccagcaccccacaatccactgtgctc
gacataaccacatcaaaacacacagaaagagacaccagcacctcacagtccattgtgctt
gacacaaccacatcaaaacacacaacccaacagcaatctccttactcaaccacccccgaa
aacacacccaactccacgcaaacacccacaccatccgagccctccacatcaaattccacc

>Human respiratory syncytial virus B isolate TH/B17273/2016C.
aaaagagaccccaaaacactagccaaaacaccgaaaaaagaaaccaccattaacccaaca
aaaaaaccaacccccaagactacagaaagagacaccagcaccccacaatccactgtgctc
gacataaccacatcaaaacacacagaaagggacaccagcacctcacaatccattgcgctt
gacacaacaacatcaaaacacataacccaacagcaatctctctactcaaccacccccgaa
aacacacccaactccacacaaacacccacagcatccgagccctccacatcaaattctacc

>Human respiratory syncytial virus B isolate TH/B17325/2016C.
aaaagagaccccaaaacactagccaaaacactgaaaaaagaaaccaccattaacccaaca
aaaaaaccaacccccaagactacagaaagagacaccagcaccccacaatccactgtgctc
gacataaccacatcaaaacacacagaaagagacaccagcacctcacaatccattgcgctt
gacacaaccacatcaaaacacacaacccaacagcaatctctctactcaaccacccccgaa
aacacacccaactccacacaaacacccacagcatccgagccctccacatcaaattctacc

>Human respiratory syncytial virus B isolate TH/B17328/2016C.
aaaagagaccccaaaacactagccaaaacaccgaaaaaagaaaccaccattaacccaaca
aaaaaaccaacccccaagactatagaaagagacaccagcaccccacaatccactgtgctc
gacataaccacatcaaaacacacaaaaagagacaccagcacctcacaatccattgtgccc
gacacaaccacatcaaaacacacaacccaacagcaatctctccactcaaccacccccgaa
aacacacccaactccacgcaaacacccacagcatccgagccctccacatcaaattctacc

>Human respiratory syncytial virus B isolate TH/B17351/2016C.
aaaagagaccccaaaacactagccaaaacaccgaaaaaagaaaccaccattaacccaaca
aaaaaaccaacccccaagactacagaaagagacaccagcaccccacaatccactgtgctc
gacataaccacatcaaaacacacagaaagggacaccagcacctcacaatccattgcgctt
gacacaacaacatcaaaacacataacccaacagcaatctctctactcaaccacccccgaa
aacacacccaactccacacaaacacccacagcatccgagccctccacatcaaattctacc

>Human respiratory syncytial virus B isolate TH/B17354/2016C.
aaaagataccccaaaacaccagccaaaacaccgaaaaaagaaaccaccattaacccaaca
aaaaaaccaacccccaagactacagaaagagacaccagcaccccacaatccactgtgctc
gacataaccacatcaaaacacacagaaagagacaccagcacctcacaatccattgtgctt
gacacaaccacatcaaaacacacaacccaacagcaatctccttactcaaccatccccgaa
aacacacccaactccacgcaaacacccacaccatccgagccctccacatcaaattccacc

>Human respiratory syncytial virus B isolate TH/B17357/2016C.
aaaagagacctcaaaacactagccaaaacaccgaaaaaagaaaccaccattaacccaaca
aaaaaaccaacccccaagactacagaaagagacaccagcaccccacaattcactgtgctc
gacacaaccacatcaaaacacacagaaagagacaccagcacctcacaatccattgcgctc
gaaacaaccacatcaaaacacacaacccaacagcaatctctctactcaaccacccccgaa
aacacacccaactccacacaaacacccacagcatccgagccctccacatcaaattctacc

>Human respiratory syncytial virus B isolate TH/B17372/2016C.
aaaagagaccccaaaacaccagccaaaacaccgaaaaaagaaaccaccattaacccaaca
aaaagaccaacccccaagactacagaaagagacaccagcaccccacaatccactgtgctc
gacataaccacatcaaaacacacagaaagagacaccagcacctcacaatccattgcactt
gacacaaccacatcaaaacacacaacccaacagcaatctctccactcaaccaccctcgaa
aacacacccaactccacacaaacacccacagcatccgagccctccacatcaaattctacc

>Human respiratory syncytial virus B isolate TH/B17375/2016C.
aaaagataccccaaaacaccagccaaaacaccgaaaaaagaaaccaccattaacccaaca
aaaaaaccaacccccaagactacagaaagagacaccagcaccccacaatccactgtgctc
gacataaccacatcaaaacacacagaaagagacaccagcacctcacaatccattgtgctt
gacacaaccacatcaaaacacacaacccaacagcaatctccttactcaaccacccccgaa
aacacacccaactccacgcaaacacccacaccatccgagccctccacatcaaattccacc

>Human respiratory syncytial virus B isolate TH/B17382/2016C.
aaaagagaccccaaaacactagccaaaacaccgaaaaaagaaaccaccattaacccaaca
aaaaaaccaacccccaagactacagaaagagacaccagcaccccacaatccactgtgctc
gacataaccacatcaaaacacacagaaagggacaccagcacctcacaatccattgcgctt
gacacaacaacatcaaaacacataacccaacagcaatctctctactcaaccacccccgaa
aacacacccaactccacacaaacacccacagcatccgagccctccacatcaaattctacc

>Human respiratory syncytial virus B isolate TH/B17472/2016A.
aaaagagaccccaagacactagccaaaacaccgaaaaaagaaaccaccattaacccaaca
aaaaaaccaacccccaagactacagaaagagacaccagcaccccacaatccactgtgctc
gacataaccacatcaaaacacacagaaagagacaccagcacctcacaatccattgcgctt
gacacaaccacatcaaaacacacaacccaacagcaatctctctactcaaccacccccgaa
aacacacccaactccacgcaaacacccacagcatccgagccctccacatcaaactctacc

>Human respiratory syncytial virus B isolate TH/B17496/2016C.
aaaagagacctcaagacactagccaaaacaccgaaaaaagaaaccaccattaacccaaca
aaaaaaccaacccccaagactacagaaagagacaccagcaccccacaatccactgtgctc
gacacaaccacatcaaaacacacagaaagagacaccagcacctcacaatccattgcgctt
gacacaaccacatcaaaacacacaacccaacagcaatctctctactcaaccacccccgaa
aacacacctaactccacacaaacacccacagcatccgagccctccacatcaaattctacc

>Human respiratory syncytial virus B isolate TH/B17504/2016C.
aaaagagacctcaaaacactagccaaaacaccgaaaaaagaaaccaccattaacccaaca
aaaaaaccaacccccaagactacagaaagagacaccagcaccccacaattcactgtgctc
gacacaaccacatcaaaacacacagaaagagacaccagcacctcacaatccattgcgctc
gaaacaaccacatcaaaacacacaacccaacagcaatctctccactcaaccacccccgaa
aacacacccaactccacacaaacacccacagcatccgagccctccacatcaaattctacc

>Human respiratory syncytial virus B isolate TH/B17528/2016C.
aaaagggaccccaaaacactagccaaaacaccgaaaaaagaaaccaccattaacccaaca
aaaaaaccaacccccaagactacagaaagagactccagcaccccacaatccactgtgctc
gacataaccacatcaaaacacacagaaagagacaccagcacctcacaatccattgcgctt
gacacaaccacatcaaaacacacaacccaacagcaatctctctactcaaccacccccgaa
aacacacccaactccacgcaaacacccacagcatccgagccctccacatcaaattctacc

>Human respiratory syncytial virus B isolate TH/B17643/2016C.
aaaagataccccaaaacaccagccaaaacaccgaaaaaagaaaccaccattaacccaaca
aaaaaaccaacccccaagactacagaaagagacaccagcaccccacaatccactgtgctc
gacataaccacatcaaaacacacagaaagagacaccagcacctcacaatccattgtgctt
gacacaaccacatcaaaacacacaacccaacagcaatctccttactcaaccacccccgaa
aacacacccaactccacgcaaacacccacaccatccgagccctccacatcaaattccacc

>Human respiratory syncytial virus B isolate TH/B17666/2016C.
aaaagagaccccaaaacactagccaaaacaccgaaaaaagaaaccaccattaacccaaca
aaaaaaccaacccccaagactacagaaagagacaccagcaccccacaatccactgtgctc
gacataaccacatcaaaacacacagaaagggacaccagcacctcacaatccattgcgctt
gacacaacaacatcaaaacacataacccaacagcaatctctctactcaaccacccccgaa
aacacacccaactccacacaaacacccacagcatccgagccctccacatcaaattctacc

>Human respiratory syncytial virus B isolate TH/B17676/2016C.
aaaagagaccccaaaacaccagccaaaacaccgaaaaaagaaaccaccattaacccaaca
aaaagaccaacccccaagactacagaaagagacaccagcaccccacaatccactgtgctc
gacataaccacatcaaaacacacagaaagagacaccagcacctcacaatccattgcactt
gacacaaccacatcaaaacacacaacccaacagcaatctctccactcaaccaccctcgaa
aacacacccaactccacacaaacacccacagcatccgagccctccacatcaaattctacc

>Human respiratory syncytial virus B isolate TH/B17692/2016C.
aaaagagaccccaaaacaccagccaaaacatcgaaaaaagaaaccaccattaacccaaca
aaaaaaccaacccccaagactacagaaagagacaccagcaccccacaatccactgtgctc
gacataaccacatcaaaacacacagaaagagacaccagcacctcacaatccattgcgctt
gacacaaccacatcaaaacacacaacccaacagcaatctctccactcaaccacccccgaa
aacacacccaactccacacaaacacccacagcatccgagccctccacatcaaattctacc

>Human respiratory syncytial virus B isolate TH/B20944/2017A.
aaaagagaccccaaaacactagccaaaacaccgaaaaaagaaaccaccattaacccaaca
aaaaagccaacccccaagactacagagagagacaccagcaccccacaatccactgtgctc
gacacaaccacatcaaggcaaacagaaagagacaccagcacctcacaatccattgcgctt
gacacaaccacatcaaaacacacaacccaacagcaatccctccactcaaccacccccgaa
aacacacccaactccacacaaacacccacagcatccgagccctccacaccaaactctacc

>Human respiratory syncytial virus B isolate TH/B21521/2017C.
aaaagagaccccaaaacactagccaaaacaccgaaaaaagaaaccaccattaacctaaca
aaaaaaccaacccccaagactacagaaagagacaccagcaccccacaatccactgtgctc
gacataaccacatcaaaacacacagaaagggacaccagcacctcacaatccattgcgctt
gacacaaccacatcaaaacacacaacccaacagcaatctctctactcaaccatccccgaa
aacacacccaactccacacaaacacccacagcatccgagccctccacatcaaattctatc

>Human respiratory syncytial virus B isolate TH/B22488/2017C.
aaaagagaccccaaaacactagccaaaacaccgaaaaaagaaaccaccattaacccaaca
aaaaaaccaacccccaagactacagaaagagacaccagcactccacaatccactgtgctc
gacataaccacatcaaaacaaacagaaagggacaccagcacctcacaatccattgcgctt
gacacaaccacatcaaaacacacaacccaacagcaatctccctactcaaccacccccgaa
aacacacccaactccacacaaacacccacagcatccgagccctccacatcaaattctacc

>Human respiratory syncytial virus B isolate TH/B22764/2017C.
aaaagagaccccaaaacactagccaaaacaccgaaaaaagaaaccaccattaacccaaca
aaaaaaccaacccccaagactacagaaagagacaccagcactccacaatccactgtgctc
gacataaccacatcaaaacaaacagaaagggacaccagcacctcacaatccattgcgctt
gacacaaccacatcaaaacacacaacccaacagcaatctccctactcaaccacccccgaa
aacacacccaactccacacaaacacccacagcatccgagccctccacatcaaattctacc

>Human respiratory syncytial virus B isolate TH/B22892/2017A.
aaaagagaccccaaaacactagccaaaacaccgaaaaaagaaaccaccattaacccaaca
aaaaaaccaacccccaagactacagaaagagacaccagcactccacaatccactgtgctc
gacataaccacatcaaaacaaacagaaagggacaccagcacctcacaatccattgcgctt
gacacaaccacatcaaaacacacaacccaacagcaatctccctactcaaccacccccgaa
aacacacccaactccacacaaacacccacagcatccgagccctccacatcaaattctacc

>Human respiratory syncytial virus B isolate TH/B22918/2017C.
aaaagagaccccaaaacactagccaaaacaccgaaaaaagaaaccaccattaacccaaca
aaaaaaccaacccccaagactacagaaagagacaccagcactccacaatccactgtgctc
gacataaccacatcaaaacaaacagaaagggacaccagcacctcacaatccattgcgctt
gacacaaccacatcaaaacacacaacccaacagcaatctccctactcaaccacccccgaa
aacacacccaactccacacaaacacccacagcatccgagccctccacatcaaattctacc

>Human respiratory syncytial virus B isolate TH/B23124/2017C.
aaaagagaccccaaaacactagccaaaacaccgaaaaaagaaaccaccattaacccaaca
aaaaaaccaacccccaagactacagaaagagacaccagcactccacaatccactgtgctc
gacataaccacatcaaaacaaacagaaagggacaccagcacctcacaatccattgcgctt
gacacaaccacatcaaaacacacaacccaacagcaatctccctactcaaccacccccgaa
aacacacccaactccacacaaacacccacagcatccgagccctccacatcaaattctacc

>Human respiratory syncytial virus B isolate TH/B23267/2017C.
aaaagagaccccaaaacactagccaaaacaccgaaaaaagaagccaccattaacccaaca
aaaaaaccaacccccaagactatagaaagagacaccagcaccccacaatccactgtgctc
gacataaccacatcaaaacacacaaaaagagacaccagcacctcacaatccattgtgccc
gacacaaccacatcaaaacacacaacccaacagcaatctctccactcaaccacccccgaa
aacacacccaactccacgcaaacacccacagcatccgagccctccacatcaaattctacc

>Human respiratory syncytial virus B isolate TH/B23272/2017C.
aaaagagaccccaaaacaccagccaaaacaccgaaaaaagaaaccaccatcaacccaaca
aaaaaaccaacccccaagactacagaaagagacaccagcaccccacaatccactgtgctc
gacataaccacatcaaaacacacagaaagagacaccagcacctcacaatccattgcgctt
gacacaaccacatcaaaacacacaacccaacagcaatctctctactcaaccacccccgaa
aacacacccaactccacacaaacacccacagcatccgagccctccacatcaaattctatc

>Human respiratory syncytial virus B isolate TH/B23342/2017C.
aaaagagaccccaaaacactagccaaaacaccgaaaaaagaaaccaccattaacccaaca
aaaaaaccaacccccaagactacagaaagagacaccagcactccacaatccactgtgctc
gacataaccacatcaaaacaaacagaaagggacaccagcacctcacaatccattgcgctt
gacacaaccacatcaaaacacacaacccaacagcaatctccctactcaaccacccccgaa
aacacacccaactccacacaaacacccacagcatccgagccctccacatcaaattctacc

>Human respiratory syncytial virus B isolate TH/B23356/2017C.
aaaagagaccccaaaacaccagccaaaacaccgaaaaaagaaaacaccattaaccctaca
aaaaaaccaacccccaagaccacagaaagagacaccagcaccccacaatccactgtgctc
gacataaccacatcaaaacacacagaaagagacaccagcacctcacaatccattgcgctt
gacacaaccacatcaaaacacacaacccaacagcaatctctctactcaaccacccccgaa
aacacacccaactccacacaaacacccacagcatccgagccctccacatcaaattctacc

>Human respiratory syncytial virus B isolate TH/B23488/2017A.
aaaagagaccccaaaacaccagccaaaacaccgaaaaaagaaaccaccattaacccaaca
aaaaaaccaacccccaagactacagaaagagacaccagcaccccacaatccactgtgctc
gacataacctcatcaaaacacacagaaagggacaccagcacctcacaatccattgcgctt
gacacaaccacatcaaaacacacaacccaacagcaatctctctactcaaccatccccgaa
aacacacccaactccacacaaacacccacagcatccgagccctccacatcaaattctacc

>Human respiratory syncytial virus B isolate TH/B23501/2017C.
aaaagagaccccaaaacactagccaaaacaccgaaaaaagaaaccaccattaacccaaca
aaaaaaccaacccccaagactacagaaagagacaccagcactccacaatccactgtgctc
gacataaccacatcaaaacaaacagaaagggacaccagcacctcacaatccattgcgctt
gacacaaccacatcaaaacacacaacccaacagcaatctccctactcaaccacccccgaa
aacacacccaactccacacaaacacccacagcatccgagccctccacatcaaattctacc

>Human respiratory syncytial virus B isolate TH/B23564/2017C.
aaaagagaccccaaaacactagccaaaacaccgaaaaaagaaaccaccattaacccaaca
aaaaaaccaacccccaagactacagaaagagacaccagcactccacaatccactgtgctc
gacataaccacatcaaaacaaacagaaagggacaccagcacctcacaatccattgcgctt
gacacaaccacatcaaaacacacaacccaacagcaatctccctactcaaccacccccgaa
aacacacccaactccacacaaacacccacagcatccgagccctccacatcaaattctacc

>Human respiratory syncytial virus B isolate TH/B23640/2017C.
aaaagagaccccaaaacaccagccaaaacaccgaaaaaagaaaccaccattaacccaaca
aaaaaaccaacccccaagactacagaaagagacaccagcaccccacaatccactgtgctc
gacataacctcatcaaaacacacagaaagggacactagcacctcacaatccattgcgctt
gacacaaccacatcaaaacacacaacccaacagcaatctctctactcaaccatccccgaa
aacacacccaactccacacaaacacccacagcatccgagccctccacatcaaattctacc

>Human respiratory syncytial virus B isolate TH/B23649/2017C.
aaaagagaccccaaaacactagccaaaacaccgaaaaaagaaaccaccattaacccaaca
aaaaaaccaacccccaagactacagaaagagacaccagcactccacaatctactgtgctc
gacataaccacatcaaaacaaacagaaagggacaccagcacctcacaatccattgcgctt
gacacaaccacatcaaaacacacaacccaacagcaatctccctactcaaccacccccgaa
aacacacccaactccacacaaacacccacagcatccgagccctccacatcaaattctacc

>Human respiratory syncytial virus B isolate TH/B23707/2017C.
aaaagagaccccaaaacactagccaaaacactgaaaaaagaaaccaccattaacccaaca
aaaaaaccaacccccaagactacagaaagagacaccagcaccccacaatccactgtgctc
gacataaccacatcaaaacacacagaaagggacaccagcacctcacaatccattgcgctt
gacacaaccacatcaaaacacacaacccaacagcaatctctctactcaaccatccccgaa
aacacacccaactccacacaaacacccatagcatccgagccctccacatcaaattctatc

>Human respiratory syncytial virus B isolate TH/B23714/2017C.
aaaagagaccccaaaacactagccaaaacacctaaaaaagaaaacaccattaacccaaca
aaaaaaccaacccccaagactacagaaagagacaccagcaccccacaatccactgtgctc
gacataaccacatcaaaacacacagaaagggacaccagcacctcacaatccactgcactt
gacacaaccacatcaaaacacacaacccaacagcaatctctctactcaaccatccccgaa
aacacacccaactccacacaaacacccacagcatccgagccctccacatcaaattctacc

>Human respiratory syncytial virus B isolate TH/B23809/2017C.
aaaagagaccccaaaacactagccaaaacaccgaaaaaagaaaccaccattaacccaaca
aaaaaaccaacccccaagactacagaaagagacaccagcactccacaatccactgtgctc
gacataaccacatcaaaacaaacagaaagggacaccagcacctcacaatccattgcgctt
gacacaaccacatcaaaacacacaacccaacagcaatctccctactcaaccacccccgaa
aacacacccaactcctcacaaacacccacagcatccgagccctccacatcaaattctacc

>Human respiratory syncytial virus B isolate TH/B23892/2017A.
aaaagagaccccaaaacactagccaaaacaccgaaaaaagaaaccaccattaacccaaca
aaaaaaccaacccccaagactacagaaagagacaccagcactccacaatccactgtgctc
gacataaccacatcaaaacaaacagaaagggacaccagcacctcacaatccattgcgctt
gacacaaccacatcaaaacacacaacccaacagcaatctccctactcaaccacccccgaa
aacacacccaactccacacaaacacccacagcatccgagccctccacatcaaattctacc

>Human respiratory syncytial virus B isolate TH/B23909/2017C.
aaaagagaccccaaaacactagccaaaacaccgaaaaaagaaaccaccattaacccaaca
aaaaaaccaacccccaagactacagaaagagacaccagcactccacaatccactgtgctc
gacataaccacatcaaaacaaacagaaagggacaccagcacctcacaatccattgcgctt
gacacaaccacatcaaaacacacaacccaacagcaatctccctactcaaccacccccgaa
aacacacccaactccacacaaacacccacagcatccgagccctccacatcaaattctacc

>Human respiratory syncytial virus B isolate TH/B24024/2017A.
aaaagagaccccaaaacactagccaaaacaccgaaaaaagaaaccaccattaacccaaca
aaaaaaccaacccccaagactacagaaagagacaccagcactccacaatccactgtgctc
gacacaaccacatcaaaacaaacagaaagggacaccagcacctcacaatccattgcgctt
gacacaaccacatcaaaacacacaacccaacagcaatctccctactcaaccacccccgaa
aacacacccaactccacacaaacacccacagcatccgagccctccacatcaaattctacc

>Human respiratory syncytial virus B isolate TH/B24034/2017C.
aaaagagaccccaaaacactagccaaaacacctaaaaaagaaaacaccattaacccaaca
aaaaaaccaacccccaagactacagaaagagacaccagcaccccacaatccactgtgctc
gacataaccacatcaaaacacacagaaagggacaccagcacctcacaatccactgcactt
gacacaaccacatcaaaacacacaacccaacagcaatctctctactcaaccatccccgaa
aacacacccaactccacacaaacacccacagcatccgagccctccacatcaaattctacc

>Human respiratory syncytial virus B isolate TH/B24130/2017C.
aaaagagaccccaaaacactagccaaaacaccgaaaaaagaaaccaccattaacccaaca
aaaaaaccaacccccaagactacagaaagagacaccagcactccacaatccactgtgctc
gacataaccacatcaaaacaaacagaaagggacaccagcacctcacaatccattgcgctt
gacacaaccacatcaaaacacacaacccaacagcaatctccctactcaaccacccccgaa
aacacacccaactccacacaaacacccacagcatccgagccctccacatcaaattctacc

>Human respiratory syncytial virus B isolate TH/B24145/2017A.
aaaagagaccccaaaacactagccaaaacacctaaaaaagaaaacaccattaacccaaca
aaaaaaccaacccccaagactacagaaagagacaccagcaccccacaatccactgtgctc
gacataaccacatcaaaacacacagaaagggacaccagcacctcacaatccactgcactt
gacacaaccacatcaaaacacacaacccaacagcaatctctctactcaaccatccccgaa
aacacacccaactccacacaaacacccacagcatccgagccctccacatcaaattctacc

>Human respiratory syncytial virus B isolate TH/B24183/2017C.
aaaagagaccccaaaacactagccaaaacaccgaaaaaagaaaccaccattaacccaaca
aaaaaaccaacccccaagactacagaaagagacaccagcactccacaatccactgtgctc
gacataaccacatcaaaacaaacagaaagggacaccagcacctcacaatccattgcgctt
gacacaaccacatcaaaacacacaacccagcagcaatctccctactcaaccaccctcgaa
aacacacccaactccacacaaacacccacagcatccgagccctccacatcaaattctacc

>Human respiratory syncytial virus B isolate TH/B24289/2017A.
aaaagagaccccaaaacactagccaaaacaccgaaaaaagaaaccaccattaacccaaca
aaaaaaccaacccccaagactacagaaagagacaccagcactccacaatccactgtgctc
gacataaccacatcaaaacaaacagaaagggacaccagcacctcacaatccattgcgctt
gacacaaccacatcaaaacacacaacccaacagcaatctccctactcaaccacccccgaa
aacacacccaactccacacaaacacccacagcatccgagccctccacatcaaattctacc

>Human respiratory syncytial virus B isolate TH/B24293/2017A.
aaaagagaccccaaaacactagccaaaacaccgaaaaaagaaaccaccattaacccaaca
aaaaaaccaacccccaagactacagaaagagacaccagcactccacaatccactgtgctc
gacataaccacatcaaaacaaacagaaagggacaccagcacctcacaatccattgcgctt
gacacaaccacatcaaaacacacaacccaacagcaatctccctactcaaccacccccgaa
aacacacccaactccacacaaacacccacagcatccgagccctccacatcaaattctacc

>Human respiratory syncytial virus B isolate TH/B24299/2017C.
aaaagagaccccaaaacactagccaaaacaccgaaaaaagaaaccaccattaacccaaca
aaaaaaccaacccccaagactacagaaagagacaccagcaccccacaatccactgtgctc
gacataaccacatcaaaacacacagaaagggacaccagcacctcacaatccattgcgctt
gacacaaccacatcaaaacacacaacccaacagcaatctctctactcaaccatccccgaa
aacacacccaactccacacaaacacccacagcatccgagccctccatatcaaattccacc

>Human respiratory syncytial virus B isolate TH/B24319/2017A.
aaaagagaccccaaaacactagccaaaacaccgaaaaaagaaaccaccattaacccaaca
aaaaaaccaacccccaagactacagaaagagacaccagcactccacaatccactgtgctc
gacataaccacatcaaaacaaacagaaagggacaccagcacctcacaatccattgcgctt
gacacaaccacatcaaaacacacaacccaacagcaatctccctactcaaccacccccgaa
aacacacccaactccacacaaacacccacagcatccgagccctccacatcaaattctacc

>Human respiratory syncytial virus B isolate TH/B24340/2017C.
aaaagagaccccaaaacaccaaccaaaacaccgaaaaaagaaaccaccattaacccaaca
aaaaaaccaacccccaagactacagaaagagacaccagcaccccacaacccactgtgctc
gacataacctcatcaaaacacacagaaagggacaccagcacctcacaatccattgcgctt
gacacaaccacatcaaaacacacaacccaacagcaatctctctactcaaccatccccgaa
aacacacccaactccacacaaacacccacagcatccgagccctccacatcaaattctacc

>Human respiratory syncytial virus B isolate TH/B24472/2017C.
aaaagagaccccaaaacactagccaaaacaccgaaaaaagaaaccaccattaacctaaca
aaaaaaccaacccccaagactacagaaagagacaccagcaccccacaatccactgtgctc
gacataaccacatcaaaacacacagaaagggacaccagcacctcacaatccattgcgctt
gacacaaccacatcaaaacacacaacccaacagcaatctctctactcaaccatccccgaa
aacacacccaactccacacaaacacccacagcatccgagccctccacatcaaattctatc

>Human respiratory syncytial virus B isolate TH/B24504/2017C.
aaaagagaccccaaaacaccagccaaaacaccgaaaaaagaaaccaccattaacccaaca
aaaaaaccaacccccaagactacagaaagagacaccagcaccccacaatccactgtgctc
gacataaccacatcaaaacacacagaaagggacaccagcacctcacaatccattgcgctt
gacacaaccacatcaaaacacacaacccaactgcaatctctctactcaaccatccccgaa
aacacacccaactccacacaaacacccacagcatccgagccctccacatcaaattctacc

>Human respiratory syncytial virus B isolate TH/B24505/2017C.
aaaagagaccccaaaacactagccaaaacaccgaaaaaagaaaccaccattaacctaaca
aaaaaaccaacccccaagactacagaaagagacaccagcaccccacaatccactgtgctc
gacataaccacatcaaaacacacagaaagggacaccagcacctcacaatccattgcgctt
gacacaaccacatcaaaacacacaacccaacagcaatctctctactcaaccatccccgaa
aacacacccaactccacacaaacacccacagcatccgagcccttcacatcaaattctatc

>Human respiratory syncytial virus B isolate TH/B24521/2017A.
aaaagagaccccaaaacactagccaaaacaccgaaaaaagaaaccaccattaacccaaca
aaaaaaccaacccccaagactacagaaagagacaccagcactccacaatccactgtgctc
gacataaccacatcaaaacaaacagaaagggacaccagcacctcacaatccattgcgctt
gacacaaccacatcaaaacacacaacccaacagcaatctccctactcaaccacccccgaa
aacacacccaactccacacaaacacccacagcatccgagccctccacatcaaattctacc

>Human respiratory syncytial virus B isolate TH/B24534/2017C.
aaaagagaccccaaaacactagccaaaacaccgaaaaaagaaaccaccattaacccaaca
aaaaaaccaacccccaagactacagaaagagacaccagcactccacaatccactgtgctc
gacataaccacatcaaaacaaacagaaagggacaccagcacctcacaatccattgcgctt
gacacaaccacatcaaaacacacaacccaacagcaatctccctactcaaccacccccgaa
aacacacccaactccacacaaacacccacagcatccgagccctccacatcaaattctacc

>Human respiratory syncytial virus B isolate TH/B24571/2017C.
aaaagagaccccaaaacactagccaaaacacctaaaaaagaaaacaccattaacccaaca
aaaaaaccaacccccaagactacagaaagagacaccagcaccccacaatccactgtgctc
gacataaccacatcaaaacacacagaaagggacaccagcacctcacaatccactgcactt
gacacaaccacatcaaaacacacaacccaacagcaatctctctactcaaccatccccgaa
aacacacccaactccacacaaacacccacagcatccgagccctccacatcaaattctacc

>Human respiratory syncytial virus B isolate TH/B24600/2017A.
aaaagagaccccaaaacactagccaaaacaccgaaaaaagaaaccaccattaacctaaca
aaaaaaccaacccccaagactacagaaagagacaccagcaccccacaatccactgtgctc
gacataaccacatcaaaacacacagaaagggacaccagcacctcacaatccattgcgctt
gacacaaccacatcaaaacacacaacccaacagcaatctctctactcaaccatccccgaa
aacacacccaactccacacaaacacccacagcatccgagccctccacatcaaattctatc

>Human respiratory syncytial virus B isolate TH/B24620/2017C.
aaaagagaccccaaaacactagccaaaacaccgaaaaaagaaaccaccattaacccaaca
aaaaaaccaacccccaagactacagaaagagacaccagcaccccacaatccactgtgctc
gacataaccacatcaaaacacacagaaagggacaccagcacctcacaatccattgcgctt
gacacaaccacatcaaaacacacaacccaacagcaatctctctactcaaccatccccgaa
aacacacccaactccacacaaacacccacagcatccgagccctccacatcaaattctacc

>Human respiratory syncytial virus B isolate TH/B24623/2017C.
aaaagagaccccaaaacactagccaaaacaccgaaaaaagaaaccaccattaacccaaca
aaaaaaccaacccccaagactacagaaagagacaccagcaccccacaatccactgtgctc
gacataaccacatcaaaacacacagaaagagacaccagcacttcacaatccattgcgctt
gacacaaccacatcaaaacacacaacccaacagcaatctctctactcaaccacccccgaa
aacacacccaactctacacaaacacccacagcatccgagccctccacatcaaattccacc

>Human respiratory syncytial virus B isolate TH/B24624/2017C.
aaaagagaccccaaaacactagccaaaacaccgaaaaaagaaaccaccattaacccaaca
aaaaaaccaacccccaagactacagaaagagacaccagcaccccacaatccactgtgctc
gacataaccacatcaaaacacacagaaagggacaccagcacctcacaatccattgcgctt
gacacaaccacatcaaaacacacaacccaacagcaatctctctactcaaccatccccgaa
aacacacccaactccacacaaacacccacagcatccgagccctccatatcaaattccacc

>Human respiratory syncytial virus B isolate TH/B24701/2017A.
aaaagagaccccaaaacaccagccaaaacaccgaaaaaagaaaacaccattaacccaaca
aaaaaaccaacccccaagaccacagaaagagacaccagcaccccacaatccactgtgctc
gacataaccacatcaaaacacacagaaagagacaccagcacctcacaatccattgcgctt
gacacaaccacatcaaaacacacaacccaacagcaatctctctactcaaccacccccgaa
aacacacccaactccacacaaacacccacagcatccgagccctccacatcaaattctacc

>Human respiratory syncytial virus B isolate TH/B24714/2017C.
aaaagagaccccaaaacactagccaaaacaccgaaaaaagaaaccaccattaacccaaca
aaaaaaccaacccccaagactacagaaagagacaccagcactccacaatccactgtgctc
gacataaccacatcaaaacaaacagaaagggacaccagcacctcacaatccattgcgctt
gacacaaccacatcaaaacacacaacccaacagcaatctccctactcaaccacccccgaa
aacacacccaactccacacaaacacccacagcatccgagccctccacatcaaattctacc

>Human respiratory syncytial virus B isolate TH/B24787/2017C.
aaaagagaccccaaaacactagccaaaacacctaaaaaagaaaacaccattaacccaaca
aaaaaaccaacccccaagactacagaaagagacaccagcaccccacaatccactgtgctc
gacataaccacatcaaaacacacagaaagggacaccagcacctcacaatccactgcactt
gacacaaccacatcaaaacacacaacccaacagcaatctctctactcaaccatccccgaa
aacacacccaactccacacaaacacccacagcatccgagccctccacatcaaattctacc

>Human respiratory syncytial virus B isolate TH/B24790/2017C.
aaaagagaccccaaaacactagccaaaacaccgaaaaaagaaaccaccattaacccaaca
aaaaaaccaacccccaagactacagaaagagacaccagcactccacaatccactgtgctc
gacataaccacatcaaaacaaacagaaagggacaccagcacctcacaatccattgcgctt
gacacaaccacatcaaaacacacaacccaacagcaatctccctactcaaccacccccgaa
aacacacccaactccacacaaacacccacagcatccgagccctccacatcaaattccacc

>Human respiratory syncytial virus B isolate TH/B24810/2017C.
aaaagagaccccaaaacactagccaaaacaccgaaaaaagaaaccaccattaacctaaca
aaaaaaccaacccccaagactacagaaagagacaccagcaccccacaatccactgtgctc
gacataaccacatcaaaacacacagaaagggacaccagcacctcacaatccattgcgctt
gacacaaccacatcaaaacacacaacccaacagcaatctctctactcaaccatccccgaa
aacacacccaactccacacaaacacccacagcatccgagccctccacatcaaattctatc

>Human respiratory syncytial virus B isolate TH/B24855/2017A.
aaaagagaccccaaaacactagccaaaacacctaaaaaagaaaacaccattaacccaaca
aaaaaaccaacccccaagactacagaaagagacaccagcaccccacaatccactgtgctc
gacataaccacatcaaaacacacagaaagggacaccagcacctcacaatccactgcactt
gacacaaccacatcaaaacacacaacccaacagcaatctctctactcaaccatccccgaa
aacacacccaactccacacaaacacccacagcatccgagccctccacatcaaattctacc

>Human respiratory syncytial virus B isolate TH/B24870/2017C.
aaaagagaccccaaaacactagccaaaacactgaaaaaagaaaccaccattaacccaaca
aaaaaaccaacccccaagactacagaaagagacaccagcaccccacaatccactgtgctc
gacataaccacatcaaaacacacagaaagagacaccagcacctcacaatccattgcgctt
gacacaaccacatcaaaacacacaacccaacagcaatctctctactcaaccacccctgaa
aacacacccaactccacacaaacacccacagcatctgagccctccacatcaaattccacc

>Human respiratory syncytial virus B isolate TH/B24877/2017C.
aaaagagaccccaaaacactagccaaaacacctaaaaaagaaaacaccattaacccaaca
aaaaaaccaacccccaagactacagaaagagacaccagcaccccacaatccactgtgctc
gacataaccacatcaaaacacacagaaagggacaccagcacctcacaatccactgcactt
gacacaaccacatcaaaacacacaacccaacagcaatctctctactcaaccatccccgaa
aacacacccaactccacacaaacacccacagcatccgagccctccacatcaaattctacc

>Human respiratory syncytial virus B isolate TH/B24978/2017A.
aaaagagaccccaaaacactagccaaaacaccgaaaaaagaaaccaccattaacccaaca
aaaaaaccaacccccaagactacagaaagagacaccagcaccccacaatccactgtgctc
gacataaccacatcaaaacacacagaaagggacaccagcacctcacaatccattgcgctt
gacacaaccacatcaaaacacacaacccaacagcaatctctctactcaaccatccccgaa
aacacacccaactccacacaaacacccacagcatccgagccctccacatcaaattctacc

>Human respiratory syncytial virus B isolate TH/B25008/2017C.
aaaagagaccccaaaacactagccaaaacaccgaaaaaagaaaccaccattaacccaaca
aaaaaaccaacccccaagactacagaaagagacaccagcactccacaatccactgtgctc
gacataaccacatcaaaacaaacagaaagggacaccagcacctcacaatccattgcgctt
gacacaaccacatcaaaacacacaacccaacagcaatctccctactcaaccacccccgaa
aacacacccaactccacacaaacacccacagcatccgagccctccacatcaaattctacc

>Human respiratory syncytial virus B isolate TH/B25146/2017A.
aaaagagaccccaaaacactagccaaaacaccgaaaaaagaaaccaccattaacccaaca
aaaaaaccaacccccaagactacagaaagagacaccagcactccacaatccactgtgctc
gacataaccacatcaaaacaaacagaaagggacaccagcacctcacaatccattgcgctt
gacacaaccacatcaaaacacacaacccaacagcaatctccctactcaaccacccccgaa
aacacacccaactccacacaaacacccacagcatccgagccctccacatcaaattctacc

>Human respiratory syncytial virus B isolate TH/B25175/2017A.
aaaagagaccccaaaacactagccaaaacacctaaaaaagaaaacaccattaacccaaca
aaaaaaccaacccccaagactacagaaagagacaccagcaccccacaatccactgtgctc
gacataaccacatcaaaacacacagaaagggacaccagcacctcacaatccactgcactt
gacacaaccacatcaaaacacacaacccaacagcaatctctctactcaaccatccccgaa
aacacacccaactccacacaaacacccacagcatccgagccctccacatcaaattctacc

>Human respiratory syncytial virus B isolate TH/B25213/2017C.
aaaagagaccccaaaacaccaaccaaaacaccgaaaaaagaaaccaccattaacccaaca
aaaaaaccaacccccaagactacagaaagagacaccagcaccccacaatccactgtgctc
gacataacctcatcaaaacacacagaaagggacaccagcacctcacaatccattgcgctt
gacacaaccacatcaaaacacacaacccaacagcaatctctctactcaaccatccccgaa
aacacacccaactccacacaaacacccacagcatccgagccctccacatcaaattctacc

>Human respiratory syncytial virus B isolate TH/B25258/2017C.
aaaagagaccccaaaccactagccaaaacaccgaaaaaagaaaccaccattaacccaaca
aaaaaaccaacccccaagactacagaaagagacaccagcactccacaatccactgtgctc
gacataaccacatcaaaacaaacagaaagggacaccagcacctcacaatccattgcgctt
gacacaaccacatcaaaacacacaacccaacagcaatctccctactcaaccacccccgaa
aacacacccaactccacacaaacacccacagcatccgagccctccacatcaaattctacc

>Human respiratory syncytial virus B isolate TH/B25349/2017A.
aaaagagaccccaaaacactagccaaaacaccgaaaaaagaaaccaccattaacccaaca
aaaaaaccaacccccaagaccacagaaagagacaccagcaccccacaatccactgcgctc
gacacaaccacaccaaaacacacagaaagggacaccagcacctcacaatccattgcgctc
gacacaaccacatcaaaacacacaacccaacagcaatccctctactcaaccatccccgaa
aacacacccaactccacacaaacacccacagcatccgagccctccacatcaaattctacc

>Human respiratory syncytial virus B isolate TH/B25357/2017C.
aaaagagaccccaaaacactagccaaaacaccgaaaaaagaaaccaccattaacccaaca
aaaaaaccaacccccaagactacagaaagagacaccagcaccccacaatccactgtgctc
gacataaccatatcaaaacacacagaaagagacaccagcaccccacaatccattgcactt
gacacaaccacatcaaaacacacaacccaacagcaatctctctactcaaccacccccgaa
aacacacccaactccacacaaacacccacagcatccgagccctccacatcaaattctacc

>Human respiratory syncytial virus B isolate TH/B25361/2017C.
aaaagagaccccaaaacactagccaaaacaccgaaaaaagaaaccaccattaacccaaca
aaaaaaccaacccccaagactacagaaagagacaccagcactccacaatccactgtgctc
gacataaccacatcaaaacaaacagaaagggacaccagcacctcacaatccattgcgctt
gacacaaccacatcaaaacacacaacccaacagcaatctccctactcaaccacccccgaa
aacacacccaactccacacaaacacccacagcatccgagccctccacatcaaattctacc

>Human respiratory syncytial virus B isolate TH/B25456/2017A.
aaaagagaccccaaaacactagccaaaacaccgaaaaaagaaaccaccattaacccaaca
aaaaaaccaacccccaagactacagaaagagacaccagcaccccacaatccactgtgctc
gacataaccacatcaaaacacacagaaagggacaccagcacctcacaatccattgcgctt
gacacaaccacatcaaaacacacaacccaacagcagtctctctactcaaccatccccgaa
aacacacccaactccacacaaacacccacagcatccgagccctccacatcaaattctacc

>Human respiratory syncytial virus B isolate TH/B25552/2017C.
aaaagagaccccaaaccactagccaaaacaccgaaaaaagaaaccaccattaacccaaca
aaaaaaccaacccccaagactacagaaagagacaccagcactccacaatccactgtgctc
gacataaccacatcaaaacaaacagaaagggacaccagcacctcacaatccattgcgctt
gacacaaccacatcaaaacacacaacccaacagcaatctccctactcaaccacccccgaa
aacacacccaactccacacaaacacccacagcatccgagccctccacatcaaattctacc

>Human respiratory syncytial virus B isolate TH/B25595/2017C.
aaaagagaccccaaaacactagccaaaacaccgaaaaaagaaaccaccattaacctaaca
aaaaaaccaacccccaagactacagaaagagacaccagcaccccacaatccactgtgctc
gacataaccacatcaaaacacacagaaagggacaccagcacctcacaatccattgcgctt
gacacaaccacatcaaaacacacaacccaacagcaatctctctactcaaccatccccgaa
aacacacccaactccacacaaacacccacagcatccgagccctccacatcaaattctatc

>Human respiratory syncytial virus B isolate TH/B25643/2017A.
aaaagagaccccaaaacactagccaaaacaccgaaaaaagaaaccaccattaacccaaca
aaaaaaccaacccccaagactacagaaagagacaccagcaccccacaatccactgtgctc
gacataaccacatcaaaacacacagaaaaggacaccagcacctcacaatccattgcgctt
gacacaaccacatcaaaacacacaacccaacagcaatctctctactcaaccatccccaaa
aacacacccaactccacacaaacacccacagcatccgagccctccacatcaaattctacc

>Human respiratory syncytial virus B isolate TH/B25647/2017A.
aaaagagaccccaaaacactagccaaaacaccgaaaaaagaaaccaccattaacctaaca
aaaaaaccaacccccaagactacagaaagagacaccagcaccccacaatccactgtgctc
gacataaccacatcaaaacacacagaaagggacaccagcacctcacaatccattgcgctt
gacacaaccacatcaaaacacacaacccaacagcaatctctctactcaaccatccccgaa
aacacacccaactccacacaaacacccacagcatccgagccctccacatcaaattctatc

>Human respiratory syncytial virus B isolate TH/B25650/2017A.
aaaagagaccccaaaacactagccaaaacaccgaaaaaagaaaccaccattaacctaaca
aaaaaaccaacccccaagactacagaaagagacaccagcaccccacaatccactgtgctc
gacataaccacatcaaaacacacagaaagggacaccagcacctcacaatccattgcgctt
gacacaaccacatcaaaacacacaacccaacagcaatctctctactcaaccatccccgaa
aacacacccaactccacacaaacacccacagcatccgagccctccacatcaaattctatc

>Human respiratory syncytial virus B isolate TH/B25872/2017C.
aaaagagaccccaaaacactagccaaaacacctaaaaaagaaaacaccattaacccaaca
aaaaaaccaacccccaagactacagaaagagacaccagcaccccacaatccactgtgctc
gacataaccacatcaaaacacacagaaagggacaccagcacctcacaatccactgcactt
gacacaaccacatcaaaacacacaacccaacagcaatctctctactcaaccatccccgaa
aacacacccaactccacacaaacacccacagcatccgagccctccacatcaaattctacc

>Human respiratory syncytial virus B isolate TH/B25900/2017A.
aaaagagaccccaaaacactagccaaaacaccgaaaaaagaaaccaccattaacctaaca
aaaaaaccaacccccaagactacagaaagagacaccagcaccccacaatccactgtgctc
gacataaccacatcaaaacacacagaaagggacaccagcacctcgcaatccattgcgctt
gacacaaccacatcaaaacacacaacccaacagcaatctctctactcaaccatccccgaa
aacacacccaactccacacaaacacccacagcatccgagccctccacatcaaattctatc

>Human respiratory syncytial virus B isolate TH/B25998/2017A.
aaaagagaccccaaaacactagccaaaacaccgaaaaaagaaaccaccaccaacccaaca
aaaaaaccaacccccaagactacagaaagagacaccagcaccccacaatccactgtgctc
gacataaccacatcaaaacacacagaaagggacaccagcacctcacaatccattgcgctt
gacacaaccacatcaaaacacacaacccaacagcaatctctctactcaaccatccccgaa
aacacacccaactccacacaaacacccacagcatccgagccctccacatcaaattctatc

>Human respiratory syncytial virus B isolate TH/B26019/2017A.
aaaagagaccccaaaacactagccaaaacaccgaaaaaagaaaccaccattaacccaaca
aaaaaaccaacccccaagactacagaaagagacaccagcactccacaatccactgtgctc
gacataaccacatcaaaacaaacagaaagggacaccagcacctcacaatccattgcgctt
gacacaaccacatcaaaacacacaacccaacagcaatctccctactcaaccacccccgaa
aacacacccaactccacacaaacacccacagcatccgagccctccacatcaaattctacc

>Human respiratory syncytial virus B isolate TH/B26052/2017C.
aaaagagaccccaaaacactagccaaaacaccgaaaaaagaaaccaccattaacctaaca
aaaaaaccaacccccaagactacagaaagagacaccagcaccccacaatccactgtgctc
gacataaccacatcaaaacacacagaaagggacaccagcacctcacaatccattgcgctt
gacacaaccacatcaaaacacacaacccaacagcaatctctctactcaaccatccccgaa
aacacaccctactccacacaaacacccacagcatccgagccctccacatcaaattctatc

>Human respiratory syncytial virus B isolate TH/B26067/2017A.
aaaagagaccccaaaacactagccaaaacaccgaaaaaagaaaccaccattaacccaaca
aaaaaaccaacccccaagactacagaaagagacaccagcactccacaatccactgtgctc
gacataaccacatcaaaacaaacagaaagggacaccagcacctcacaatccattgcgctt
gacacaaccacatcaaaacacacaacccaacagcaatctccctactcaaccacccccgaa
aacacacccaactccacacaaacacccacagcatccgagccctccacatcaaattctacc

>Human respiratory syncytial virus B isolate TH/B26137/2017A.
aaaagagaccccaaaacactagccaaaacaccgaaaaaagaaaccaccattaacctaaca
aaaaaaccaacccccaagactacagaaagagacaccagcaccccacaatccactgtgctc
gacataaccacatcaaaacacacagaaagggacaccagcacctcacaatccattgcgctt
gacacaaccacatcaaaacacacaacccaacagcaatctctctactcaaccatccccgaa
aacacacccaactccacacaaacacccacagcatccgagccctccacatcaaattctatc

>Human respiratory syncytial virus B isolate TH/B26155/2017A.
aaaagagaccccaaaacactagccaaaacaccgaaaaaagaaaccaccattaacccaaca
aaaaaaccaacccccaagactacagaaagagacaccagcaccccacaatccaccgtgctc
gacacaaccacatcaaaacacacagaaagggacaccagcacctcacaatccattgcgctt
gacacaaccacatcaaaacacacaacccaacagcaatctccctactcaaccatccccgaa
aacacacccaactccacacaaacacccacagcatccgagccctccatatcaaattccacc
