# Supplementary material for: Respiratory syncytial virus, human metapneumovirus, and influenza virus infection in Bangkok, 2016-2017
Source: PeerJ. 2019 Apr 11;7:e6748. doi: 10.7717/peerj.6748 (PMC6462397; doi:10.7717/peerj.6748)
Supplement: Dataset S3 [file peerj-07-6748-s006.fas]

>Human metapneumovirus isolate TH/B16891/2016C.
gtctacggaagctctgtgatttacatggtccagctgccgatctttggtgtcataaataca
ccttgttggataatcaaggcagctccctcttgttcagaaaaagatggaaattatgcttgc
ctcctaagagaggatcaagggtggtattgtaaaaatgcaggatccactgtttactaccca
aatgaaaaagactgcgaaacaagaggtgatcatgttttttgtgacacagctgcagggatc
aatgttgctgagcaatcaagagaatgcaacatcaacatatctaccaccaactacccatgc
aaagtcagcacaggaagacaccctatcagcatggttgcactatcacctctcggtgctctg
gtagcttgctacaaaggggttagctgctcgactggcagtaatcaggttggaataatcaaa
caactacctaaaggctgctca
>Human metapneumovirus isolate TH/B17085/2016C.
gtctacggaagctctgtgatttacatggtccagctgccgatctttggtgtcataaataca
ccttgttggataatcaaggcagctccctcttgttcagaaaaagatggaaattatgcttgc
ctcctaagagaggatcaagggtggtattgtaaaaatgcaggatccactgtttactaccca
aatgaaaaagactgcgaaacaagaggtgatcatgttttttgtgacacagctgcagggatc
aatgttgctgagcaatcaagagaatgcaacatcaacatatctaccaccaactacccatgc
aaagtcagcacaggaagacaccctatcagcatggttgcactatcacctctcggtgctctg
gtagcttgctacaaaggggttagctgctcgactggcagtaatcaggttggaataatcaaa
caactacctaaaggctgctca
>Human metapneumovirus isolate TH/B17126/2016C.
gtctacggaagctctgtgatttacatggtccagctgccgatctttggtgtcataaataca
ccttgttggataatcaaggcagctccctcttgttcagaaaaagatggaaattatgcttgc
ctcctaagagaggatcaagggtggtattgtaaaaatgcaggatccactgtttactaccca
aatgaaaaagactgcgaaacaagaggtgatcatgttttttgtgacacagctgcagggatc
aatgttgctgagcaatcaagagaatgcaacatcaacatatctaccaccaactacccatgc
aaagtcagcacaggaagacaccctatcagcatggttgcactatcacctctcggtgctttg
gtagcttgctacaaaggggttagctgctcgactggcagtaatcaggttggaataatcaaa
caactacctaaaggctgctca
>Human metapneumovirus isolate TH/B17484/2016C.
gtctacgggagctccgtaatttacatggtgcagctgccaatctttggcgttatagatacg
ccttgctggatagtgaaagcagccccttcttgctctgaaaaaaagggaaactatgcttgc
ctcctaagagaagaccaggggtggtattgtcagaatgcagggtcaactgtctactaccca
aatgagaaggactgtgaaacaaggggagatcatgtcttttgcgacacagcagcaggaatt
aatgttgctgagcaatcaaaggagtgcaacatcaacatatccactacaaattacccatgc
aaagtcagcacaggaaggcatcctatcagtatggttgcactgtcccctcttggggctctg
gttgcttgttacaaaggagtaagctgttccattggcagcaatagagtagggatcatcaag
cagctgaacaaaggttgctct
>Human metapneumovirus isolate TH/B17487/2016A.
gtctacgggagctccgtaatttacatggtgcagctgccaatctttggcgttatagatacg
ccttgctggatagtgaaagcagccccttcttgctctgaaaaaaagggaaactatgcttgc
ctcctaagagaagaccaggggtggtattgtcagaatgcagggtcaactgtctactaccca
aatgagaaggactgtgaaacaaggggagatcatgtcttttgcgacacagcagcaggaatt
aatgttgctgagcaatcaaaggagtgcaacatcaacatatccactacaaattacccatgc
aaagtcagcacaggaaggcatcctatcagtatggttgcactgtcccctcttggggctctg
gttgcttgttacaaaggagtaagctgttccattggcagcaatagagtagggatcatcaag
cagctgaacaaaggttgctct
>Human metapneumovirus isolate TH/B17519/2016A.
gtctacgggagctccgtaatttacatggtgcagctgccaatctttggcgttatagatacg
ccttgctggatagtgaaagcagccccttcttgctctgaaaaaaagggaaactatgcttgc
ctcctaagagaagaccaggggtggtattgtcagaatgcagggtcaactgtctactaccca
aatgagaaggactgtgaaacaaggggagatcatgtcttttgcgacacagcagcaggaatt
aatgttgctgagcaatcaaaggagtgcaacatcaacatatccactacaaattacccatgc
aaagtcagcacaggaaggcatcctatcagtatggttgcactgtcccctcttggggctctg
gttgcttgttacaaaggagtaagctgttccattggcagcaatagagtagggatcatcaag
cagctgaacaaaggttgctct
>Human metapneumovirus isolate TH/B17541/2016C.
gtctacgggagctccgtaatttacatggtgcagctgccaatctttggtgtcatagataca
ccttgctggataatcaaagcagccccctcttgctcagaaaaaaacggaaattatgcttgc
ctcctaagagaggatcaagggtggtattgtaaaaatgcaggatctactgtttactaccca
aacgaaaaagactgtgaaacaagaggtgatcatgttttttgtgacacagcagcagggatc
aatgttgctgagcagtcgagagaatgcaacatcaacatatctactaccaactacccgtgc
aaagtcagcacaggaagacaccccataagcatggttgcactatcacctctcggtgctttg
gtggcttgctataaaggggtaagctgctcgattggcagcaatcgggttggaatcatcaaa
caattacccaaaggctgctca
>Human metapneumovirus isolate TH/B17556/2016C.
gtctacggaagctccgtgatttacatggttcaattgccgatctttggtgtcatagataca
ccttgctggataatcaaagcagccccctcctgctcagaaaaaaacgggaattatgcttgc
ctcctaagagaagatcaagggtggtattgtaaaaatgcaggatctactgtttactaccca
aacgaaaaagactgtgaaacaagaggtgatcatgttttttgtgacacagcagcagggatc
aatgttgctgagcagtcgagagaatgcaacatcaacatatctactaccaactacccgtgc
aaagtcagcacaggaagacaccccataagcatggttgcactatcacctctcggtgctttg
gtggcttgctataaaggggtaagctgctcgattggcagcaatcgggttggaatcatcaaa
caattacccaaaggctgctca
>Human metapneumovirus isolate TH/B17829/2016A.
gtctacggaagctctgtgatttacatggttcaattgccgatctttggtgtcatagataca
ccttgttggataatcaaagcagccccctcctgctcagaaaaaaacgggaattatgcttgc
ctcctaagagaggatcaagggtggtattgtaaaaatgcaggatctactgtttactaccca
aatgaaaaagactgtgaaacaagaggagatcatgttttttgtgacacagcagcagggatc
aatgttgctgagcaatcgagagaatgcaacatcaacatatctactaccaactacccgtgc
aaagtcagcacaggaagacatcccataagcatggttgcactatcacctctcggtgctttg
gtggcttgctataaaggggtaagctgctcgattggcagcaatcgggttggaatcatcaaa
caattacccaaaggctgctca
>Human metapneumovirus isolate TH/B17898/2016C.
gtctacggaagctccgtgatttacatggttcaattgccgatctttggtgtcatagataca
ccttgctggataatcaaagcagccccctcttgctcagaaaaaaacgggaattatgcttgc
ctcctaagagaagatcaagggtggtattgtaaaaatgcaggatctactgtttactaccca
aacgaaaaagactgtgaaacaagaggtgatcatgttttttgtgacacagcagcagggatc
aatgttgctgagcagtcgagagaatgcaacatcaacatatctactaccaactacccgtgc
aaagtcagcacaggaagacaccccataagcatggttgcactatcacctctcggtgctttg
gtggcttgctataaaggggtaagctgctcgattggcagcaatcgggttggaatcatcaaa
caattacccaaaggctgctca
>Human metapneumovirus isolate TH/B17905/2016C.
gtctacggaagctccgtgatttacatggttcaattgccgatctttggtgtcatagataca
ccttgctggataatcaaagcagccccctcctgctcagaaaaaaacgggaattatgcttgc
ctcctaagagaagatcaagggtggtattgtaaaaatgcaggatctactgtttactaccca
aacgaaaaagactgtgaaacaagaggtgatcatgttttttgtgacacagcagcagggatc
aatgttgctgagcagtcgagagaatgcaacatcaacatatctactaccaactacccgtgc
aaagtcagcacaggaagacaccccataagcatggttgcactatcacctctcggtgctttg
gtggcttgctataaaggggtaagctgctcgattggcagcaatcgggttggaatcatcaaa
caattacccaaaggctgctca
>Human metapneumovirus isolate TH/B17910/2016A.
gtctacggaagctctgtgatttacatggttcaattgccgatctttggagtcatagacaca
ccttgttggataatcaaagcagccccctcctgctcagaaaaaaacgggaattatgcttgc
ctcctaagagaggatcaagggtggtattgtaaaaatgcaggatctactgtttactaccca
aatgaaaaagactgtgaaacaagaggtgatcatgttttttgtgacacagcagcagggatc
aatgttgctgagcaatcgagagaatgcaacatcaacatatctactaccaactacccgtgc
aaagtcagcacaggaagacatcccataagcatggttgcactatcacctctcggtgctttg
gtggcttgctataaaggggtaagctgctcgattggcagcaatcgggttggaatcatcaaa
caattacccaaaggctgctca
>Human metapneumovirus isolate TH/B17923/2016C.
gtctacggaagctccgtgatttacatggttcaattgccgatctttggtgtcatagataca
ccttgctggataatcaaagcagccccctcttgctcagaaaaaaacgggaattatgcttgc
ctcctaagagaagatcaagggtggtattgtaaaaatgcaggatctactgtttactaccca
aacgaaaaagactgtgaaacaagaggtgatcatgtcttttgtgacacagcagcagggatc
aatgttgctgagcagtcgagagaatgcaacatcaacatatctactaccaactacccgtgc
aaagtcagcacaggaagacaccccataagcatggttgcactatcacctctcggtgctttg
gtggcttgctataaaggggtaagctgctcgattggcagcaatcgggttggaatcatcaaa
caattacccaaaggctgctca
>Human metapneumovirus isolate TH/B17933/2016C.
gtctacggaagctccgtgatttacatggttcaattgccgatctttggtgtcatagataca
ccttgctggataatcaaagcagccccctcttgctcagaaaaaaacgggaattatgcttgc
ctcctaagagaagatcaagggtggtattgtaaaaatgcaggatctactgtttactaccca
aacgaaaaagactgtgaaacaagaggtgatcatgttttttgtgacacagcagcagggatc
aatgttgctgagcagtcgagagaatgcaacatcaacatatctactaccaactacccgtgc
aaagtcagcacaggaagacaccccataagcatggttgcactatcacctctcggtgctttg
gtggcttgctataaaggggtaagctgctcgattggcagcaatcgggttggaatcatcaaa
caattacccaaaggctgctca
>Human metapneumovirus isolate TH/B17934/2016C.
gtctacgggagctccgtaatttacatggtgcagctgccaatctttggcgttatagatacg
ccttgctggatagtgaaagcagccccttcttgctctgaaaaaaagggaaactatgcttgc
ctcctaagagaagaccaggggtggtattgtcagaatgcagggtcaactgtctactaccca
aatgagaaggactgtgaaacaaggggagatcatgtcttttgcgacacagcagcaggaatt
aatgttgctgagcaatcaaaggagtgcaacatcaacatatccactacaaattacccatgc
aaagtcagcacaggaaggcatcctatcagtatggttgcactgtcccctcttggggctctg
gttgcttgttacaaaggagtaagctgttccattggcagcaatagagtagggatcatcaag
cagctgaacaaaggttgctct
>Human metapneumovirus isolate TH/B17941/2016A.
gtctacggaagctccgtgatttacatggttcaattgccgatctttggtgtcatagataca
ccttgctggataatcaaagcagccccctcctgctcagaaaaaaacgggaattatgcttgc
ctcctaagagaagatcaagggtggtattgtaaaaatgcaggatctactgtttactaccca
aacgaaaaagactgtgaaacaagaggtgatcatgttttttgtgacacagcagcagggatc
aatgttgctgagcagtcgagagaatgcaacatcaacatatctactaccaactacccgtgc
aaagtcagcacaggaagacaccccataagcatggttgcactatcgcctctcggtgctttg
gtggcttgctataaaggggtaagctgctcgattggcagcaatcgggttggaatcatcaaa
caattacccaaaggctgctca
>Human metapneumovirus isolate TH/B18083/2016C.
gtctacggaagctccgtgatttacatggttcaattgccgatctttggtgtcatagataca
ccttgctggataatcaaagcagccccctcttgctcagaaaaaaacggaaattatgcttgc
ctcctaagagaggatcaagggtggtattgtaaaaatgcaggatctactgtttactaccca
aacgaaaaagactgtgaaacaagaggtgatcatgttttttgtgacacagcagcagggatc
aatgttgctgagcagtcgagagaatgcaacatcaacatatctactaccaactacccgtgc
aaagtcagcacaggaagacaccccataagcatggttgcactatcacctctcggtgctttg
gtggcttgctataaaggggtaagctgctcgattggcagcaatcgggttggaatcatcaaa
caattacccaaaggctgctca
>Human metapneumovirus isolate TH/B18089/2016C.
gtctacggaagctccgtgatttacatggttcaattgccgatctttggtgtcatagataca
ccttgctggataatcaaagcagccccctcttgctcagaaaaaaacgggaattatgcttgc
ctcctaagagaggatcaagggtggtattgtaaaaatgcaggatctactgtttactaccca
aacgaaaaagactgtgaaacaagaggtgatcatgttttttgtgacacagcagcagggatc
aatgttgctgagcagtcgagagaatgcaacatcaacatatctactaccaactacccgtgc
aaagtcagcacaggaagacaccccataagcatggttgcactatcacctctcggtgctttg
gtggcttgctataaaggggtaagctgctcgattggcagcaatcgggttggaatcatcaaa
caattacccaaaggctgctca
>Human metapneumovirus isolate TH/B18127/2016A.
gtctacggaagctccgtgatttacatggttcaattgccgatctttggtgtcatagataca
ccttgctggataatcaaagcagccccctcttgctcagaaaaaaacggaaattatgcttgc
ctcctaagagaggatcaagggtggtattgtaaaaatgcaggatctactgtttactaccca
aacgaaaaagactgtgaaacaagaggtgatcatgttttttgtgacacagcagcagggatc
aatgttgctgagcagtcgagagaatgcaacatcaacatatctactaccaactacccgtgc
aaagtcagcacaggaagacaccccataagcatggttgcactatcacctctcggtgctttg
gtggcttgctataaaggggtaagctgctcgattggcagcaatcgggttggaatcatcaaa
caattacccaaaggctgctca
>Human metapneumovirus isolate TH/B18321/2016C.
gtctacggaagctccgtgatttacatggttcaattgccgatctttggtgtcatagataca
ccttgctggataatcaaagcagccccctcttgctcagaaaaaaacggaaattatgcttgc
ctcctaagagaggatcaagggtggtattgtaaaaatgcaggatctactgtttactaccca
aacgaaaaagactgtgaaacaagaggtgatcatgttttttgtgacacagcagcagggatc
aatgtcgctgagcagtcgagagaatgcaacatcaacatatctactaccaactacccgtgc
aaagtcagcacaggaagacaccccataagcatggttgcactatcacctctcggtgctttg
gtggcttgctataaaggggtaagctgctcgattggcagcaatcgggttggaatcatcaaa
caattacccaaaggctgctca
>Human metapneumovirus isolate TH/B18350/2016C.
gtctacggaagctctgtgatttacatggttcaattgccgatctttggtgtcatagataca
ccttgttggataatcaaagcagccccctcctgctcagaaaaaaacgggaattatgcttgc
ctcctaagagaggatcaagggtggtattgtaaaaatgcaggatctactgtttactaccca
aatgaaaaagactgtgaaacaagaggtgatcatgttttttgtgacacagcagcggggatc
aatgttgctgagcaatcgagagaatgcaacatcaacatatctactaccaactacccgtgc
aaagtcagcacaggaagacatcccataagcatggttgcactatcacctctcggtgctttg
gtggcttgctataaaggggtaagctgctcgattggcagcaatcgggttggaatcatcaaa
caattacccaaaggctgctca
>Human metapneumovirus isolate TH/B18378/2016C.
gtctacggaagctccgtgatttacatggttcaattgccgatctttggtgtcatagataca
ccttgctggataatcaaagcagccccctcctgctcagaaaaaaacgggaattatgcttgc
ctcctaagagaagatcaagggtggtattgtaaaaatgcaggatctactgtttactaccca
aacgaaaaagactgtgaaacaagaggtgatcatgttttttgtgacacagcagcagggatc
aatgttgctgagcagtcgagagaatgcaacatcaacatatctactaccaactacccgtgc
aaagtcagcacaggaagacaccccataagcatggttgcactatcacctctcggtgctttg
gtggcttgctataaaggggtaagctgctcgattggcagcaatcgggttggaatcatcaaa
caattacccaaaggctgctca
>Human metapneumovirus isolate TH/B18535/2016C.
gtctacggaagctctgtgatttacatggttcaattgccgatctttggtgtcatagataca
ccttgttggataatcaaagcagccccctcctgctcagaaaaaaacgggaattatgcttgc
ctcctaagagaggatcaagggtggtattgtaaaaatgcaggatctactgtttactaccca
aatgaaaaagactgtgaaacaagaggtgatcatgttttttgtgacacagcagcggggatc
aatgttgctgagcaatcgagagaatgcaacatcaacatatctactaccaactacccgtgc
aaagtcagcacaggaagacatcccataagcatggttgcactatcacctctcggtgctttg
gtggcttgctataaaggggtaagctgctcgattggcagcaatcgggttggaatcatcaaa
caattacccaaaggctgctca
>Human metapneumovirus isolate TH/B18607/2016C.
gtctacggaagctccgtgatttacatggttcaattgccgatctttggtgtcatagataca
ccttgctggataatcaaagcagccccctcctgctcagaaaaaaacgggaattatgcttgc
ctcctaagagaagatcaagggtggtattgtaaaaatgcaggatctactgtttactaccca
aacgaaaaagactgtgaaacaagaggtgatcatgttttttgtgacacagcagcagggatc
aatgttgctgagcagtcgagagaatgcaacatcaacatatctactaccaactacccgtgc
aaagtcagcacaggaagacaccccataagcatggttgcactatcacctctcggtgctttg
gtggcttgctataaaggggtaagctgctcgattggcagcaatcgggttggaatcatcaaa
caattacccaaaggctgctca
>Human metapneumovirus isolate TH/B18634/2016C.
gtctacggaagctccgtgatttacatggttcaattgccgatctttggtgtcatagataca
ccttgctggataatcaaagcagccccctcttgctcagaaaaaaacgggaattatgcttgc
ctcctaagagaagatcaagggtggtattgtaaaaatgcaggatctactgtttactaccca
aacgaaaaagactgtgaaacaagaggtgatcatgttttttgtgacacagcagcaggaatc
aatgttgctgagcagtcgagagaatgcaacatcaacatatctactaccaactacccgtgc
aaagtcagcacaggaagacaccccataagcatggttgcactatcacctctcggtgctttg
gtggcttgctataaaggggtaagctgctcgattggcagcaatcgggttggaatcatcaaa
caattacccaaaggctgctca
>Human metapneumovirus isolate TH/B18802/2016C.
gtctacggaagctctgtgatttacatggtccagctgccgatctttggtgtcataaataca
ccttgttggataatcaaggcagctccctcttgttcagaaaaagatggaaattatgcttgc
ctcctaagagaggatcaagggtggtattgtaaaaatgcaggatccactgtttactaccca
aatgaaaaagactgcgaaacaagaggtgatcatgttttttgtgacacagctgcagggatc
aatgttgctgagcaatcaagagaatgcaacatcaacatatctaccaccaactacccatgc
aaagtcagcacaggaagacaccctatcagcatggttgcactatcacctctcggtgctttg
gtagcttgctacaaaggggttagctgctcgactggcagtaatcaggttggaataatcaaa
caactacctaaaggctgctca
>Human metapneumovirus isolate TH/B18822/2016C.
gtctacggaagctccgtgatttacatggttcaattgccgatctttggtgtcatagataca
ccttgctggataatcaaagcagccccctcctgctcagaaaaaaacgggaattatgcttgc
ctcctaagagaagatcaagggtggtattgtaaaaatgcaggatctactgtttactaccca
aacgaaaaagactgtgaaacaagaggtgatcatgttttttgtgacacagcagcagggatc
aatgttgctgagcagtcgagagaatgcaacatcaacatatctactaccaactacccgtgc
aaagtcagcacaggaagacaccccataagcatggttgcactatcacctctcggtgctttg
gtggcttgctataaaggggtaagctgctcgattggcagcaatcgggttggaatcatcaaa
caattacccaaaggctgctca
>Human metapneumovirus isolate TH/B18873/2016A.
gtctacggaagctctgtgatttacatggttcaattgccgatctttggtgtcatagataca
ccttgttggataatcaaagcagccccctcctgctcagaaaaaaacgggaattatgcttgc
ctcctaagagaggatcaagggtggtattgtaaaaatgcaggatctactgtttactaccca
aatgaaaaagactgtgaaacaagaggtgatcatgttttttgtgacacagcagcggggatc
aatgttgctgagcaatcgagagaatgcaacatcaacatatctactaccaactacccgtgc
aaagtcagcacaggaagacatcccataagcatggttgcactatcacctctcggtgctttg
gtggcttgctataaaggggtaagctgctcgattggcagcaatcgggttggaatcatcaaa
caattacccaaaggctgctca
>Human metapneumovirus isolate TH/B19019/2016C.
gtctacggaagctctgtgatttacatggttcaattgccgatctttggtgtcatagacaca
ccttgttggataatcaaagcagccccctcctgctcagaaaaaaacgggaattatgcttgc
ctcctaagagaggatcaagggtggtattgtaaaaatgcaggatctactgtttactaccca
aatgaaaaagactgtgaaacaagaggtgatcatgttttttgtgacacagcagcagggatc
aatgttgctgagcaatcgagagaatgcaacatcaacatatctactaccaactacccgtgc
aaagtcagcacaggaagacatcccataagcatggttgcactatcacctctcggtgctttg
gtggcttgctataaaggggtaagctgctcgattggcagcaatcgggttggaatcatcaaa
caattacccaaaggctgctca
>Human metapneumovirus isolate TH/B19055/2016C.
gtctacggaagctccgtgatttacatggttcaattgccgatctttggtgtcatagataca
ccttgctggataatcaaagcagccccctcttgctcagaaaaaaacgggaattatgcttgc
ctcctaagagaggatcaagggtggtattgtaaaaatgcaggatctactgtttactaccca
aacgaaaaagactgtgaaacaagaggtgatcatgttttttgtgacacagcagcagggatc
aatgttgctgagcagtcgagagaatgcaacatcaacatatctactaccaactacccgtgc
aaagtcagcacaggaagacaccccataagcatggttgcactatcacctctcggtgctttg
gtggcttgctataaaggggtaagctgctcgattggcagcaatcgggttggaatcatcaaa
caattacccaaaggctgctca
>Human metapneumovirus isolate TH/B19191/2016C.
gtgtacggaagctctgtgatttacatggttcaattgccgatctttggtgtcatagatacg
ccttgttggataatcaaagcagccccctcctgctcagaaaaaaacgggaattatgcttgc
ctcctaagagaggatcaagggtggtattgtaaaaatgcaggatctactgtttactaccca
aacgaaaaagactgtgaaacaagaggtgatcatgttttttgtgacacagcagcagggatc
aatgttgctgagcaatcgagagaatgcaacatcaacatatctactaccaactacccgtgc
aaagtcagcacaggaagacaccccataagcatggttgcactatcacctctcggtgctttg
gtggcttgctataaaggggtaagctgctcgattggcagcaatcgggttggtatcatcaaa
caattacccaaaggctgctca
>Human metapneumovirus isolate TH/B19211/2016C.
gtgtacggaagctccgtgatttacatggttcaattgccgatctttggtgtcatagataca
ccttgctggataatcaaagcagccccctcttgctcagaaaaaaacggaaattatgcttgc
ctcctaagagaggatcaagggtggtattgtaaaaatgcaggatctactgtttactaccca
aacgaaaaagactgtgaaacaagaggtgatcatgttttttgtgacacagcagcagggatc
aatgttgctgagcagtcgagagaatgcaacatcaacatatctactaccaactacccgtgc
aaagtcagcacaggaagacaccccataagcatggttgcactatcacctctcggtgctttg
gtggcttgctataaaggggtaagctgctcgattggcagcaatcgggttggaatcatcaaa
caattacccaaaggctgctca
>Human metapneumovirus isolate TH/B19341/2016A.
gtctacggaagctccgtgatttacatggttcaattgccgatctttggtgtcatagataca
ccttgttggataatcaaagcagccccctcttgctcagaaaaaaacggaaattatgcttgc
ctcctaagagaggatcaagggtggtattgtaaaaatgcaggatctactgtttactaccca
aacgaaaaagactgtgaaacaagaggtgatcatgttttttgtgacacagcagcagggatc
aatgttgctgagcagtcgagagaatgcaacatcaacatatctactaccaactacccgtgc
aaagtcagcacaggaagacaccccataagcatggttgcactatcacctctcggtgctttg
gtggcttgctataaaggggtaagctgctcgattggcagcaatcgggttggaatcatcaaa
caattacccaaaggctgctca
>Human metapneumovirus isolate TH/B19398/2016C.
gtctacggaagctccgtgatttacatggttcaattgccgatctttggtgtcatagataca
ccttgctggataatcaaagcagccccctcctgctcagaaaaaaacgggaattatgcttgc
ctcctaagagaagatcaagggtggtattgtaaaaatgcaggatctactgtttactaccca
aacgaaaaagactgtgaaacaagaggtgatcatgttttttgtgacacagcagcagggatc
aatgttgctgagcagtcgagagaatgcaacatcaacatatctactaccaactacccgtgc
aaagtcagcacaggaagacaccccataagcatggttgcactatcacctctcggtgctttg
gtggcttgctataaaggggtaagctgctcgattggcagcaatcgggttggaatcatcaaa
caattacccaaaggctgctca
>Human metapneumovirus isolate TH/B19447/2016A.
gtctacggaagctctgtgatttacatggttcaattgccgatctttggtgtcatagataca
ccttgttggataatcaaagcagccccctcctgctcagaaaaaaacgggaattatgcttgc
ctcctaagagaggatcaagggtggtattgtaaaaatgcaggatctactgtttactaccca
aatgaaaaagactgtgaaacaagaggtgatcatgttttttgtgacacagcagcagggatc
aatgttgctgagcaatcgagagaatgcaacatcaacatatctactaccaactacccgtgc
aaagtcagcacaggaagacatcccataagcatggttgcactatcacctctcggtgctttg
gtggcttgctataaaggggtaagctgctcgattggcagcaatcgggttggaatcatcaaa
caattacccaaaggctgctca
>Human metapneumovirus isolate TH/B19598/2016C.
gtctacggaagctccgtgatttacatggttcaattgccgatctttggtgtcatagataca
ccttgctggataatcaaagcagccccctcctgctcagaaaaaaacgggaattatgcttgc
ctcctaagagaagatcaagggtggtattgtaaaaatgcaggatctactgtttactaccca
aacgaaaaagactgtgaaacaagaggtgatcatgttttttgtgacacagcagcagggatc
aatgttgctgagcagtcgagagaatgcaacatcaacatatctactaccaactacccgtgc
aaagtcagcacaggaagacaccccataagcatggttgcactatcacctctcggtgctttg
gtggcttgctataaaggggtaagctgctcgattggcagcaatcgggttggaatcatcaaa
caattacccaaaggctgctca
>Human metapneumovirus isolate TH/B19604/2016A.
gtctacggaagctccgtgatttacatggttcaattgccgatctttggtgtcatagataca
ccttgctggataatcaaagcagccccctcttgctcagaaaaaaacgggaattatgcttgc
ctcctaagagaagatcaagggtggtattgtaaaaatgcaggatctactgtttactaccca
aacgaaaaagactgtgaaacaagaggtgatcatgttttttgtgacacagcagcagggatc
aatgttgctgagcagtcgagagaatgcaacatcaacatatctactaccaactacccgtgc
aaagtcagcacaggaagacaccccataagcatggttgcactatcacctctcggtgctttg
gtggcttgctataaaggggtaagctgctcgattggcagcaatcgggttggaatcatcaaa
caattacccaaaggctgctca
>Human metapneumovirus isolate TH/B19651/2016A.
gtgtacggaagctccgtgatttacatggttcaattgccgatctttggtgtcatagataca
ccttgctggataatcaaagcagccccctcttgctcagaaaaaaacgggaattatgcttgc
ctcctaagagaagatcaagggtggtattgtaaaaatgcaggatctactgtttactaccca
aacgaaaaagactgtgaaacaagaggtgatcatgttttttgtgacacagcagcagggatc
aatgttgctgagcagtcgagagaatgcaacatcaacatatctactaccaactacccgtgc
aaagtcagcacaggaagacaccccataagcatggttgcactatcacctctcggtgctttg
gtggcttgctataaaggggtaagctgctcgattggcagcaatcgggttggaattatcaaa
caattacccaaaggctgctca
>Human metapneumovirus isolate TH/B19815/2016C.
gtctacggaagctccgtgatttacatggttcaattgccgatctttggtgtcatagataca
ccttgctggataatcaaagcagccccctcctgctcagaaaaaaacgggaattatgcttgc
ctcctaagagaagatcaagggtggtattgtaaaaatgcaggatctactgtttactaccca
aacgaaaaagactgtgaaacaagaggtgatcatgttttttgtgacacagcagcagggatc
aatgttgctgagcagtcgagagaatgcaacatcaacatatctactaccaactacccgtgc
aaagtcagcacaggaagacaccccataagcatggttgcactatcacctctcggtgctttg
gtggcttgctataaaggggtaagctgctcgattggcagcaatcgggttggaatcatcaaa
caattacccaaaggctgctca
>Human metapneumovirus isolate TH/B19820/2016C.
gtctacggaagctctgtgatttacatggttcaattgccgatctttggtgtcatagacaca
ccttgttggataatcaaagcagccccctcctgctcagaaaaaaacgggaattatgcttgc
ctcctaagagaggatcaagggtggtattgtaaaaatgcaggatctactgtttactaccca
aatgaaaaagactgtgaaacaagaggtgatcatgttttttgtgacacagcagcagggatc
aatgttgctgagcaatcgagagaatgcaacatcaacatatctactaccaactacccgtgc
aaagtcagcacaggaagacatcccataagcatggttgcactatcacctctcggtgctttg
gtggcttgctataaaggggtaagctgctcgattggcagcaatcgggttggaatcatcaaa
caattacccaaaggctgctca
>Human metapneumovirus isolate TH/B19922/2016A.
gtctacggaagctccgtgatttacatggttcaattgccgatctttggtgtcatagataca
ccttgctggataatcaaagcagccccctcttgctcagaaaaaaacggaaattatgcttgc
ctcctaagagaggatcaagggtggtattgtaaaaatgcaggatctactgtttactaccca
aacgaaaaagactgtgaaacaagaggtgatcatgttttttgtgacacagcagcagggatc
aatgttgctgagcagtcgagagaatgcaacatcaacatatctactaccaactacccgtgc
aaagtcagcacaggaagacaccccataagcatggttgcactatcacctctcggtgctttg
gtggcttgctataaaggggtaagctgctcgattggcagcaatcgggttggaatcatcaaa
caattacccaaaggctgctca
>Human metapneumovirus isolate TH/B19995/2016C.
gtgtacgggagctccgtaatttacatggtgcagctgccaatctttggcgttatagatacg
ccttgctggatagtgaaagcagccccttcttgctctgaaaaaaagggaaactatgcttgc
ctcctaagagaagaccaggggtggtattgtcagaatgcagggtcaactgtctactaccca
aatgagaaggactgtgaaacaaggggagatcatgtcttttgcgacacagcagcaggaatt
aatgttgctgagcaatcaaaggagtgcaacatcaacatatccactacaaattacccatgc
aaagtcagcacaggaaggcatcctatcagtatggttgcactgtcccctcttggggctctg
gttgcttgttacaaaggagtaagctgttccattggcagcaatagagtagggatcatcaag
cagctgaacaaaggttgctct
>Human metapneumovirus isolate TH/B20042/2016A.
gtctacggaagctccgtgatttacatggttcaattgccgatctttggtgtcatagataca
ccttgctggataatcaaagcagccccctcctgctcagaaaaaaacgggaattatgcttgc
ctcctaagagaagatcaagggtggtattgtaaaaatgcaggatctactgtttactaccca
aacgaaaaagactgtgaaacaagaggtgatcatgttttttgtgacacagcagcagggatc
aatgttgctgagcagtcgagagaatgcaacatcaacatatctactaccaactacccgtgc
aaagtcagcacaggaagacaccccataagcatggttgcactatcacctctcggtgctttg
gtggcttgctataaaggggtaagctgctcgattggcagcaatcgggttggaatcatcaaa
caattacccaaaggctgctca
>Human metapneumovirus isolate TH/B20171/2016C.
gtctacggaagctccgtgatttacatggttcaattgccgatctttggtgtcatagataca
ccttgctggataatcaaagcagccccctcctgctcagaaaaaaacgggaattatgcttgc
ctcctaagagaagatcaagggtggtattgtaaaaatgcaggatctactgtttactaccca
aacgaaaaagactgtgaaacaagaggtgatcatgttttttgtgacacagcagcagggatc
aatgttgctgagcagtcgagagaatgcaacatcaacatatctactaccaactacccgtgc
aaagtcagcacaggaagacaccccataagcatggttgcactatcacctctcggtgctttg
gtggcttgctataaaggggtaagctgctcgattggcagcaatcgggttggaatcatcaaa
caattacccaaaggctgctca
>Human metapneumovirus isolate TH/B20177/2016C.
gtctacggaagctccgtgatttacatggttcaattgccgatctttggtgtcatagataca
ccttgctggataatcaaagcagccccctcttgctcagaaaaaaacgggaattatgcttgt
ctcttaagagaggatcaagggtggtattgtaaaaatgcaggatctactgtttactaccca
aacgaaaaagactgtgaaacaagaggtgatcatgttttttgtgacacagcagcagggatc
aatgttgctgagcagtcgagagaatgcaacatcaacatatctactaccaactacccgtgc
aaagtcagcacaggaagacaccccataagcatggttgcactatcacctctcggtgctttg
gtagcttgctataaaggggtaagctgctcgattggcagcaatcgggttggaatcatcaaa
caattacccaaaggctgctca
>Human metapneumovirus isolate TH/B20227/2016A.
gtctacggaagctccgtgatttacatggttcaattgccgatctttggtgtcatagataca
ccttgctggataatcaaagcagccccctcttgctcagaaaaaaacgggaattatgcttgt
ctcctaagagaggatcaagggtggtattgtaaaaatgcaggatctactgtttactaccca
aacgaaaaagactgtgaaacaagaggtgatcatgttttttgtgacacagcagcagggatc
aatgttgctgagcagtcgagagaatgcaacatcaacatatctactaccaactacccgtgc
aaagtcagcacaggaagacaccccataagcatggttgcactatcacctctcggtgctttg
gtagcttgctataaaggggtaagctgctcgattggcagcaatcgggttggaatcatcaaa
caattacccaaaggctgctca
>Human metapneumovirus isolate TH/B20302/2016C.
gtctacggaagctctgtgatttacatggtccagctgccgatctttggtgtcataaataca
ccctgttggataatcaaggcagctccctcttgttcagaaaaagatggaaattatgcctgc
ctcctaagagaggatcaagggtggtattgcaaaaatgcaggatccactgtttactaccca
aatgaaaaagactgcgaaacaagaggtgatcatgttttttgtgacacagctgcagggatc
aatgttgctgagcaatcaagagaatgcaacatcaacatatctaccaccaactacccatgc
aaagtcagcacaggaagacaccctatcagcatggttgcactatcacctctcggtgctttg
gtagcttgctacaaaggggttagctgctcgactggcagtaatcaggttggaataatcaaa
caactacctaaaggctgctca
>Human metapneumovirus isolate TH/B20329/2016C.
gtctacgggagctccgtaatttacatggtgcagctgccaatctttggcgttatagatacg
ccttgctggatagtgaaagcagccccttcttgctctgaaaaaaagggaaactatgcttgc
ctcctaagagaagaccaggggtggtattgtcagaatgcagggtcaactgtctactaccca
aatgagaaggactgtgaaacaaggggagatcatgtcttttgcgacacagcagcaggaatt
aatgttgctgagcaatcaagggagtgcaacatcaacatatccactacaaattacccatgc
aaagtcagcacaggaaggcatcctatcagtatggttgcactgtcccctcttggggctctg
gttgcttgttacaaaggagtaagctgttccattggcagcaatagagtagggatcatcaag
cagctgaacaaaggttgctct
>Human metapneumovirus isolate TH/B21510/2017C.
gtctacggaagctccgtgatttacatggttcaattgccgatctttggtgtcatagataca
ccttgctggataatcaaagcagccccctcttgctcagaaaaaaacgggaattatgcttgc
ctcctaagagaagatcaagggtggtattgtaaaaatgcaggatctactgtttactaccca
aacgaaaaagactgtgaaacaagaggtgatcatgttttttgtgacacagcagcagggatc
aatgttgctgagcagtcgagagaatgcaacatcaacatatctactaccaactacccgtgc
aaagtcagcacaggaagacaccccataagcatggttgcactatcacctctcggtgctttg
gtggcttgctataaaggggtaagctgctcgattggcagcaatcgggttggaatcatcaaa
caattacccaaaggctgctca
>Human metapneumovirus isolate TH/B21614/2017A.
gtctacggaagctccgtgatttacatggttcaattgccgatctttggtgtcatagataca
ccttgctggataatcaaagcagccccctcctgctcagaaaaaaacgggaattatgcttgc
ctcctaagagaagatcaagggtggtattgtaaaaatgcaggatctactgtttactaccca
aacgaaaaagactgtgaaacaagaggtgatcatgttttttgtgacacagcagcagggatc
aatgttgctgagcagccgagagaatgcaacatcaacatatctactaccaactacccgtgc
aaagtcagcacaggaagacaccccataagcatggttgcactatcacctctcggtgcttta
gtggcttgctataaaggggtaagctgctcgattggcagcaatcgggttggaatcatcaaa
caattacccaaaggctgctca
>Human metapneumovirus isolate TH/B21619/2017C.
gtctacgggagctccgtaatttacatggtgcagctgccaatctttggcgttatagatacg
ccttgctggatagtgaaagcagccccttcttgctctgaaaaaaagggaaactatgcttgc
ctcctaagagaagaccaggggtggtattgtcagaatgcagggtcaactgtctactaccca
aatgagaaggactgtgaaacaaggggagatcatgtcttttgcgacacagcagcaggaatt
aatgttgctgagcaatcaaaggagtgcaacatcaacatatccactacaaattacccatgc
aaagtcagcacaggaaggcatcctatcagtatggttgcactgtcccctcttggggctctg
gttgcttgttacaaaggagtaagctgttccattggcagcaatagagtagggatcatcaag
cagctgaacaaaggttgctct
>Human metapneumovirus isolate TH/B21836/2017C.
gtctacggaagctccgtgatttacatggttcaattgccgatctttggtgtcatagataca
ccttgctggataatcaaagcagccccctcttgctcagaaaaaaacgggaattatgcttgc
ctcctaagagaagatcaagggtggtattgtaaaaatgcaggatctactgtttactaccca
aacgaaaaagactgtgaaacaagaggtgatcatgttttttgtgacacagcagcagggatc
aatgttgctgagcagtcgagagaatgcaacatcaacatatctactaccaactacccgtgc
aaagtcagcacaggaagacaccccataagcatggttgcactatcacctctcggtgctttg
gtggcttgctataaaggggtaagctgctcgattggcagcaatcgggttggaatcatcaaa
caattacccaaaggctgctca
>Human metapneumovirus isolate TH/B21905/2017C.
gtctacgggagctccgtaatttacatggtgcagctgccaatctttggcgttatagatacg
ccttgctggatagtgaaagcagccccttcttgctctgaaaaaaagggaaactatgcttgc
ctcctaagagaagaccaggggtggtattgtcagaatgcagggtcaactgtctactaccca
aatgagaaggactgtgaaacaaggggagatcatgtcttttgcgacacagcagcaggaatt
aatgttgctgagcaatcaaaggagtgcaacatcaacatatctactacaaattacccatgc
aaagtcagcacaggaaggcatcctatcagtatggttgcactgtcccctcttggggctctg
gttgcttgttacaaaggagtaagctgttccattggcagcaatagagtagggatcatcaag
cagctgaacaaaggttgctct
>Human metapneumovirus isolate TH/B22476/2017C.
gtctacgggagctccgtaatttacatggtgcagctgccaatctttggcgttatagatacg
ccttgctggatagtgaaagcagccccttcttgctctgaaaaaaagggaaactatgcttgc
ctcctaagagaagaccaggggtggtattgtcagaatgcagggtcaactgtctactaccca
aatgagaaggactgtgaaacaaggggggatcatgtcttttgcgacacagcagcaggaatt
aatgttgctgagcaatcaaaggagtgcaacatcaacatatctactacaaattacccatgc
aaagtcagcacaggaaggcatcctatcagtatggttgcactgtcccctcttggggctctg
gttgcttgttacaaaggagtaagctgttccattggcagcaatagagtagggatcatcaag
cagctgaacaaaggttgctct
>Human metapneumovirus isolate TH/B22624/2017C.
gtctatggaagctccgtgatttacatggttcaattgccgatctttggtgtcatagataca
ccttgctggataatcaaagcagccccctcctgctcagaaaaaaacgggaattatgcttgc
ctcctaagagaagatcaagggtggtattgtaaaaatgcaggatctactgtttactaccca
aacgaaaaagactgtgaaacaagaggtgatcatgttttttgtgacacagcagcagggatc
aatgttgctgagcagtcgagagaatgcaacatcaacatatctactaccaactacccgtgc
aaagtcagcacaggaagacaccccataagcatggttgcactatcacctctcggtgctttg
gtggcttgctataaaggggtaagctgctcgattggcagcaatcgggttggaatcatcaaa
caattacccaaaggctgctca
>Human metapneumovirus isolate TH/B22644/2017C.
gtctacgggagctccgtaatttacatggtgcagctgccaatctttggcgttatagatacg
ccttgctggatagtgaaagcagccccttcatgctccgaaaaaaagggaaactatgcttgc
ctcctaagagaagaccaggggtggtattgtcagaatgcagggtcaactgtctactaccca
aatgaaaaggactgtgaaacaaggggagatcatgtcttttgcgacacagcagcaggaatt
aatgttgctgagcaatcaaaggagtgcaacatcaacatatccactacaaattacccatgc
aaagtcagcacaggaaggcatcctatcagtatggttgcactgtcccctcttggggctctg
gttgcttgttacaaaggagtaagctgttccattggcagcaatagagtagggatcatcaag
cagctgaacaaaggttgctct
>Human metapneumovirus isolate TH/B22699/2017C.
gtctacggaagctccgtgatttacatggttcaattgccgatctttggtgtcatagataca
ccttgctggataatcaaagcagccccctcttgctcagaaaaaaacgggaattatgcttgc
ctcctaagagaagatcaagggtggtattgtaaaaatgcaggatctactgtttactaccca
aacgaaaaagactgtgaaacaagaggtgatcatgttttttgtgacacagcagcagggatc
aatgttgctgagcagtcgagagaatgcaacatcaacatatctactaccaactacccgtgc
aaagtcagcacaggaagacaccccataagcatggttgcactatcacctctcggtgctttg
gtggcttgctataaaggggtaagctgctcgattggcagcaatcgggttggaatcatcaaa
cagttacccaaaggctgctca
>Human metapneumovirus isolate TH/B22804/2017C.
gtctacggaagctccgtgatttacatggttcaattgccgatctttggtgtcatagataca
ccttgctggataatcaaagcagccccctcttgctcagaaaaaaacgggaattatgcttgc
ctcctaagagaagatcaagggtggtattgtaaaaatgcaggatctactgtttactaccca
aacgaaaaagactgtgaaacaagaggtgatcatgttttttgtgacacagcagcagggatc
aatgttgctgagcagtcgagagaatgcaacatcaacatatctactaccaactacccgtgc
aaagtcagcacaggaagacaccccataagcatggttgcactatcacctctcggtgctttg
gtggcttgctataaaggggtaagctgctcgattggcagcaatcgggttggaatcatcaaa
caattacccaaaggctgctca
>Human metapneumovirus isolate TH/B22832/2017C.
gtctacggaagctccgtgatttacatggttcaattgccgatctttggtgtcatagataca
ccttgctggataatcaaagcagccccctcttgctcagaaaaaaacgggaattatgcttgc
ctcctaagagaagatcaagggtggtattgtaaaaatgcaggatctactgtttactaccca
aacgaaaaagactgtgaaacaagaggtgatcatgttttttgtgacacagcagcagggatc
aatgttgctgagcagtcgagagaatgcaacatcaacatatctactaccaactacccgtgc
aaagtcagcacaggaagacaccccataagcatggttgcactatcacctctcggtgctttg
gtggcttgctataaaggggtaagctgctcgattggcagcaatcgggttggaatcatcaaa
caattacccaaaggctgctca
>Human metapneumovirus isolate TH/B22934/2017C.
gtctacgggagctccgtaatttacatggtgcagctgccaatctttggcgttatagatacg
ccttgctggatagtgaaagcagccccttcttgctctgaaaagaagggaaactatgcttgc
ctcctaagagaagaccaggggtggtattgtcagaatgcagggtcaactgtctactaccca
aatgagaaggactgtgaaacaaggggagatcatgtcttttgcgacacagcagcaggaatt
aatgttgctgagcaatcaaaggagtgcaacataaacatatccactacaaattacccatgc
aaagtcagcacaggaaggcatcctataagcatggttgcactgtcccctcttggggctctg
gttgcttgttacaaaggagtaagctgttccattggcagcaatagagtagggatcatcaag
cagctgaacaaaggttgctct
>Human metapneumovirus isolate TH/B22993/2017C.
gtctacggaagctccgtgatttacatggttcaattgccgatctttggtgtcatagataca
ccttgctggataatcaaggcagccccctcctgctcagaaaaaaacgggaattatgcttgt
ctcctaagagaagatcaagggtggtattgtaaaaatgcaggatctactgtttactaccca
aacgaaaaagactgtgaaacaagaggtgatcatgttttttgtgacacagcagcagggatc
aatgttgctgagcagtcgagagaatgcaacatcaacatatctactaccaactacccgtgc
aaagtcagcacaggaagacaccccataagcatggttgcactatcacctctcggtgctttg
gtggcttgctataaaggggtaagctgctcgattggcagcaatcgggttggaatcatcaaa
caattacccaaaggctgctca
>Human metapneumovirus isolate TH/B23134/2017C.
gtctacggaagctctgtgatttacatggtccagctgccgatctttggtgtcataaataca
ccttgttggataatcaaggcagctccctcttgttcagaaaaagatggaaactatgcttgc
ctcctaagagaggatcaagggtggtattgtaaaaatgcaggatccactgtttactaccca
aatgaaaaagactgcgaaacaagaggtgatcatgttttttgtgacacagctgcagggatc
aatgttgctgagcaatcaagagaatgcaacatcaacatatctaccaccaactacccatgc
aaagtcagcacaggaagacaccctatcagcatggttgcactatcacctcttggtgctttg
gtagcttgctacaaaggagttagctgctcgactggcagtaatcaggttggaataatcaaa
caactacctaaaggctgttca
>Human metapneumovirus isolate TH/B23147/2017C.
gtctacgggagctccgtaatttacatggtgcagctgccaatctttggcgttatagatacg
ccttgctggatagtgaaagcagccccttcttgctctgaaaaaaagggaaactatgcctgc
ctcctaagagaagaccaggggtggtattgtcagaatgcagggtcaactgtctactaccca
aatgagaaggactgtgaaacaaggggagatcatgtcttttgtgacacagcagcaggaatt
aatgttgctgagcaatcaaaggagtgcaacatcaacatatccactacaaattacccatgc
aaagtcagcacaggaaggcatcctatcagtatggttgcactgtcccctcttggggctctg
gttgcttgttacaaaggagtaagctgttccattggcagcaatagagtagggatcatcaag
cagctgaacaaaggttgctct
>Human metapneumovirus isolate TH/B23269/2017C.
gtctacgggagctccgtaatttacatggtgcagctgccaatctttggcgttatagatacg
ccttgctggatagtgaaagcagccccttcttgctctgaaaaaaagggaaactatgcttgc
ctcctaagagaagaccaggggtggtattgtcagaatgcagggtcaactgtctactaccca
aatgagaaggactgtgaaacaaggggagatcatgtcttttgcgacacagcagcaggaatt
aatgttgctgagcaatcaaaggagtgcaacatcaacatatccactacaaattacccatgc
aaagtcagcacaggaaggcatcctatcagtatggttgcactgtcccctcttggggctctg
gttgcttgttacaaaggagtaagctgttccattggcagtaatagagtagggatcatcaag
cagctgaacaaaggttgctct
>Human metapneumovirus isolate TH/B23390/2017C.
gtctacggaagctccgtgatttacatggttcaattgccgatctttggtgtcatagataca
ccttgctggataatcaaagcagccccctcttgctcagaaaaaaacgggaattatgcttgc
ctcctaagagaagatcaagggtggtattgtaaaaatgcaggatctactgtttactaccca
aacgaaaaagactgtgaaacaagaggtgatcatgttttttgtgacacagcagcagggatc
aatgttgctgagcagtcgagagaatgcaacatcaacatatctactaccaactacccgtgc
aaagtcagcacaggaagacaccccataagcatggttgcactatcacctctcggtgctttg
gtggcttgctataaaggggtaagctgctcgattggcagcaatcgggttggaatcatcaaa
caattacccaaaggctgctca
>Human metapneumovirus isolate TH/B23538/2017C.
gtctacggaagctccgtgatttacatggttcaattgccgatctttggtgtcatagataca
ccttgctggataatcaaagcagccccctcttgctcagaaaaaaacgggaattatgcttgc
ctcctaagagaagatcaagggtggtattgtaaaaatgcaggatctactgtttactaccca
aacgaaaaagactgtgaaacaagaggtgatcatgttttttgtgacacagcagcagggatc
aatgttgctgagcagtcgagagaatgcaacatcaacatatctactaccaactacccgtgc
aaagtcagcacaggaagacaccccataagcatggttgcactatcacctctcggtgctttg
gtggcttgctataaaggggtaagctgctcgattggcagcaatcgggttggaatcatcaaa
caattacccaaaggctgctca
>Human metapneumovirus isolate TH/B23580/2017C.
gtctacggaagctccgtgatttacatggttcaattgccgatctttggtgtcatagataca
ccttgctggataatcaaagcagccccctcttgctcagaaaaaaacgggaattatgcttgc
ctcctaagagaagatcaagggtggtattgtaaaaatgcaggatctactgtttactaccca
aacgaaaaagactgtgaaacaagaggtgatcatgttttttgtgacacagcagcagggatc
aatgttgctgagcagtcgagagaatgcaacatcaacatatctactaccaactacccgtgc
aaagtcagcacaggaagacaccccataagcatggttgcactatcacctctcggtgctttg
gtggcttgctataaaggggtaagctgctcgattggcagcaatcgggttggaatcatcaaa
cagttacccaaaggctgctca
>Human metapneumovirus isolate TH/B23590/2017A.
gtctacggaagctctgtgatttacatggttcaattgccgatctttggtgtcatagataca
ccttgttggataatcaaagcagccccctcctgctcagaaaaaaacgggaattatgcttgc
ctcctaagagaggatcaagggtggtattgcaaaaatgcaggatctactgtttactaccca
aatgaaaaagactgtgaaacaagaggtgatcatgttttctgtgacacagcagcggggatc
aatgttgctgagcaatcgagagaatgcaacatcaacatatctactaccaactacccgtgc
aaagtcagcacaggaagacatcccataagcatggttgcactatcacctctcggtgctttg
gtggcttgctataaaggggtaagctgctcgattggcagcaatcgggttggaatcatcaaa
caattacccaaaggctgctca
>Human metapneumovirus isolate TH/B23593/2017C.
gtctacgggagctccgtaatttacatggtgcagctgccaatctttggcgttatagatacg
ccttgctggatagtgaaagcagccccttcttgctctgaaaaaaagggaaactatgcctgc
ctcctaagagaagaccaggggtggtattgtcagaatgcagggtcaactgtctactaccca
aatgagaaggactgtgaaacaaggggagatcatgtcttttgtgacacagcagcaggaatt
aatgttgctgagcaatcaaaggagtgcaacatcaacatatccactacaaattacccatgc
aaagtcagcacaggaaggcatcctatcagtatggttgcactgtcccctcttggggctctg
gttgcttgttacaaaggagtaagctgttccattggcagcaatagagtagggatcatcaag
cagctgaacaaaggttgctct
>Human metapneumovirus isolate TH/B23607/2017C.
gtctacggaagctccgtgatttacatggttcaattgccgatctttggtgtcatagataca
ccttgctggataatcaaagcagccccctcttgctcagaaaaaaacgggaattatgcttgc
ctcctaagagaagatcaagggtggtattgtaaaaatgcaggatctactgtttactaccca
aacgaaaaagactgtgaaacaagaggtgatcatgttttttgtgacacagcagcagggatc
aatgttgctgagcagtcgagagaatgcaacatcaacatatctactaccaactacccgtgc
aaagtcagcacaggaagacaccccataagcatggttgcactatcacctctcggtgctttg
gtggcttgctataaaggggtaagctgctcgattggcagcaatcgggttggaatcatcaaa
caattacccaaaggctgctca
>Human metapneumovirus isolate TH/B23631/2017C.
gtctacggaagctccgtgatttacatggttcaattgccgatctttggtgtcatagataca
ccttgctggataatcaaagcagccccctcctgctcagaaaaaaacgggaattatgcttgc
ctcctaagagaagatcaagggtggtattgtaaaaatgcaggatctactgtttactaccca
aacgaaaaagactgtgaaacaagaggtgatcatgttttttgtgacacagcagcagggatc
aatgttgctgagcagtcgagagaatgcaacatcaacatatctactaccaactacccgtgc
aaagtcagcacaggaagacaccccataagcatggttgcactatcacctctcggtgctttg
gtggcttgctataaaggggtaagctgctcgattggcagcaatcgggttggaatcatcaaa
caattacccaaaggctgctca
>Human metapneumovirus isolate TH/B23641/2017C.
gtctacggaagctccgtgatttacatggttcaattgccgatctttggtgtcatagataca
ccttgctggataatcaaagcagccccctcttgctcagaaaaaaacgggaattatgcttgc
ctcctaagagaagatcaagggtggtattgtaaaaatgcaggatctactgtttactaccca
aacgaaaaagactgtgaaacaagaggtgatcatgttttttgtgacacagcagcagggatc
aatgttgctgagcagtcgagagaatgcaacatcaacatatctactaccaactacccgtgc
aaagtcagcacaggaagacaccccataagcatggttgcactatcacctctcggtgctttg
gtggcttgctataaaggggtaagctgctcgattggcagcaatcgggttggaatcatcaaa
caattacccaaaggctgctca
>Human metapneumovirus isolate TH/B23644/2017C.
gtctacggaagctccgtgatttacatggttcaattgccgatctttggtgtcatagataca
ccttgctggataatcaaagcagccccctcttgctcagaaaaaaacgggaattatgcttgc
ctcctaagagaagatcaagggtggtattgtaaaaatgcaggatctactgtttactaccca
aacgaaaaagactgtgaaacaagaggtgatcatgttttttgtgacacagcagcagggatc
aatgttgctgagcagtcgagagaatgcaacatcaacatatctactaccaactacccgtgc
aaagtcagcacaggaagacaccccataagcatggttgcactatcacctctcggtgctttg
gtggcttgctataaaggggtaagctgctcgattggcagcaatcgggttggaatcatcaaa
caattacccaaaggctgctca
>Human metapneumovirus isolate TH/B23648/2017C.
gtctatgggagctccgtaatttacatggtgcagctgccaatctttggcgttatagatacg
ccttgctggatagtgaaagcagccccttcatgctccgaaaaaaagggaaactatgcttgc
ctcctaagagaagaccagggatggtattgtcagaatgcagggtcaactgtctactaccca
aatgaaaaggactgtgaaacaaggggagatcatgtcttttgcgacacagcagcaggaatt
aatgttgctgagcaatcaaaggagtgcaacatcaacatatccactacaaattacccatgc
aaagtcagcacaggaaggcatcctatcagtatggttgcactgtcccctcttggggctctg
gttgcttgttacaaaggagtaagctgttccattggcagcaatagagtagggatcatcaag
cagctgaacaaaggttgctct
>Human metapneumovirus isolate TH/B23784/2017C.
gtctacggaagctccgtgatttacatggttcaattgccgatctttggtgtcatagataca
ccttgctggataatcaaagcagccccctcttgctcagaagaaaacgggaattatgcttgc
ctcctaagagaagatcaagggtggtattgtaaaaatgcaggatctactgtttactaccca
aacgaaaaagactgtgaaacaagaggtgatcatgttttttgtgacacagcagcagggatc
aatgttgctgagcagtcgagagaatgcaacatcaacatatctactaccaactacccgtgc
aaagtcagcacaggaagacaccccataagcatggttgcactatcacctctcggtgctttg
gtggcttgctataaaggggtaagctgctcgattggcagcaatcgggttggaatcatcaaa
caattacccaaaggctgctca
>Human metapneumovirus isolate TH/B23790/2017C.
gtctacgggagctccgtaatttacatggtgcagctgccaatctttggcgttatagatacg
ccttgctggatagtgaaagcagccccttcatgctccgaaaaaaagggaaactatgcttgc
ctcctaagagaagaccaggggtggtattgtcagaatgcagggtcaactgtctactaccca
aatgaaaaggactgtgaaacaaggggagatcatgtcttttgcgacacagcagcaggaatt
aatgttgctgagcaatcaaaggagtgcaacatcaacatatccactacaaattacccatgc
aaagtcagcacaggaaggcatcctatcagtatggttgcactgtcccctcttggggctctg
gttgcttgttacaaaggagtaagctgttccattggcagcaatagagtagggatcatcaag
cagctgaacaaaggttgctct
>Human metapneumovirus isolate TH/B23808/2017C.
gtctacgggagctccgtaatttacatggtgcagctgccaatctttggcgttatagatacg
ccttgctggatagtgaaagcagccccttcttgctctgaaaaaaagggaaactatgcttgc
ctcctaagagaagaccaggggtggtattgtcagaatgcagggtcaactgtctactaccca
aatgagaaggactgtgaaacaaggggggatcatgtcttttgcgacacagcagcaggaatt
aatgttgctgagcaatcaaaggagtgcaacatcaacatatctactacaaattacccatgc
aaagtcagcacaggaaggcatcctatcagtatggttgcactgtcccctcttggggctctg
gttgcttgttacaaaggagtaagctgttccattggcagcaatagagtagggatcatcaag
cagctgaacaaaggttgctct
>Human metapneumovirus isolate TH/B23812/2017C.
gtctacggaagctctgtgatttacatggttcaattgccgatctttggtgtcatagatacg
ccttgttggataatcaaagcagccccctcctgctcagaaaaaaacgggaattatgcttgc
ctcctaagagaggatcaagggtggtattgtaaaaatgcaggatctactgtttactaccca
aacgaaaaagactgtgaaacaagaggtgatcatgttttctgtgacacagcagcagggatc
aatgttgctgagcaatcgagagaatgcaacatcaacatatctactaccaactatccgtgc
aaagtcagcacaggaagacaccccataagcatggttgcactatcacctctcggtgctttg
gtggcttgctataaaggggtaagctgctcgattggcagcaatcgggttggtatcatcaaa
caattacccaaaggctgctca
>Human metapneumovirus isolate TH/B23925/2017A.
gtctacggaagctccgtgatttacatggttcaattgccgatctttggtgtcatagataca
ccttgctggataatcaaagcagccccctcttgctcagaaaaaaacgggaattatgcttgc
ctcctaagagaagatcaagggtggtattgtaaaaatgcaggatctactgtttactaccca
aacgaaaaagactgtgaaacaagaggtgatcatgttttttgtgacacagcagcagggatc
aatgttgctgagcagtcgagagaatgcaacatcaacatatctactaccaactacccgtgc
aaagtcagcacaggaagacaccccataagcatggttgcactatcacctctcggtgctttg
gtggcttgctataaaggggtaagctgctcgattggcagcaatcgggttggaatcatcaaa
caattacccaaaggctgctca
>Human metapneumovirus isolate TH/B23951/2017A.
gtctacggaagctccgtgatttacatggttcaattgccgatctttggtgtcatagataca
ccttgctggataatcaaagcagccccctcttgctcagaaaaaaacgggaattatgcttgc
ctcctaagagaagatcaagggtggtattgtaaaaatgcaggatctactgtttactaccca
aacgaaaaagactgtgaaacaagaggtgatcatgttttttgtgacacagcagcagggatc
aatgttgctgagcagtcgagagaatgcaacatcaacatatctactaccaactacccgtgc
aaagtcagcacaggaagacaccccataagcatggttgcactatcacctctcggtgctttg
gtggcttgctataaaggggtaagctgctcgattggcagcaatcgggttggaatcatcaaa
caattacccaaaggctgctca
>Human metapneumovirus isolate TH/B23976/2017C.
gtctacggaagctccgtgatttacatggttcaattgccgatctttggtgtcatagataca
ccttgctggataatcaaagcagccccctcttgctcagaaaaaaatgggaattatgcttgc
ctcctaagagaagatcaagggtggtactgtaaaaatgcaggatctactgtttactaccca
aacgaaaaagactgtgaaacaagaggtgatcatgttttttgtgacacagcagcagggatc
aatgttgctgagcagtcgagagaatgcaacatcaacatatctactaccaactacccgtgc
aaagtcagcacaggaagacaccccataagcatggttgcactatcacctctcggtgctttg
gtggcttgctataaaggggtaagctgctcgattggcagcaatcgggttggaatcatcaaa
caattacccaaaggctgctca
>Human metapneumovirus isolate TH/B23982/2017C.
gtctacgggagctccgtaatttacatggtgcagctgccaatctttggcgttatagatacg
ccttgctggatagtgaaagcagccccttcttgctctgaaaaaaagggaaactatgcttgc
ctcctaagagaagaccaggggtggtattgtcagaatgcagggtcaactgtctactaccca
aatgagaaggactgtgaaacaaggggagatcatgtcttttgcgacacagcagcaggaatt
aatgttgctgagcaatcaaaggagtgcaacatcaacatatccactacaaattacccatgc
aaagtcagcacaggaaggcatcctatcagtatggttgcactgtcccctcttggggctctg
gttgcttgttacaaaggagtaagctgttccattggcagcaatagagtagggatcatcaag
cagctgaacaaaggttgctct
>Human metapneumovirus isolate TH/B23988/2017C.
gtctatggaagctccgtgatttacatggttcaattgccgatctttggtgtcatagataca
ccttgctggataatcaaagcagccccctcttgctcagaaaaaaacgggaattatgcttgc
ctcctaagagaagatcaagggtggtattgtaaaaatgcaggatctactgtttactaccca
aacgaaaaagactgtgaaacaagaggtgatcatgttttttgtgacacagcagcagggatc
aatgttgctgagcagtcgagagaatgcaacatcaacatatctactaccaactacccgtgc
aaagtcagcacaggaagacaccccataagcatggttgcactatcacctctcggtgctttg
gtggcttgctataaaggggtaagctgctcgattggcagcaatcgggttggaatcatcaaa
caattacccaaaggctgctca
>Human metapneumovirus isolate TH/B23990/2017C.
gtctacggaagctccgtgatttacatggttcaattgccgatctttggtgtcatagataca
ccttgctggataatcaaagcagccccctcttgctcagaaaaaaacgggaattatgcttgc
ctcctaagagaagatcaagggtggtattgtaaaaatgcaggatctactgtttactaccca
aacgaaaaagactgtgaaacaagaggtgatcatgttttttgtgacacagcagcagggatc
aatgttgctgagcagtcgagagaatgcaacatcaacatatctactaccaactacccgtgc
aaagtcagcacaggaagacaccccataagcatggttgcactatcacctctcggtgctttg
gtggcttgctataaaggggtaagctgctcgattggcagcaatcgggttggaatcatcaaa
cagttacccaaaggctgctca
>Human metapneumovirus isolate TH/B23907/2017C.
gtctacggaagctccgtgatttacatggttcaattgccgatctttggtgtcatagataca
ccttgctggataatcaaagcagccccctcttgctcagaaaaaaacgggaattatgcttgc
ctcctaagagaagatcaagggtggtattgtaaaaatgcaggatctactgtttactaccca
aacgaaaaagactgtgaaacaagaggtgatcatgttttttgtgacacagcagcagggatc
aatgttgctgagcagtcgagagaatgcaacatcaacatatctactaccaactacccgtgc
aaagtcagcacaggaagacaccccataagcatggttgcactatcacctctcggtgctttg
gtggcttgctataaaggggtaagctgctcgattggcagcaatcgggttggaatcatcaaa
caattacccaaaggctgctca
>Human metapneumovirus isolate TH/B24149/2017C.
gtctacggaagctctgtgatttacatggtccagctgccgatctttggtgtcataaataca
ccctgttggataatcaaggcagctccctcttgttcagaaaaagatggaaattatgcctgc
ctcctaagagaggatcaagggtggtattgcaaaaatgcaggatccactgtttactaccca
aatgaaaaagactgcgaaacaagaggtgatcatgttttttgtgacacagctgcagggatc
aatgttgctgagcaatcaagagaatgcaacatcaacatatctaccaccaactacccatgc
aaagtcagcacaggaagacaccctatcagcatggttgcactatcacctctcggtgctttg
gtagcttgctacaaaggggttagctgctcgactggcagtaatcaggttggaataatcaaa
caactacctaaaggctgctca
>Human metapneumovirus isolate TH/B23902/2017C.
gtctacggaagctccgtgatttacatggttcaattgccgatctttggtgtcatagataca
ccttgctggataatcaaagcagccccctcttgctcagaaaaaaacgggaattatgcttgc
ctcctaagagaagatcaagggtggtattgtaaaaatgcaggatctactgtttactaccca
aacgaaaaagactgtgaaacaagaggtgatcatgttttttgtgacacagcagcagggatc
aatgttgctgagcagtcgagagaatgcaacatcaacatatctactaccaactacccgtgc
aaagtcagcacaggaagacaccccataagcatggttgcactatcacctctcggtgctttg
gtggcttgctataaaggggtaagctgctcgattggcagcaatcgggttggaatcatcaaa
caattacccaaaggctgctca
>Human metapneumovirus isolate TH/B24190/2017A.
gtctacggaagctccgtgatttacatggttcaattgccgatctttggtgtcatagataca
ccttgctggataatcaaagcagccccctcttgctcagaaaaaaacgggaattatgcttgc
ctcctaagagaagatcaagggtggtattgtaaaaatgcaggatctactgtttactaccca
aacgaaaaagactgtgaaacaagaggtgatcatgttttttgtgacacagcagcagggatc
aatgttgctgagcagtcgagagaatgcaacatcaacatatctactaccaactacccgtgc
aaagtcagcacaggaagacaccccataagcatggttgcactatcacctctcggtgctttg
gtggcttgctataaaggggtaagctgctcgattggcagcaatcgggttggaatcatcaaa
cagttacccaaaggctgctca
>Human metapneumovirus isolate TH/B24234/2017C.
gtctacggaagctccgtgatttacatggttcaattgccgatctttggtgtcatagataca
ccttgctggataatcaaagcagccccctcctgctcagaaaaaaacgggaattatgcttgc
ctcctaagagaagatcaagggtggtattgtaaaaatgcaggatctactgtttactaccca
aacgaaaaagactgtgaaacaagaggtgatcatgttttttgtgacacagcagcagggatc
aatgttgctgagcagtcgagagaatgcaacatcaacatatctactaccaactacccgtgc
aaagtcagcacaggaagacaccccataagcatggttgcactatcacctctcggtgctttg
gtggcttgctataaaggggtaagctgctcgattggcagcaatcgggttggaatcatcaaa
caattacccaaaggctgctca
>Human metapneumovirus isolate TH/B24238/2017C.
gtctacggaagctccgtgatttacatggttcaattgccgatctttggtgtcatagataca
ccttgctggataatcaaagcagccccctcttgctcagaaaaaaacgggaattatgcttgc
ctcctaagagaagatcaagggtggtattgtaaaaatgcaggatctactgtttactaccca
aacgaaaaagactgtgaaacaagaggtgatcatgttttttgtgacacagcagcagggatc
aatgttgctgagcagtcgaaagaatgcaacatcaacatatctactaccaactacccgtgc
aaagtcagcacaggaagacaccccataagcatggttgcactatcacctctcggtgctttg
gtggcttgctataaaggggtaagctgctcgattggcagcaatcgggttggaatcatcaaa
caattacccaaaggctgctca
>Human metapneumovirus isolate TH/B24288/2017A.
gtctacggaagctccgtaatttacatggtgcagctgccaatctttggcgttatagatacg
ccttgctggatagtgaaagcagccccttcttgctctgaaaagaagggaaactatgcttgc
ctcctaagagaagaccaggggtggtattgtcagaatgcagggtcaactgtctactaccca
aatgagaaggactgtgaaacaaggggagatcatgtcttttgcgacacagcagcaggaatt
aatgttgctgagcaatcaaaggagtgcaacatcaacatatccactacaaattacccatgc
aaagtcagcacaggaaggcatcctatcagtatggttgcactgtcccctcttggggctctg
gttgcttgttacaaaggagtaagctgttccattggcagcaatagagtagggatcatcaag
cagctgaacaaaggttgctct
>Human metapneumovirus isolate TH/B24292/2017C.
gtctacggaagctccgtgatttacatggttcaattgccgatctttggtgtcatagataca
ccttgctggataatcaaagcagccccctcttgctcagaaaaaaacgggaattatgcttgc
ctcctaagagaagatcaagggtggtattgtaaaaatgcaggatctactgtttactaccca
aacgaaaaagactgtgaaacaagaggtgatcatgttttttgtgacacagcagcagggatc
aatgttgctgagcagtcgagagaatgcaacatcaacatatctactaccaactacccgtgc
aaagtcagcacaggaagacaccccataagcatggttgcactatcacctctcggtgctttg
gtggcttgctataaaggggtaagctgctcgattggcagcaatcgggttggaatcatcaaa
caattacccaaaggctgctca
>Human metapneumovirus isolate TH/B24330/2017A.
gtctacggaagctccgtgatttacatggttcaattgccgatctttggtgtcatagataca
ccttgctggataatcaaagcagccccctcttgctcagaaaaaaacgggaattatgcttgc
ctcctaagagaagatcaagggtggtattgtaaaaatgcaggatctactgtttactaccca
aacgaaaaagactgtgaaacaagaggtgatcatgttttttgtgacacagcagcagggatc
aatgttgctgagcagtcgagagaatgcaacatcaacatatctactaccaactacccgtgc
aaagtcagcacaggaagacaccccataagcatggttgcactatcacctctcggtgctttg
gtggcttgctataaaggggtaagctgctcgattggcagcaatcgggttggaatcatcaaa
caattacccaaaggctgctca
>Human metapneumovirus isolate TH/B24340/2017C.
gtctacggaagctctgtgatttacatggtccagctgccgatctttggtgtcataaataca
ccctgttggataatcaaggcagctccctcttgttcagaaaaagatggaaattatgcctgc
ctcctaagagaggatcaagggtggtattgcaaaaatgcaggatccactgtttactaccca
aatgaaaaagactgcgaaacaagaggtgatcatgttttttgtgacacagctgcagggatt
aatgttgctgagcaatcaagagaatgcaacatcaacatatctaccaccaactacccatgc
aaagtcagcacaggaagacaccctatcagcatggttgcactatcacctctcggtgctttg
gtagcttgctacaaaggggttagctgctcgactggcagtaatcaggttggaataatcaaa
caactacctaaaggctgctca
>Human metapneumovirus isolate TH/B24460/2017A.
gtctacggaagctccgtgatttacatggttcaattgccgatctttggtgtcatagataca
ccttgctggataatcaaagcagccccctcttgctcagaaaaaaacgggaattatgcttgc
ctcctaagagaagatcaagggtggtattgtaaaaatgcaggatctactgtttactaccca
aacgaaaaagactgtgaaacaagaggtgatcatgttttttgtgacacagcagcagggatc
aatgttgctgagcagtcgagagaatgcaacatcaacatatctactaccaactacccgtgc
aaagtcagcacaggaagacaccccataagcatggttgcactatcacctctcggtgctttg
gtggcttgctataaaggggtaagctgctcgattggcagcaatcgggttggaatcatcaaa
caattacccaaaggctgctca
>Human metapneumovirus isolate TH/B24501/2017C.
gtctacgggagctccgtaatttacatggtgcagctgccaatctttggcgttatagatacg
ccttgctggatagtgaaagcagccccttcttgctctgaaaaaaagggaaactatgcttgc
ctcctaagagaagaccaggggtggtattgtcagaatgcagggtcaactgtctactaccca
aatgagaaggactgtgaaacaaggggagatcatgtcttttgcgacacagcagcaggaatt
aatgttgctgagcaatcaaaggagtgcaatatcaacatatccactacaaattacccatgc
aaagtcagcacaggaaggcatcctatcagtatggttgcactgtcccctcttggggctctg
gttgcttgttacaaaggagtaagctgttccattggcagcaatagagtagggatcatcaag
cagctgaacaaaggttgctct
>Human metapneumovirus isolate TH/B24515/2017A.
gtctacggaagctccgtgatttacatggttcaattgccgatctttggtgtcatagataca
ccttgctggataatcaaagcagccccctcctgctcagaaaaaaacgggaattatgcttgc
ctcctaagagaagatcaagggtggtattgtaaaaatgcaggatctactgtttactaccca
aacgaaaaagactgtgaaacaagaggtgatcatgttttttgtgacacagcagcagggatc
aatgttgctgagcagtcgagagaatgcaacatcaacatatctactaccaactacccgtgc
aaagtcagcacaggaagacaccccataagcatggttgcactatcacctctcggtgctttg
gtggcttgctataaaggggtaagctgctcgattggcagcaatcgggttggaatcatcaaa
caattacccaaaggctgctca
>Human metapneumovirus isolate TH/B24522/2017A.
gtctacgggagctccgtaatttacatggtgcagctgccaatctttggcgttatagatacg
ccttgctggatagtgaaagcagccccttcttgctctgaaaaaaagggaaactatgcttgc
ctcctaagagaagaccaggggtggtattgccagaatgcagggtcaactgtctactaccca
aatgagaaggactgtgaaacaaggggagatcatgtcttttgcgacacagcagcaggaatt
aatgttgctgagcaatcaaaggagtgcaacatcaacatatccactacaaattacccatgc
aaagtcagcacaggaaggcatcctatcagtatggttgcactgtcccctcttggggctctg
gttgcttgttacaaaggagtaagctgttccattggcagtaatagagtagggatcatcaag
cagctgaacaaaggttgctct
>Human metapneumovirus isolate TH/B24587/2017A.
gtctacggaagctccgtgatttacatggttcaattgccgatctttggtgtcatagataca
ccttgctggataatcaaagcagccccctcctgctcagaaaaaaacgggaattatgcttgc
ctcctaagagaagatcaagggtggtattgtaaaaatgcaggatctactgtttactaccca
aacgaaaaagactgtgaaacaagaggtgatcatgttttttgtgacacagcagcagggatc
aatgttgctgagcagtcgagagaatgcaacatcaacatatctactaccaactacccgtgc
aaagtcagcacaggaagacaccccataagcatggttgcactatcacctctcggtgctttg
gtggcttgctataaaggggtaagctgctcgattggcagcaatcgggttggaatcatcaaa
caattacccaaaggctgctca
>Human metapneumovirus isolate TH/B24703/2017A.
gtctacggaagctccgtgatttacatggttcaattgccgatctttggtgtcatagataca
ccttgctggataatcaaagcagccccctcttgctcagaaaaaaacgggaattatgcttgc
ctcctaagagaagatcaagggtggtattgtaaaaatgcaggatctactgtttactaccca
aacgaaaaagactgtgaaacaagaggtgatcatgttttttgtgacacagcagcagggatc
aatgttgctgagcagtcgagagaatgcaacatcaacatatctactaccaactacccgtgc
aaagtcagcacaggaagacaccccataagcatggttgcactatcacctctcggtgctttg
gtggcttgctataaaggggtaagctgctcgattggcagcaatcgggttggaatcatcaaa
caattacccaaaggctgctca
>Human metapneumovirus isolate TH/B24737/2017A.
gtctacggaagctccgtgatttacatggttcaattgccgatctttggtgtcatagataca
ccttgctggataatcaaagcagccccctcttgctcagaaaaaaacgggaattatgcttgc
ctcctaagagaagatcaagggtggtattgtaaaaatgcaggatctactgtttactaccca
aacgaaaaagactgtgaaacaagaggtgatcatgttttttgtgacacagcagcagggatc
aatgttgctgagcagtcgagagaatgcaacatcaacatatctactaccaactacccgtgc
aaagtcagcacaggaagacaccccataagcatggttgcactatcacctctcggtgctttg
gtggcttgctataaaggggtaagctgctcgattggcagcaatcgggttggaatcatcaaa
caattacccaaaggctgctca
>Human metapneumovirus isolate TH/B24806/2017C.
gtctacggaagctccgtgatttacatggttcaattgccgatctttggtgtcatagataca
ccttgctggataatcaaagcagccccctcttgctcagaaaaaaacgggaattatgcttgc
ctcctaagagaagatcaagggtggtattgtaaaaatgcaggatctactgtttactaccca
aacgaaaaagactgtgaaacaagaggtgatcatgttttttgtgacacagcagcagggatc
aatgttgctgagcagtcgagagaatgcaacatcaacatatctactaccaactacccgtgc
aaagtcagcacaggaagacaccccataagcatggttgcactatcacctctcggtgctttg
gtggcttgctataaaggggtaagctgctcgattggcagcaatcgggttggaatcatcaaa
caattacccaaaggctgctca
>Human metapneumovirus isolate TH/B24871/2017C.
gtctacggaagctccgtgatttacatggttcaattgccgatctttggtgtcatagataca
ccttgctggataatcaaagcagccccctcttgctcagaaaaaaacgggaattatgcttgc
ctcctaagagaagatcaagggtggtattgtaaaaatgcaggatctactgtttactaccca
aacgaaaaagactgtgaaacaagaggtgatcatgttttttgtgacacagcagcagggatc
aatgttgctgagcagtcgagagaatgcaacatcaacatatctactaccaactacccgtgc
aaagtcagcacaggaagacaccccataagcatggttgcactatcacctctcggagcttta
gtggcttgctataaaggggtaagctgctcgattggcagcaatcgggttggaatcatcaaa
caattacccaaaggctgctca
>Human metapneumovirus isolate TH/B24958/2017A.
gtctacggaagctccgtgatttacatggttcaattgccgatctttggtgtcatagataca
ccttgctggataatcaaagcagccccctcttgctcagaaaaaaacgggaattatgcttgc
ctcctaagagaagatcaagggtggtattgtaaaaatgcaggatctactgtttactaccca
aacgaaaaagactgtgaaacaagaggtgatcatgttttttgtgacacagcagcagggatc
aatgttgctgagcagtcgagagaatgcaacatcaacatatctactaccaactacccgtgc
aaagtcagcacaggaagacaccccataagcatggttgcactatcacctctcggtgctttg
gtggcttgctataaaggggtaagctgctcgattggcagcaatcgggttggaatcatcaaa
caattacccaaaggctgctca
>Human metapneumovirus isolate TH/B24984/2017C.
gtctacgggagctccgtaatttacatggtgcagctgccaatctttggcgttatagatacg
ccttgctggatagtgaaagcagccccttcttgctctgaaaaaaagggaaactatgcttgc
ctcctaagagaagaccaggggtggtattgtcagaatgcagggtcaactgtctactaccca
aatgagaaggactgtgaaacaaggggagatcatgtcttttgcgacacagcagcaggaatt
aatgttgctgagcaatcaaaggagtgcaacatcaacatatccactacaaattacccatgc
aaagtcagcacaggaaggcatcctatcagtatggttgcactgtcccctcttggggctctg
gtagcttgttacaaaggagtaagctgttccattggcagcaatagagtagggatcatcaag
cagctgaacaaaggttgctct
>Human metapneumovirus isolate TH/B25007/2017C.
gtctacggaagctccgtgatttacatggttcaattgccgatctttggtgtcatagataca
ccttgctggataatcaaagcagccccctcttgctcagaaaaaaacgggaattatgcttgc
ctcctaagagaagatcaagggtggtattgtaaaaatgcaggatctactgtttactaccca
aacgaaaaagactgtgaaacaagaggtgatcatgttttttgtgacacagcagcagggatc
aatgttgctgagcagtcgagagaatgcaacatcaacatatctactaccaactacccgtgc
aaagtcagcacaggaagacaccccataagcatggttgcactatcacctctcggtgctttg
gtggcttgctataaaggggtaagctgctcgattggcagcaatcgggttggaatcatcaaa
caattacccaaaggctgctca
>Human metapneumovirus isolate TH/B25041/2017C.
gtctacgggagctccgtaatttacatggtgcagctgccaatctttggcgttatagatacg
ccttgctggatagtgaaagcagccccttcatgctccgaaaaaaagggaaactatgcttgc
ctcctaagagaagaccaggggtggtattgtcagaatgcagggtcaactgtctactaccca
aatgaaaaggactgtgaaacaaggggagatcatgtcttttgcgacacagcagcaggaatt
aatgttgctgagcaatcaaaggagtgcaacatcaacatatccactacaaattacccatgc
aaagtcagcacaggaaggcatcctatcagtatggttgcactgtcccctcttggggctctg
gttgcttgttacaagggagtaagctgttccattggcagcaatagagtagggatcatcaag
cagctgaacaaaggttgctct
>Human metapneumovirus isolate TH/B25072/2017C.
gtctacggaagctccgtgatttacatggttcaattgccgatctttggtgtcatagataca
ccttgctggataatcaaagcagccccctcttgctcagaaaaaaacgggaattatgcttgc
ctcctaagagaagatcaagggtggtattgtaaaaatgcaggatctaccgtttactaccca
aacgaaaaagactgtgaaacaagaggtgatcatgttttttgtgacacagcagcagggatc
aatgttgctgagcagtcgagagaatgcaacatcaacatatctactaccaactacccgtgc
aaagtcagcacaggaagacaccccataagcatggttgcactatcacctctcggtgctttg
gtggcttgctataaaggggtaagctgctcgattggcagcaatcgggttggaatcatcaaa
caattacccaaaggctgctca
>Human metapneumovirus isolate TH/B25075/2017A.
gtctacggaagctccgtgatttacatggttcaattgccgatctttggtgtcatagataca
ccttgctggataatcaaagcagccccctcttgctcagaaaaaaacgggaattatgcttgc
ctcctaagagaagatcaagggtggtattgtaaaaatgcaggatctactgtttactaccca
aacgaaaaagactgtgaaacaagaggtgatcatgttttttgtgacacagcagcagggatc
aatgttgctgagcagtcgagagaatgcaacatcaacatatctactaccaactacccgtgc
aaagtcagcacaggaagacaccccataagcatggttgcactatcacctctcggagcttta
gtggcttgctataaaggggtaagctgctcgattggcagcaatcgggttggaatcatcaaa
caattacccaaaggctgctca
>Human metapneumovirus isolate TH/B25133/2017A.
gtctacggaagctccgtgatttacatggttcaattgccgatctttggtgtcatagataca
ccttgctggataatcaaagcagccccctcttgctcagaaaaaaacgggaattatgcttgc
ctcctaagagaagatcaagggtggtattgtaaaaatgcaggatctactgtttactaccca
aacgaaaaagactgtgaaacaagaggtgatcatgttttttgtgacacagcagcagggatc
aatgttgctgagcagtcgagagaatgcaacatcaacatatctactaccaactacccgtgc
aaagtcagcacaggaagacaccccataagcatggttgcactatcacctctcggtgctttg
gtggcttgctataaaggggtaagctgctcgattggcagcaatcgggttggaatcatcaaa
caattacccaaaggctgctca
>Human metapneumovirus isolate TH/B25165/2017C.
gtctacggaagctccgtgatttacatggttcaattgccgatctttggtgtcatagataca
ccttgctggataatcaaagcagccccctcttgctcagaaaaaaacgggaattatgcttgc
ctcctaagagaagatcaagggtggtattgtaaaaatgcaggatctactgtttactaccca
aacgaaaaagactgtgaaacaagaggtgatcatgttttttgtgacacagcagcagggatc
aatgttgctgagcagtcgagagaatgcaacatcaacatatctactaccaactacccgtgc
aaagtcagcacaggaagacaccccataagcatggttgcactatcacctctcggtgctttg
gtggcttgctataaaggggtaagctgctcgattggcagcaatcgggttggaatcatcaaa
caattacccaaaggctgctca
>Human metapneumovirus isolate TH/B25201/2017C.
gtctacggaagctccgtgatttacatggttcaattgccgatctttggtgtcatagataca
ccttgctggataatcaaagcagccccctcttgctcagaaaaaaacgggaattatgcttgc
ctcctaagagaagatcaagggtggtattgtaaaaatgcaggatctactgtttactaccca
aacgaaaaagactgtgaaacaagaggtgatcatgttttttgtgacacagcagcagggatc
aatgttgctgagcagtcgagagaatgcaacatcaacatatctactaccaactacccgtgc
aaagtcagcacaggaagacaccccataagcatggttgcactatcacctctcggtgctttg
gtggcttgctataaaggggtaagctgctcgattggcagcaatcgggttggaatcatcaaa
caattacccaaaggctgctca
>Human metapneumovirus isolate TH/B25323/2017A.
gtctacggaagctccgtgatttacatggttcaattgccgatctttggtgtcatagataca
ccttgctggataatcaaagcagccccctcctgctcagaaaaaaacgggaattatgcttgc
ctcctaagagaagatcaagggtggtattgtaaaaatgcaggatctactgtttactaccca
aacgaaaaagactgtgaaacaagaggtgatcatgttttttgtgacacagcagcagggatc
aatgttgctgagcagtcgagagaatgcaacatcaacatatctactaccaactacccgtgc
aaagtcagcacaggaagacaccccataagcatggttgcactatcacctctcggtgctttg
gtggcttgctataaaggggtaagctgctcgattggcagcaatcgggttggaatcatcaaa
caattacccaaaggttgctca
>Human metapneumovirus isolate TH/B25353/2017A.
gtctacggaagctccgtgatttacatggttcaattgccgatctttggtgtcatagataca
ccttgctggataatcaaagcagccccctcttgctcagaaaaaaacgggaattatgcttgc
ctcctaagagaagatcaagggtggtattgtaaaaatgcaggatctactgtttactaccca
aacgaaaaagactgtgaaacaagaggtgatcatgttttttgtgacacagcagcagggatc
aatgttgctgagcagtcgagagaatgcaacatcaacatatctactaccaactacccgtgc
aaagtcagcacaggaagacaccccataagcatggttgcactatcacctctcggtgctttg
gtggcttgctataaaggggtaagctgctcgattggcagcaatcgggttggaatcatcaaa
caattacccaaaggctgctca
>Human metapneumovirus isolate TH/B25384/2017C.
gtctacggaagctccgtgatttacatggttcaattgccgatctttggtgtcatagataca
ccttgctggataatcaaagcagccccctcttgctcagaaaaaaacgggaattatgcttgc
ctcctaagagaagatcaagggtggtattgtaaaaatgcaggatctactgtttactaccca
aacgaaaaagactgtgaaacaagaggtgatcatgttttttgtgacacagcagcagggatc
aatgttgctgagcagtcgagagaatgcaacatcaacatatctactaccaactacccgtgc
aaagtcagcacaggaagacaccccataagcatggttgcactatcacctctcggtgctttg
gtggcttgctataaaggggtaagctgctcgattggcagcaatcgggttggaatcatcaaa
caattacccaaaggctgctca
>Human metapneumovirus isolate TH/B25431/2017A.
gtctacggaagctccgtgatttacatggttcaattgccgatctttggtgtcatagataca
ccttgctggataatcaaagcagccccctcttgctcagaaaaaaacgggaattatgcttgc
ctcctaagagaagatcaagggtggtattgtaaaaatgcaggatctactgtttactaccca
aacgaaaaagactgtgaaacaagaggtgatcatgttttttgtgacacagcagcagggatc
aatgttgctgagcagtcgagagaatgcaacatcaacatatctactaccaactacccgtgc
aaagtcagcacaggaagacaccccataagcatggttgcactatcacctctcggtgctttg
gtggcttgctataaaggggtaagctgctcgattggcagcaatcgggttggaatcatcaaa
caattacccaaaggctgctca
>Human metapneumovirus isolate TH/B25458/2017C.
gtctacggaagctccgtgatttacatggttcaattgccgatctttggtgtcatagataca
ccttgctggataatcaaagcagccccctcttgctcagaaaaaaacgggaattatgcttgc
ctcctaagagaagatcaagggtggtattgtaaaaatgcaggatctactgtttactaccca
aacgaaaaagactgtgaaacaagaggtgatcatgttttttgtgacacagcagcagggatc
aatgttgctgagcagtcgagagaatgcaacatcaacatatctactaccaactacccgtgc
aaagtcagcacaggaagacaccccataagcatggttgcactatcacctctcggtgctttg
gtggcttgctataaaggggtaagctgctcgattggcagcaatcgggttggaatcatcaaa
caattacccaaaggctgctca
>Human metapneumovirus isolate TH/B25534/2017C.
gtctacggaagctccgtgatttacatggttcaattgccgatctttggtgtcatagataca
ccttgctggataatcaaagcagccccctcttgctcagaaaaaaccgggaattatgcttgc
ctcctaagagaagatcaagggtggtattgtaaaaatgcaggatctactgtttactaccca
aacgaaaaggactgtgaaacaagaggtgatcatgttttttgtgacacagcagcagggatc
aatgttgctgagcagtcgagagaatgcaacatcaacatatctactaccaactacccgtgc
aaagtcagcacaggaagacaccccataagcatggttgcactatcacctctcggtgctttg
gtggcttgctataaaggggtaagctgctcgattggcagcaatcgggttggaatcatcaaa
caattacccaaaggctgctca
>Human metapneumovirus isolate TH/B25569/2017A.
gtctacggaagctccgtgatttacatggttcaattgccgatctttggtgtcatagataca
ccttgctggataatcaaagcagccccctcttgctcagaaaaaaacgggaattatgcttgc
ctcctaagagaagatcaagggtggtattgtaaaaatgcaggatctactgtttactaccca
aacgaaaaagactgtgaaacaagaggtgatcatgttttttgtgacacagcagcagggatc
aatgttgctgagcagtcgagagaatgcaacatcaacatatctactaccaactacccgtgc
aaagtcagcacaggaagacaccccataagcatggttgcactatcacctctcggtgctttg
gtggcttgctataaaggggtaagctgctcgattggcagcaatcgggttggaatcatcaaa
caattacccaaaggctgctca
>Human metapneumovirus isolate TH/B25582/2017C.
gtctacggaagctccgtgatttacatggttcaattgccgatctttggtgtcatagataca
ccttgctggataatcaaagcagccccctcttgctcagaaaaaaacgggaattatgcttgc
ctcctaagagaagatcaagggtggtattgtaaaaatgcaggatctactgtttactaccca
aacgaaaaagactgtgaaacaagaggtgatcatgttttttgtgacacagcagcagggatc
aatgttgctgagcagtcgagagaatgcaacatcaacatatctactaccaactacccgtgc
aaagtcagcacaggaagacaccccataagcatggttgcactatcacctctcggtgctttg
gtggcttgctataaaggggtaagctgctcgattggcagcaatcgggttggaatcatcaaa
caattacccaaaggctgctca
>Human metapneumovirus isolate TH/B25769/2017C.
gtctacggaagctccgtgatttacatggttcaactgccgatctttggtgtcatagataca
ccttgctggataatcaaagcagccccctcttgctcagaaaaaaacgggaattatgcttgc
ctcctaagagaagatcaagggtggtattgtaaaaatgcaggatctactgtttactaccca
aacgaaaaagactgtgaaacaagaggtgatcatgttttttgtgacacagcagcagggatc
aatgttgctgagcagtcgagagaatgcaacatcaacatatctactaccaactacccgtgc
aaagtcagcacaggaagacaccccataagcatggttgcactatcacctctcggtgctttg
gtggcttgctataaaggggtaagctgctcgattggcagcaatcgggttggaatcatcaaa
caattacccaaaggctgctca
>Human metapneumovirus isolate TH/B25779/2017A.
gtctacggaagctccgtgatttacatggttcaattgccgatctttggtgtcatagataca
ccttgctggataatcaaagcagccccctcttgctcagaaaaaaacgggaattatgcttgc
ctcctaagagaagatcaagggtggtattgtaaaaatgcaggatctactgtttactaccca
aacgaaaaagactgtgaaacaagaggtgatcatgttttttgtgacacagcagcagggatc
aatgttgctgagcagtcgagagaatgcaacatcaacatatctactaccaactacccgtgc
aaagtcagcacaggaagacaccccataagcatggttgcactatcacctctcggtgctttg
gtggcttgctataaaggggtaagctgctcgattggcagcaatcgggttggaatcatcaag
caattacccaaaggctgctca
>Human metapneumovirus isolate TH/B25815/2017A.
gtctacggaagctccgtgatttacatggttcaactgccgatctttggtgtcatagataca
ccttgctggataatcaaagcagccccctcttgctcagaaaaaaacgggaattatgcttgc
ctcctaagagaagatcaagggtggtattgtaaaaatgcaggatctactgtttactaccca
aacgaaaaagactgtgaaacaagaggtgatcatgttttttgtgacacagcagcagggatc
aatgttgctgagcagtcgagagaatgcaacatcaacatatctactaccaactacccgtgc
aaagtcagcacaggaagacaccccataagcatggttgcactatcacctctcggtgctttg
gtggcttgctataaaggggtaagctgctcgattggcagcaatcgggttggaatcatcaaa
caattacccaaaggctgctca
>Human metapneumovirus isolate TH/B26034/2017A.
gtctacggaagctccgtgatttacatggttcaattgccgatctttggtgtcatagataca
ccttgctggataatcaaagcagccccctcttgctcagaaaaaaacgggaattatgcttgc
ctcctaagagaagatcaagggtggtattgtaaaaatgcaggatctactgtttactaccca
aacgaaaaagactgtgaaacaagaggtgatcatgttttttgtgacacagcagcagggatc
aatgttgctgagcagtcgagagaatgcaacatcaacatatctactaccaactacccgtgc
aaagtcagcacaggaagacaccccataagcatggttgcactatcacctctcggtgctttg
gtggcttgctataaaggggtaagctgctcgattggcagcaatcgggttggaatcatcaaa
caattacccaaaggctgctca
>Human metapneumovirus isolate TH/B26105/2017A.
gtctacggaagctccgtgatttacatggttcaattgccgatctttggtgtcatagataca
ccttgctggataatcaaagcagccccctcttgctcagaaaaaaacgggaattatgcttgc
ctcctaagagaagatcaagggtggtattgtaaaaatgcaggatctactgtttactaccca
aacgaaaaagactgtgaaacaagaggtgatcatgttttttgtgacacagcagcagggatc
aatgttgctgagcagtcgagagaatgcaacatcaacatatctactaccaactacccgtgc
aaagtcagcacaggaagacaccccataagcatggttgcactatcacctctcggtgctttg
gtggcttgctataaaggggtaagctgctcgattggcagcaatcgggttggaatcatcaaa
caattacccaaaggctgctca
>Human metapneumovirus isolate TH/B26118/2017C.
gtctacgggagctccgtaatttacatggtgcagctgccaatctttggcgttatagatacg
ccttgctggatagtgaaagcagccccttcttgctctgaaaaaaagggaaactatgcttgc
ctcctaagagaagaccaggggtggtattgtcagaatgcagggtcaactgtctactaccca
aatgagaaggactgtgaaacaaggggggatcatgtcttttgcgacacagcagcaggaatt
aatgttgctgagcaatcaaaggagtgcaacatcaacatatctactacaaattacccatgc
aaagtcagcacaggaaggcatcctatcagtatggttgcactgtcccctcttggggctctg
gttgcttgttacaaaggagtaagctgttccattggcagcaatagagtagggatcatcaag
cagctgaacaaaggttgctct
>Human metapneumovirus isolate TH/B26120/2017C.
gtctacgggagctccgtaatttacatggtgcagctgccaatctttggcgttatagatacg
ccttgctggatagtgaaagcagccccttcttgctctgaaaaaaagggaaactatgcttgc
ctcctaagagaagaccaggggtggtattgtcagaatgcagggtcaactgtctactaccca
aatgagaaggactgtgaaacaaggggggatcatgtcttttgcgacacagcagcaggaatt
aatgttgctgagcaatcaaaggagtgcaacatcaacatatctactacaaattacccatgc
aaagtcagcacaggaaggcatcctatcagtatggttgcactgtcccctcttggggctctg
gttgcttgttacaaaggagtaagctgttccattggcagcaatagagtagggatcatcaag
cagctgaacaaaggttgctct
>Human metapneumovirus isolate TH/B26209/2017A.
gtctacggaagctccgtgatttacatggttcaattgccgatctttggtgtcatagataca
ccttgctggataatcaaagcagccccctcttgctcagaaaaaaacgggaattatgcttgc
ctcctaagagaagatcaagggtggtattgtaaaaatgcaggatctactgtttactaccca
aacgaaaaagactgtgaaacaagaggtgatcatgttttttgtgacacagcagcagggatc
aatgttgctgagcagtcgagagaatgcaacatcaacatatctactaccaactacccgtgc
aaagtcagcacaggaagacaccccataagcatggttgcactatcacctctcggtgctttg
gtggcttgctataaaggggtaagctgctcgattggcagcaatcgggttggaatcatcaaa
caattacccaaaggctgctca
>Human metapneumovirus isolate TH/B26223/2017A.
gtctacggaagctccgtgatttacatggttcaattgccgatctttggtgtcatagataca
ccttgctggataatcaaagcagccccctcttgctcagaaaaaaacgggaattatgcttgc
ctcctaagagaagatcaagggtggtattgtaaaaatgcaggatctactgtttactaccca
aacgaaaaagactgtgaaacaagaggtgatcatgtcttttgtgacacagcagcagggatc
aatgttgctgagcagtcgagagaatgcaacatcaacatatctactaccaactacccgtgc
aaagtcagcacaggaagacaccccataagcatggttgcactatcacctctcggtgccttg
gtggcttgctataaaggggtaagctgctcgattggcagtaatcgggttggaatcatcaaa
caattacccaaaggctgctca
>Human metapneumovirus isolate TH/B26348/2017C.
gtctacggaagctccgtgatttacatggttcaattgccgatctttggtgtcatagataca
ccttgctggataattaaagcagccccctcttgctcagaaaaaaacgggaattatgcttgc
ctcctaagagaagatcaagggtggtattgtaaaaatgcaggatctactgtttactaccca
aacgaaaaagactgtgaaacaagaggtgatcatgttttttgtgacacagcagcagggatc
aatgttgctgagcagtcgagagaatgcaacatcaacatatctactaccaactacccgtgc
aaagtcagcacaggaagacaccccataagcatggttgcactatcacctctcggtgctttg
gtggcttgctataaaggggtaagctgctcgattggcagcaatcgggttggaatcatcaaa
caattacccaaaggctgctca
>Human metapneumovirus isolate TH/B26478/2017C.
gtctacgggagctccgtaatttacatggtgcagctgccaatctttggcgttatagatacg
ccttgctggatagtgaaagcagccccttcatgctccgaaaaaaagggaaactatgcttgc
ctcctaagagaagaccaggggtggtattgtcagaatgcagggtcaactgtctactaccca
aatgaaaaggactgtgaaacaaggggagatcatgtcttttgcgacacagcagcaggaatt
aatgttgctgagcaatcaaaggagtgcaacatcaacatatccactacaaattacccatgc
aaagtcagcacaggaaggcatcctatcagtatggttgcactgtcccctcttggggctctg
gttgcttgttacaaaggagtaagctgttccattggcagcaatagagtagggatcatcaag
cagctgaacaaaggttgctct
>Human metapneumovirus isolate TH/B26568/2017A.
gtctacggaagctccgtgatttacatggttcaattgccaatctttggtgtcatagataca
ccttgctggataatcaaagcagccccctcttgctcagaaaaaaacgggaattatgcttgc
ctcctaagagaagatcaagggtggtattgtaaaaatgcaggatctactgtttactaccca
aacgaaaaagactgtgaaacaagaggtgatcatgttttttgtgacacagcagcagggatc
aatgttgctgagcagtcgagagaatgcaacatcaacatatctactaccaactacccgtgc
aaagtcagcacaggaagacaccccataagcatggttgcactatcacctctcggtgctttg
gtggcttgctataaaggggtaagctgctcgattggcagcaatcgggttggaatcatcaaa
caattacccaaaggctgctca
