# Supplementary material for: Respiratory syncytial virus, human metapneumovirus, and influenza virus infection in Bangkok, 2016-2017
Source: PeerJ. 2019 Apr 11;7:e6748. doi: 10.7717/peerj.6748 (PMC6462397; doi:10.7717/peerj.6748)
Supplement: Dataset S4 [file peerj-07-6748-s007.txt]

LOCUS       MH447703                     330 bp    cRNA    linear   VRL 05-JUN-2018
DEFINITION  Human respiratory syncytial virus A isolate TH/B15849/2016C.
ACCESSION   MH447703
VERSION
KEYWORDS    .
SOURCE      Human respiratory syncytial virus A
  ORGANISM  Human respiratory syncytial virus A
            Viruses; ssRNA viruses; ssRNA negative-strand viruses;
            Mononegavirales; Pneumoviridae; Orthopneumovirus.
REFERENCE   1  (bases 1 to 330)
  AUTHORS   Thongpan,I.
  TITLE     Human respiratory syncytial virus A
  JOURNAL   Unpublished
REFERENCE   2  (bases 1 to 330)
  AUTHORS   Thongpan,I.
  TITLE     Direct Submission
  JOURNAL   Submitted (05-JUN-2018) Department of Pediatrics, Center of
            Excellence in Clinical Virology, Chulalongkorn, phayathai, Bangkok,
            Bangkok 10330, Thailand
COMMENT     Bankit Comment: TOTAL # OF SEQS:23.
            Bankit Comment: TOTAL # OF SETS:1.
            
            ##Assembly-Data-START##
            Sequencing Technology :: Sanger dideoxy sequencing
            ##Assembly-Data-END##
FEATURES             Location/Qualifiers
     source          1..330
                     /organism="Human respiratory syncytial virus A"
                     /mol_type="viral cRNA"
                     /isolate="TH/B15849/2016C"
                     /isolation_source="Nasopharyngeal"
                     /host="Homo sapiens"
                     /db_xref="taxon:208893"
                     /country="Thailand"
                     /collection_date="9-Mar-16"
     CDS             <1..330
                     /note="attachment glycoprotein"
                     /codon_start=1
                     /product="G protein"
                     /translation="KKDPNPQTTKPKEVLTTKPTRKPTINTTKTNIRTTLLTSNTKGN
                     PEHTSQEETLHSTTSKGYLSPSQVYTTSGQEETLHSTTSEGYLSPSQVYTTSEYLSQS
                     LSSSNTTK"
BASE COUNT      134 a    115 c     32 g     49 t
ORIGIN      
        1 aaaaaagatc ccaaccctca aaccacaaaa ccaaaggaag tactcactac caagcctaca
       61 agaaagccaa ccatcaacac cactaaaaca aacatcagaa ctacactgct cacctccaac
      121 accaaaggaa atccagaaca cacaagtcaa gaggaaaccc tccactcaac cacctccaaa
      181 ggctatctaa gcccatccca agtctataca acatccggtc aagaggaaac cctccactct
      241 accacctccg aaggctatct aagcccatca caagtctata caacatccga gtacctatca
      301 caatctctat cttcatccaa cacaacaaaa
//
LOCUS       MH447704                     330 bp    cRNA    linear   VRL 05-JUN-2018
DEFINITION  Human respiratory syncytial virus A isolate TH/B16367/2016C.
ACCESSION   MH447704
VERSION
KEYWORDS    .
SOURCE      Human respiratory syncytial virus A
  ORGANISM  Human respiratory syncytial virus A
            Viruses; ssRNA viruses; ssRNA negative-strand viruses;
            Mononegavirales; Pneumoviridae; Orthopneumovirus.
REFERENCE   1  (bases 1 to 330)
  AUTHORS   Thongpan,I.
  TITLE     Human respiratory syncytial virus A
  JOURNAL   Unpublished
REFERENCE   2  (bases 1 to 330)
  AUTHORS   Thongpan,I.
  TITLE     Direct Submission
  JOURNAL   Submitted (05-JUN-2018) Department of Pediatrics, Center of
            Excellence in Clinical Virology, Chulalongkorn, phayathai, Bangkok,
            Bangkok 10330, Thailand
COMMENT     Bankit Comment: TOTAL # OF SEQS:23.
            Bankit Comment: TOTAL # OF SETS:1.
            
            ##Assembly-Data-START##
            Sequencing Technology :: Sanger dideoxy sequencing
            ##Assembly-Data-END##
FEATURES             Location/Qualifiers
     source          1..330
                     /organism="Human respiratory syncytial virus A"
                     /mol_type="viral cRNA"
                     /isolate="TH/B16367/2016C"
                     /isolation_source="Nasopharyngeal"
                     /host="Homo sapiens"
                     /db_xref="taxon:208893"
                     /country="Thailand"
                     /collection_date="17-Apr-16"
     CDS             <1..330
                     /note="attachment glycoprotein"
                     /codon_start=1
                     /product="G protein"
                     /translation="KKDPKPQTTKPKEVLTTKPTGKPTINTTKTNIRTTLLTSNTKGN
                     PEHTSQEETLHSTTSEGHPSPSQVYTTSGQEETLHSTTSEGYLSPSQVYTTSEYLSQS
                     LSSSNITK"
BASE COUNT      134 a    115 c     34 g     47 t
ORIGIN      
        1 aaaaaagatc ccaaacctca aaccacaaaa ccaaaggaag tactcactac caagcctaca
       61 ggaaagccaa ccatcaacac caccaaaaca aacatcagaa ctacactgct cacctccaac
      121 accaaaggaa atccagaaca cacaagtcaa gaggaaaccc tccactcaac cacctccgaa
      181 ggccatccaa gcccatctca agtctataca acatccggtc aagaggaaac cctccactca
      241 accacctccg aaggctatct aagcccatca caagtctata caacatccga gtacctatca
      301 caatctctat cttcatccaa cataacaaaa
//
LOCUS       MH447705                     330 bp    cRNA    linear   VRL 05-JUN-2018
DEFINITION  Human respiratory syncytial virus A isolate TH/B18177/2016C.
ACCESSION   MH447705
VERSION
KEYWORDS    .
SOURCE      Human respiratory syncytial virus A
  ORGANISM  Human respiratory syncytial virus A
            Viruses; ssRNA viruses; ssRNA negative-strand viruses;
            Mononegavirales; Pneumoviridae; Orthopneumovirus.
REFERENCE   1  (bases 1 to 330)
  AUTHORS   Thongpan,I.
  TITLE     Human respiratory syncytial virus A
  JOURNAL   Unpublished
REFERENCE   2  (bases 1 to 330)
  AUTHORS   Thongpan,I.
  TITLE     Direct Submission
  JOURNAL   Submitted (05-JUN-2018) Department of Pediatrics, Center of
            Excellence in Clinical Virology, Chulalongkorn, phayathai, Bangkok,
            Bangkok 10330, Thailand
COMMENT     Bankit Comment: TOTAL # OF SEQS:23.
            Bankit Comment: TOTAL # OF SETS:1.
            
            ##Assembly-Data-START##
            Sequencing Technology :: Sanger dideoxy sequencing
            ##Assembly-Data-END##
FEATURES             Location/Qualifiers
     source          1..330
                     /organism="Human respiratory syncytial virus A"
                     /mol_type="viral cRNA"
                     /isolate="TH/B18177/2016C"
                     /isolation_source="Nasopharyngeal"
                     /host="Homo sapiens"
                     /db_xref="taxon:208893"
                     /country="Thailand"
                     /collection_date="1-Sep-16"
     CDS             <1..330
                     /note="attachment glycoprotein"
                     /codon_start=1
                     /product="G protein"
                     /translation="KKDPKPQTTKPKEVLTTKPTGKSTINTTKTNIRTTLLTSNTKGN
                     PEHTSQEETLHSTTSEGYLSPSQVYTTSGQEETLHSTTSEGYLSPSQVYTTSEYLSQS
                     LSSSNKTK"
BASE COUNT      136 a    111 c     34 g     49 t
ORIGIN      
        1 aaaaaagatc ccaaacctca aaccacaaaa ccaaaggaag tactcactac caagcctaca
       61 ggaaagtcaa ccatcaacac cactaaaaca aacatcagaa ctacactgct cacctccaac
      121 accaaaggaa atccagaaca cacaagtcaa gaggaaaccc tccactcaac cacctccgaa
      181 ggctatctaa gcccatcaca agtctataca acatccggtc aagaggaaac cctccactca
      241 accacctccg aaggctatct aagcccatca caagtctata caacatccga gtacctatca
      301 caatctctat cttcatccaa caaaacaaaa
//
LOCUS       MH447706                     330 bp    cRNA    linear   VRL 05-JUN-2018
DEFINITION  Human respiratory syncytial virus A isolate TH/B18247/2016A.
ACCESSION   MH447706
VERSION
KEYWORDS    .
SOURCE      Human respiratory syncytial virus A
  ORGANISM  Human respiratory syncytial virus A
            Viruses; ssRNA viruses; ssRNA negative-strand viruses;
            Mononegavirales; Pneumoviridae; Orthopneumovirus.
REFERENCE   1  (bases 1 to 330)
  AUTHORS   Thongpan,I.
  TITLE     Human respiratory syncytial virus A
  JOURNAL   Unpublished
REFERENCE   2  (bases 1 to 330)
  AUTHORS   Thongpan,I.
  TITLE     Direct Submission
  JOURNAL   Submitted (05-JUN-2018) Department of Pediatrics, Center of
            Excellence in Clinical Virology, Chulalongkorn, phayathai, Bangkok,
            Bangkok 10330, Thailand
COMMENT     Bankit Comment: TOTAL # OF SEQS:23.
            Bankit Comment: TOTAL # OF SETS:1.
            
            ##Assembly-Data-START##
            Sequencing Technology :: Sanger dideoxy sequencing
            ##Assembly-Data-END##
FEATURES             Location/Qualifiers
     source          1..330
                     /organism="Human respiratory syncytial virus A"
                     /mol_type="viral cRNA"
                     /isolate="TH/B18247/2016A"
                     /isolation_source="Nasopharyngeal"
                     /host="Homo sapiens"
                     /db_xref="taxon:208893"
                     /country="Thailand"
                     /collection_date="4-Sep-16"
     CDS             <1..330
                     /note="attachment glycoprotein"
                     /codon_start=1
                     /product="G protein"
                     /translation="KKDPRPQTTKPKEVLTTKPTGKPTINTTKTNSRTTLLTSNTKGN
                     PEHTSQKETIHSTTSEGYLSPSQVYTTSGQEETLHSTTSEGYPSPSQVYTTSEYLSQS
                     LSSSNTTK"
BASE COUNT      136 a    112 c     35 g     47 t
ORIGIN      
        1 aaaaaagatc ccagacctca aaccacaaaa ccaaaggaag tactcactac caagcctaca
       61 ggaaaaccaa ctatcaacac cactaagaca aacagcagaa ctacactgct cacctccaac
      121 accaaaggaa atccagaaca cacaagtcaa aaggaaacca tccactcaac cacctccgaa
      181 ggctatctaa gcccatcaca agtctataca acatccggtc aagaggaaac cctccactca
      241 accacctccg aaggctatcc aagcccatca caagtctata caacatccga gtacctatca
      301 caatctctat cttcatccaa cacaacaaaa
//
LOCUS       MH447707                     330 bp    cRNA    linear   VRL 05-JUN-2018
DEFINITION  Human respiratory syncytial virus A isolate TH/B18375/2016C.
ACCESSION   MH447707
VERSION
KEYWORDS    .
SOURCE      Human respiratory syncytial virus A
  ORGANISM  Human respiratory syncytial virus A
            Viruses; ssRNA viruses; ssRNA negative-strand viruses;
            Mononegavirales; Pneumoviridae; Orthopneumovirus.
REFERENCE   1  (bases 1 to 330)
  AUTHORS   Thongpan,I.
  TITLE     Human respiratory syncytial virus A
  JOURNAL   Unpublished
REFERENCE   2  (bases 1 to 330)
  AUTHORS   Thongpan,I.
  TITLE     Direct Submission
  JOURNAL   Submitted (05-JUN-2018) Department of Pediatrics, Center of
            Excellence in Clinical Virology, Chulalongkorn, phayathai, Bangkok,
            Bangkok 10330, Thailand
COMMENT     Bankit Comment: TOTAL # OF SEQS:23.
            Bankit Comment: TOTAL # OF SETS:1.
            
            ##Assembly-Data-START##
            Sequencing Technology :: Sanger dideoxy sequencing
            ##Assembly-Data-END##
FEATURES             Location/Qualifiers
     source          1..330
                     /organism="Human respiratory syncytial virus A"
                     /mol_type="viral cRNA"
                     /isolate="TH/B18375/2016C"
                     /isolation_source="Nasopharyngeal"
                     /host="Homo sapiens"
                     /db_xref="taxon:208893"
                     /country="Thailand"
                     /collection_date="8-Sep-16"
     CDS             <1..330
                     /note="attachment glycoprotein"
                     /codon_start=1
                     /product="G protein"
                     /translation="KKDPKPQTTKPKEVLTTKPTGKPTINTTKTNIRTTLLTSNTKGN
                     PEHTSQEETLHSTTSEGYLSPSQVYTTSGQEETPHSTTSDGYLSPSQVYTTSEYLSQS
                     LSSSNKTK"
BASE COUNT      135 a    113 c     34 g     48 t
ORIGIN      
        1 aaaaaagatc ccaaacctca aaccacaaaa ccaaaggaag tactcactac caagcctaca
       61 ggaaagccaa ccatcaacac cactaaaaca aacatcagaa ctacactgct cacctccaac
      121 accaaaggaa atccagaaca cacaagtcaa gaggaaaccc tccactcaac cacctccgaa
      181 ggctatctaa gcccatcaca agtctataca acatccggtc aagaggaaac cccccactca
      241 accacctccg atggctatct aagcccatca caagtctata caacatccga gtacctatca
      301 caatctctat cttcatccaa caaaacaaaa
//
LOCUS       MH447708                     330 bp    cRNA    linear   VRL 05-JUN-2018
DEFINITION  Human respiratory syncytial virus A isolate TH/B18526/2016C.
ACCESSION   MH447708
VERSION
KEYWORDS    .
SOURCE      Human respiratory syncytial virus A
  ORGANISM  Human respiratory syncytial virus A
            Viruses; ssRNA viruses; ssRNA negative-strand viruses;
            Mononegavirales; Pneumoviridae; Orthopneumovirus.
REFERENCE   1  (bases 1 to 330)
  AUTHORS   Thongpan,I.
  TITLE     Human respiratory syncytial virus A
  JOURNAL   Unpublished
REFERENCE   2  (bases 1 to 330)
  AUTHORS   Thongpan,I.
  TITLE     Direct Submission
  JOURNAL   Submitted (05-JUN-2018) Department of Pediatrics, Center of
            Excellence in Clinical Virology, Chulalongkorn, phayathai, Bangkok,
            Bangkok 10330, Thailand
COMMENT     Bankit Comment: TOTAL # OF SEQS:23.
            Bankit Comment: TOTAL # OF SETS:1.
            
            ##Assembly-Data-START##
            Sequencing Technology :: Sanger dideoxy sequencing
            ##Assembly-Data-END##
FEATURES             Location/Qualifiers
     source          1..330
                     /organism="Human respiratory syncytial virus A"
                     /mol_type="viral cRNA"
                     /isolate="TH/B18526/2016C"
                     /isolation_source="Nasopharyngeal"
                     /host="Homo sapiens"
                     /db_xref="taxon:208893"
                     /country="Thailand"
                     /collection_date="12-Sep-16"
     CDS             <1..330
                     /note="attachment glycoprotein"
                     /codon_start=1
                     /product="G protein"
                     /translation="KKDPNPQTTKPKEVLTTKPTGKPTVNTTKTNIRTTLLTSNTKGN
                     PEHTSQGETLHSTTSKGYPSPSQVYTTSSQEETLHSTTSEGYLSPSQIYTTSEYLSQS
                     LSSSNTTK"
BASE COUNT      134 a    116 c     33 g     47 t
ORIGIN      
        1 aaaaaagatc ccaaccctca aaccacaaaa ccaaaggaag tactcactac caagcctaca
       61 ggaaagccaa ccgtcaacac cactaaaaca aacatcagaa ctacactgct cacctccaac
      121 accaaaggaa atccagaaca cacaagtcaa ggggaaaccc tccactcaac cacctccaaa
      181 ggctatccaa gcccatccca agtctataca acatccagtc aagaggaaac cctccactca
      241 accacctccg aaggctatct aagcccatca caaatctata caacatccga gtacctatca
      301 caatctctat cttcatccaa cacaacaaaa
//
LOCUS       MH447709                     330 bp    cRNA    linear   VRL 05-JUN-2018
DEFINITION  Human respiratory syncytial virus A isolate TH/B22229/2017C.
ACCESSION   MH447709
VERSION
KEYWORDS    .
SOURCE      Human respiratory syncytial virus A
  ORGANISM  Human respiratory syncytial virus A
            Viruses; ssRNA viruses; ssRNA negative-strand viruses;
            Mononegavirales; Pneumoviridae; Orthopneumovirus.
REFERENCE   1  (bases 1 to 330)
  AUTHORS   Thongpan,I.
  TITLE     Human respiratory syncytial virus A
  JOURNAL   Unpublished
REFERENCE   2  (bases 1 to 330)
  AUTHORS   Thongpan,I.
  TITLE     Direct Submission
  JOURNAL   Submitted (05-JUN-2018) Department of Pediatrics, Center of
            Excellence in Clinical Virology, Chulalongkorn, phayathai, Bangkok,
            Bangkok 10330, Thailand
COMMENT     Bankit Comment: TOTAL # OF SEQS:23.
            Bankit Comment: TOTAL # OF SETS:1.
            
            ##Assembly-Data-START##
            Sequencing Technology :: Sanger dideoxy sequencing
            ##Assembly-Data-END##
FEATURES             Location/Qualifiers
     source          1..330
                     /organism="Human respiratory syncytial virus A"
                     /mol_type="viral cRNA"
                     /isolate="TH/B22229/2017C"
                     /isolation_source="Nasopharyngeal"
                     /host="Homo sapiens"
                     /db_xref="taxon:208893"
                     /country="Thailand"
                     /collection_date="16-Jun-17"
     CDS             <1..330
                     /note="attachment glycoprotein"
                     /codon_start=1
                     /product="G protein"
                     /translation="KKDPKPQTTKPKEVLTTKPTGKPTINTTKTNIRTTLLTSNTKGN
                     PEHTSQEETLHSTTSEGYPSPSQVYTTSGQEETLHSTTSEGYLSPSQVYTTSEFLSQS
                     LSSSNNTK"
BASE COUNT      133 a    115 c     35 g     47 t
ORIGIN      
        1 aaaaaagatc ccaaacctca aaccacaaaa ccaaaggaag tactcactac caagcccaca
       61 ggaaagccga ccatcaacac caccaaaaca aacatcagaa ctacactgct cacctccaac
      121 accaaaggaa atccagaaca cacaagtcaa gaggaaaccc tccactcaac cacctccgaa
      181 ggctatccaa gcccatcaca agtctataca acatccggtc aagaggaaac cctccactca
      241 accacctccg aaggctatct aagcccatca caagtctata caacatccga gttcctatca
      301 caatctctat cttcatccaa caatacaaaa
//
LOCUS       MH447710                     330 bp    cRNA    linear   VRL 05-JUN-2018
DEFINITION  Human respiratory syncytial virus A isolate TH/B22488/2017C.
ACCESSION   MH447710
VERSION
KEYWORDS    .
SOURCE      Human respiratory syncytial virus A
  ORGANISM  Human respiratory syncytial virus A
            Viruses; ssRNA viruses; ssRNA negative-strand viruses;
            Mononegavirales; Pneumoviridae; Orthopneumovirus.
REFERENCE   1  (bases 1 to 330)
  AUTHORS   Thongpan,I.
  TITLE     Human respiratory syncytial virus A
  JOURNAL   Unpublished
REFERENCE   2  (bases 1 to 330)
  AUTHORS   Thongpan,I.
  TITLE     Direct Submission
  JOURNAL   Submitted (05-JUN-2018) Department of Pediatrics, Center of
            Excellence in Clinical Virology, Chulalongkorn, phayathai, Bangkok,
            Bangkok 10330, Thailand
COMMENT     Bankit Comment: TOTAL # OF SEQS:23.
            Bankit Comment: TOTAL # OF SETS:1.
            
            ##Assembly-Data-START##
            Sequencing Technology :: Sanger dideoxy sequencing
            ##Assembly-Data-END##
FEATURES             Location/Qualifiers
     source          1..330
                     /organism="Human respiratory syncytial virus A"
                     /mol_type="viral cRNA"
                     /isolate="TH/B22488/2017C"
                     /isolation_source="Nasopharyngeal"
                     /host="Homo sapiens"
                     /db_xref="taxon:208893"
                     /country="Thailand"
                     /collection_date="1-Jul-17"
     CDS             <1..330
                     /note="attachment glycoprotein"
                     /codon_start=1
                     /product="G protein"
                     /translation="KKDPKPQTTKPKEVLTTKPTGKPTINITKTNIRTTLLISNTKGN
                     PEHTSQKETLHSTTSEGYLSPSQVYTTSGQEETLHSTTSEGYLSPSQVYTTSEYLSQS
                     LSSSNTTK"
BASE COUNT      137 a    110 c     32 g     51 t
ORIGIN      
        1 aaaaaagatc ccaaacctca aaccacaaaa ccaaaagaag tactcactac caagcctaca
       61 ggaaagccaa ccatcaacat cactaaaaca aacatcagaa ctacactgct catctctaac
      121 accaaaggaa atccagaaca cacaagtcaa aaggaaaccc tccactcaac cacctccgaa
      181 ggctatctaa gcccatcaca agtctataca acatccggtc aagaggaaac cctccactca
      241 accacctccg aaggctatct aagcccatca caagtctata caacatccga gtacctatca
      301 caatctctat cttcatccaa cacaacaaaa
//
LOCUS       MH447711                     330 bp    cRNA    linear   VRL 05-JUN-2018
DEFINITION  Human respiratory syncytial virus A isolate TH/B22805/2017C.
ACCESSION   MH447711
VERSION
KEYWORDS    .
SOURCE      Human respiratory syncytial virus A
  ORGANISM  Human respiratory syncytial virus A
            Viruses; ssRNA viruses; ssRNA negative-strand viruses;
            Mononegavirales; Pneumoviridae; Orthopneumovirus.
REFERENCE   1  (bases 1 to 330)
  AUTHORS   Thongpan,I.
  TITLE     Human respiratory syncytial virus A
  JOURNAL   Unpublished
REFERENCE   2  (bases 1 to 330)
  AUTHORS   Thongpan,I.
  TITLE     Direct Submission
  JOURNAL   Submitted (05-JUN-2018) Department of Pediatrics, Center of
            Excellence in Clinical Virology, Chulalongkorn, phayathai, Bangkok,
            Bangkok 10330, Thailand
COMMENT     Bankit Comment: TOTAL # OF SEQS:23.
            Bankit Comment: TOTAL # OF SETS:1.
            
            ##Assembly-Data-START##
            Sequencing Technology :: Sanger dideoxy sequencing
            ##Assembly-Data-END##
FEATURES             Location/Qualifiers
     source          1..330
                     /organism="Human respiratory syncytial virus A"
                     /mol_type="viral cRNA"
                     /isolate="TH/B22805/2017C"
                     /isolation_source="Nasopharyngeal"
                     /host="Homo sapiens"
                     /db_xref="taxon:208893"
                     /country="Thailand"
                     /collection_date="14-Jul-17"
     CDS             <1..330
                     /note="attachment glycoprotein"
                     /codon_start=1
                     /product="G protein"
                     /translation="KKDPKPQTTKPKEVLTTKPTGKPTINTTKTNIRTTLLTSNTKGN
                     PEHTSQEETLHSTTSEGYPSPSQVYTTSGQEETLHSTTSEGYLSPSQVYTTSEFLSQS
                     LSSSNNTK"
BASE COUNT      133 a    115 c     35 g     47 t
ORIGIN      
        1 aaaaaagatc ccaaacctca aaccacaaaa ccaaaggaag tactcactac caagcccaca
       61 ggaaagccga ccatcaacac caccaaaaca aacatcagaa ctacactgct cacctccaac
      121 accaaaggaa atccagaaca cacaagtcaa gaggaaaccc tccactcaac cacctccgaa
      181 ggctatccaa gcccatcaca agtctataca acatccggtc aagaggaaac cctccactca
      241 accacctccg aaggctatct aagcccatca caagtctata caacatccga gttcctatca
      301 caatctctat cttcatccaa caatacaaaa
//
LOCUS       MH447712                    330 bp    cRNA    linear   VRL 05-JUN-2018
DEFINITION  Human respiratory syncytial virus A isolate TH/B23284/2017C.
ACCESSION   MH447712
VERSION
KEYWORDS    .
SOURCE      Human respiratory syncytial virus A
  ORGANISM  Human respiratory syncytial virus A
            Viruses; ssRNA viruses; ssRNA negative-strand viruses;
            Mononegavirales; Pneumoviridae; Orthopneumovirus.
REFERENCE   1  (bases 1 to 330)
  AUTHORS   Thongpan,I.
  TITLE     Human respiratory syncytial virus A
  JOURNAL   Unpublished
REFERENCE   2  (bases 1 to 330)
  AUTHORS   Thongpan,I.
  TITLE     Direct Submission
  JOURNAL   Submitted (05-JUN-2018) Department of Pediatrics, Center of
            Excellence in Clinical Virology, Chulalongkorn, phayathai, Bangkok,
            Bangkok 10330, Thailand
COMMENT     Bankit Comment: TOTAL # OF SEQS:23.
            Bankit Comment: TOTAL # OF SETS:1.
            
            ##Assembly-Data-START##
            Sequencing Technology :: Sanger dideoxy sequencing
            ##Assembly-Data-END##
FEATURES             Location/Qualifiers
     source          1..330
                     /organism="Human respiratory syncytial virus A"
                     /mol_type="viral cRNA"
                     /isolate="TH/B23284/2017C"
                     /isolation_source="Nasopharyngeal"
                     /host="Homo sapiens"
                     /db_xref="taxon:208893"
                     /country="Thailand"
                     /collection_date="1-Aug-17"
     CDS             <1..330
                     /note="attachment glycoprotein"
                     /codon_start=1
                     /product="G protein"
                     /translation="KKDPKPQTTKPKEVLTTKPTGKPTINTTKTNIRTTLLTSNTKGN
                     PEHTSQEETLHSTTSEGYPSPSQVYTTSGQEETLHSTTSEGYLSPSQVYTTSEFLSQS
                     LSSSNNTK"
BASE COUNT      133 a    115 c     35 g     47 t
ORIGIN      
        1 aaaaaagatc ccaaacctca aaccacaaaa ccaaaggaag tactcactac caagcccaca
       61 ggaaagccga ccatcaacac caccaaaaca aacatcagaa ctacactgct cacctccaac
      121 accaaaggaa atccagaaca cacaagtcaa gaggaaaccc tccactcaac cacctccgaa
      181 ggctatccaa gcccatcaca agtctataca acatccggtc aagaggaaac cctccactca
      241 accacctccg aaggctatct aagcccatca caagtctata caacatccga gttcctatca
      301 caatctctat cttcatccaa caatacaaaa
//
LOCUS       MH447713                    330 bp    cRNA    linear   VRL 05-JUN-2018
DEFINITION  Human respiratory syncytial virus A isolate TH/B23576/2017C.
ACCESSION   MH447713
VERSION
KEYWORDS    .
SOURCE      Human respiratory syncytial virus A
  ORGANISM  Human respiratory syncytial virus A
            Viruses; ssRNA viruses; ssRNA negative-strand viruses;
            Mononegavirales; Pneumoviridae; Orthopneumovirus.
REFERENCE   1  (bases 1 to 330)
  AUTHORS   Thongpan,I.
  TITLE     Human respiratory syncytial virus A
  JOURNAL   Unpublished
REFERENCE   2  (bases 1 to 330)
  AUTHORS   Thongpan,I.
  TITLE     Direct Submission
  JOURNAL   Submitted (05-JUN-2018) Department of Pediatrics, Center of
            Excellence in Clinical Virology, Chulalongkorn, phayathai, Bangkok,
            Bangkok 10330, Thailand
COMMENT     Bankit Comment: TOTAL # OF SEQS:23.
            Bankit Comment: TOTAL # OF SETS:1.
            
            ##Assembly-Data-START##
            Sequencing Technology :: Sanger dideoxy sequencing
            ##Assembly-Data-END##
FEATURES             Location/Qualifiers
     source          1..330
                     /organism="Human respiratory syncytial virus A"
                     /mol_type="viral cRNA"
                     /isolate="TH/B23576/2017C"
                     /isolation_source="Nasopharyngeal"
                     /host="Homo sapiens"
                     /db_xref="taxon:208893"
                     /country="Thailand"
                     /collection_date="12-Aug-17"
     CDS             <1..330
                     /note="attachment glycoprotein"
                     /codon_start=1
                     /product="G protein"
                     /translation="KKDPKPQTTKPKEVLTTKPTGKPTINITKTNIRTTLLISNTKGN
                     PEHTSQKETLHSTTSEGYLSPSQVYTTSGQEETLHSTTSEGYLSPSQVYTTSEYLSQS
                     LSSSNTTK"
BASE COUNT      137 a    110 c     32 g     51 t
ORIGIN      
        1 aaaaaagatc ccaaacctca aaccacaaaa ccaaaagaag tactcactac caagcctaca
       61 ggaaagccaa ccatcaacat cactaaaaca aacatcagaa ctacactgct catctctaac
      121 accaaaggaa atccagaaca cacaagtcaa aaggaaaccc tccactcaac cacctccgaa
      181 ggctatctaa gcccatcaca agtctataca acatccggtc aagaggaaac cctccactca
      241 accacctccg aaggctatct aagcccatca caagtctata caacatccga gtacctatca
      301 caatctctat cttcatccaa cacaacaaaa
//
LOCUS       MH447714                    330 bp    cRNA    linear   VRL 05-JUN-2018
DEFINITION  Human respiratory syncytial virus A isolate TH/B23908/2017C.
ACCESSION   MH447714
VERSION
KEYWORDS    .
SOURCE      Human respiratory syncytial virus A
  ORGANISM  Human respiratory syncytial virus A
            Viruses; ssRNA viruses; ssRNA negative-strand viruses;
            Mononegavirales; Pneumoviridae; Orthopneumovirus.
REFERENCE   1  (bases 1 to 330)
  AUTHORS   Thongpan,I.
  TITLE     Human respiratory syncytial virus A
  JOURNAL   Unpublished
REFERENCE   2  (bases 1 to 330)
  AUTHORS   Thongpan,I.
  TITLE     Direct Submission
  JOURNAL   Submitted (05-JUN-2018) Department of Pediatrics, Center of
            Excellence in Clinical Virology, Chulalongkorn, phayathai, Bangkok,
            Bangkok 10330, Thailand
COMMENT     Bankit Comment: TOTAL # OF SEQS:23.
            Bankit Comment: TOTAL # OF SETS:1.
            
            ##Assembly-Data-START##
            Sequencing Technology :: Sanger dideoxy sequencing
            ##Assembly-Data-END##
FEATURES             Location/Qualifiers
     source          1..330
                     /organism="Human respiratory syncytial virus A"
                     /mol_type="viral cRNA"
                     /isolate="TH/B23908/2017C"
                     /isolation_source="Nasopharyngeal"
                     /host="Homo sapiens"
                     /db_xref="taxon:208893"
                     /country="Thailand"
                     /collection_date="21-Aug-17"
     CDS             <1..330
                     /note="attachment glycoprotein"
                     /codon_start=1
                     /product="G protein"
                     /translation="KKDPKPQTTKPKEALTTKPTGKPTINTTKTNTRTTPLTSNTKGN
                     PEHTSQEETLHSTTSEGHPGPSQVYTTSGQKETLHSTTSEGHLSPSQVYTTSEYLPQS
                     LSSSNTTK"
BASE COUNT      135 a    124 c     34 g     37 t
ORIGIN      
        1 aaaaaagatc ccaaacctca aaccacaaaa ccaaaggaag cactcaccac caagcccaca
       61 ggaaagccaa ccatcaacac caccaaaaca aacaccagaa ccacaccgct cacctccaac
      121 accaaaggaa atccagaaca cacaagtcaa gaggaaaccc tccactcaac cacctccgaa
      181 ggccatccag gcccatcaca agtctataca acatccggtc aaaaggaaac cctccactca
      241 accacctccg aaggccatct aagcccatca caagtctata caacatccga gtacctacca
      301 caatctctat cttcatccaa cacaacaaaa
//
LOCUS       MH447715                    330 bp    cRNA    linear   VRL 05-JUN-2018
DEFINITION  Human respiratory syncytial virus A isolate TH/B23964/2017C.
ACCESSION   MH447715
VERSION
KEYWORDS    .
SOURCE      Human respiratory syncytial virus A
  ORGANISM  Human respiratory syncytial virus A
            Viruses; ssRNA viruses; ssRNA negative-strand viruses;
            Mononegavirales; Pneumoviridae; Orthopneumovirus.
REFERENCE   1  (bases 1 to 330)
  AUTHORS   Thongpan,I.
  TITLE     Human respiratory syncytial virus A
  JOURNAL   Unpublished
REFERENCE   2  (bases 1 to 330)
  AUTHORS   Thongpan,I.
  TITLE     Direct Submission
  JOURNAL   Submitted (05-JUN-2018) Department of Pediatrics, Center of
            Excellence in Clinical Virology, Chulalongkorn, phayathai, Bangkok,
            Bangkok 10330, Thailand
COMMENT     Bankit Comment: TOTAL # OF SEQS:23.
            Bankit Comment: TOTAL # OF SETS:1.
            
            ##Assembly-Data-START##
            Sequencing Technology :: Sanger dideoxy sequencing
            ##Assembly-Data-END##
FEATURES             Location/Qualifiers
     source          1..330
                     /organism="Human respiratory syncytial virus A"
                     /mol_type="viral cRNA"
                     /isolate="TH/B23964/2017C"
                     /isolation_source="Nasopharyngeal"
                     /host="Homo sapiens"
                     /db_xref="taxon:208893"
                     /country="Thailand"
                     /collection_date="23-Aug-17"
     CDS             <1..330
                     /note="attachment glycoprotein"
                     /codon_start=1
                     /product="G protein"
                     /translation="KKDPKPQTTKPKEVLTTKPTGKPTINTTKTNIRTTLLTSNTKGN
                     PEHTSQEETLHSTTSEGYPSPSQVYTTSGQEETLHSTTSEGYLSPSQVYTTSEFLSQS
                     LSSSNNTK"
BASE COUNT      133 a    115 c     35 g     47 t
ORIGIN      
        1 aaaaaagatc ccaaacctca aaccacaaaa ccaaaggaag tactcactac caagcccaca
       61 ggaaagccga ccatcaacac caccaaaaca aacatcagaa ctacactgct cacctccaac
      121 accaaaggaa atccagaaca cacaagtcaa gaggaaaccc tccactcaac cacctccgaa
      181 ggctatccaa gcccatcaca agtctataca acatccggtc aagaggaaac cctccactca
      241 accacctccg aaggctatct aagcccatca caagtctata caacatccga gttcctatca
      301 caatctctat cttcatccaa caatacaaaa
//
LOCUS       MH447716                    330 bp    cRNA    linear   VRL 05-JUN-2018
DEFINITION  Human respiratory syncytial virus A isolate TH/B24131/2017C.
ACCESSION   MH447716
VERSION
KEYWORDS    .
SOURCE      Human respiratory syncytial virus A
  ORGANISM  Human respiratory syncytial virus A
            Viruses; ssRNA viruses; ssRNA negative-strand viruses;
            Mononegavirales; Pneumoviridae; Orthopneumovirus.
REFERENCE   1  (bases 1 to 330)
  AUTHORS   Thongpan,I.
  TITLE     Human respiratory syncytial virus A
  JOURNAL   Unpublished
REFERENCE   2  (bases 1 to 330)
  AUTHORS   Thongpan,I.
  TITLE     Direct Submission
  JOURNAL   Submitted (05-JUN-2018) Department of Pediatrics, Center of
            Excellence in Clinical Virology, Chulalongkorn, phayathai, Bangkok,
            Bangkok 10330, Thailand
COMMENT     Bankit Comment: TOTAL # OF SEQS:23.
            Bankit Comment: TOTAL # OF SETS:1.
            
            ##Assembly-Data-START##
            Sequencing Technology :: Sanger dideoxy sequencing
            ##Assembly-Data-END##
FEATURES             Location/Qualifiers
     source          1..330
                     /organism="Human respiratory syncytial virus A"
                     /mol_type="viral cRNA"
                     /isolate="TH/B24131/2017C"
                     /isolation_source="Nasopharyngeal"
                     /host="Homo sapiens"
                     /db_xref="taxon:208893"
                     /country="Thailand"
                     /collection_date="27-Aug-17"
     CDS             <1..330
                     /note="attachment glycoprotein"
                     /codon_start=1
                     /product="G protein"
                     /translation="KKDPKPQTTKPKEVLTTKPTGKPTINITKTNIRTTLLISNTKGN
                     PEHTSQKETLHSTTSEGYLSPSQVYTTSGQEETLHSTTSEGYLSPSQVYTTSEYLSQS
                     LSSSNTTK"
BASE COUNT      137 a    110 c     32 g     51 t
ORIGIN      
        1 aaaaaagatc ccaaacctca aaccacaaaa ccaaaagaag tactcactac caagcctaca
       61 ggaaagccaa ccatcaacat cactaaaaca aacatcagaa ctacactgct catctctaac
      121 accaaaggaa atccagaaca cacaagtcaa aaggaaaccc tccactcaac cacctccgaa
      181 ggctatctaa gcccatcaca agtctataca acatccggtc aagaggaaac cctccactca
      241 accacctccg aaggctatct aagcccatca caagtctata caacatccga gtacctatca
      301 caatctctat cttcatccaa cacaacaaaa
//
LOCUS       MH447717                    330 bp    cRNA    linear   VRL 05-JUN-2018
DEFINITION  Human respiratory syncytial virus A isolate TH/B24195/2017C.
ACCESSION   MH447717
VERSION
KEYWORDS    .
SOURCE      Human respiratory syncytial virus A
  ORGANISM  Human respiratory syncytial virus A
            Viruses; ssRNA viruses; ssRNA negative-strand viruses;
            Mononegavirales; Pneumoviridae; Orthopneumovirus.
REFERENCE   1  (bases 1 to 330)
  AUTHORS   Thongpan,I.
  TITLE     Human respiratory syncytial virus A
  JOURNAL   Unpublished
REFERENCE   2  (bases 1 to 330)
  AUTHORS   Thongpan,I.
  TITLE     Direct Submission
  JOURNAL   Submitted (05-JUN-2018) Department of Pediatrics, Center of
            Excellence in Clinical Virology, Chulalongkorn, phayathai, Bangkok,
            Bangkok 10330, Thailand
COMMENT     Bankit Comment: TOTAL # OF SEQS:23.
            Bankit Comment: TOTAL # OF SETS:1.
            
            ##Assembly-Data-START##
            Sequencing Technology :: Sanger dideoxy sequencing
            ##Assembly-Data-END##
FEATURES             Location/Qualifiers
     source          1..330
                     /organism="Human respiratory syncytial virus A"
                     /mol_type="viral cRNA"
                     /isolate="TH/B24195/2017C"
                     /isolation_source="Nasopharyngeal"
                     /host="Homo sapiens"
                     /db_xref="taxon:208893"
                     /country="Thailand"
                     /collection_date="30-Aug-17"
     CDS             <1..330
                     /note="attachment glycoprotein"
                     /codon_start=1
                     /product="G protein"
                     /translation="KKDPKPQTTKPKEVLTTKPTRKPTINTTKTNSRTTLLTSNTKGN
                     PEHTSQKETHHSTTSEGYPSPSQVYTTSGQEETPHSTTSEGYPSPSQVHTTSEYLSQS
                     PSSSNTTK"
BASE COUNT      138 a    117 c     33 g     42 t
ORIGIN      
        1 aaaaaagatc ccaaacctca aaccacaaaa ccaaaggaag tactcactac caagcctaca
       61 agaaagccaa ccatcaacac cactaaaaca aacagcagaa ctacactgct cacctctaac
      121 accaaaggaa atccagaaca cacaagtcaa aaggaaaccc accactcaac cacctccgaa
      181 ggctatccaa gcccatcaca agtctataca acatccggtc aagaggaaac cccccactca
      241 actacctccg aaggctatcc aagcccatca caagtccaca caacatccga gtacctatca
      301 caatctccat cttcatccaa cacaacaaaa
//
LOCUS       MH447718                    330 bp    cRNA    linear   VRL 05-JUN-2018
DEFINITION  Human respiratory syncytial virus A isolate TH/B24428/2017C.
ACCESSION   MH447718
VERSION
KEYWORDS    .
SOURCE      Human respiratory syncytial virus A
  ORGANISM  Human respiratory syncytial virus A
            Viruses; ssRNA viruses; ssRNA negative-strand viruses;
            Mononegavirales; Pneumoviridae; Orthopneumovirus.
REFERENCE   1  (bases 1 to 330)
  AUTHORS   Thongpan,I.
  TITLE     Human respiratory syncytial virus A
  JOURNAL   Unpublished
REFERENCE   2  (bases 1 to 330)
  AUTHORS   Thongpan,I.
  TITLE     Direct Submission
  JOURNAL   Submitted (05-JUN-2018) Department of Pediatrics, Center of
            Excellence in Clinical Virology, Chulalongkorn, phayathai, Bangkok,
            Bangkok 10330, Thailand
COMMENT     Bankit Comment: TOTAL # OF SEQS:23.
            Bankit Comment: TOTAL # OF SETS:1.
            
            ##Assembly-Data-START##
            Sequencing Technology :: Sanger dideoxy sequencing
            ##Assembly-Data-END##
FEATURES             Location/Qualifiers
     source          1..330
                     /organism="Human respiratory syncytial virus A"
                     /mol_type="viral cRNA"
                     /isolate="TH/B24428/2017C"
                     /isolation_source="Nasopharyngeal"
                     /host="Homo sapiens"
                     /db_xref="taxon:208893"
                     /country="Thailand"
                     /collection_date="4-Sep-17"
     CDS             <1..330
                     /note="attachment glycoprotein"
                     /codon_start=1
                     /product="G protein"
                     /translation="KKDPKPQTTKPKEVLTTKPTGKPTINITKTNIRTTLLISNTKGN
                     PEHTSQKETLHSTTSEGYLSPSQVYTTSGQEETLHSTTSEGYLSPSQVYTTSEYLSQS
                     LSSSNTTK"
BASE COUNT      137 a    110 c     32 g     51 t
ORIGIN      
        1 aaaaaagatc ccaaacctca aaccacaaaa ccaaaagaag tactcactac caagcctaca
       61 ggaaagccaa ccatcaacat cactaaaaca aacatcagaa ctacactgct catctctaac
      121 accaaaggaa atccagaaca cacaagtcaa aaggaaaccc tccactcaac cacctccgaa
      181 ggctatctaa gcccatcaca agtctataca acatccggtc aagaggaaac cctccactca
      241 accacctccg aaggctatct aagcccatca caagtctata caacatccga gtacctatca
      301 caatctctat cttcatccaa cacaacaaaa
//
LOCUS       MH447719                    330 bp    cRNA    linear   VRL 05-JUN-2018
DEFINITION  Human respiratory syncytial virus A isolate TH/B24745/2017C.
ACCESSION   MH447719
VERSION
KEYWORDS    .
SOURCE      Human respiratory syncytial virus A
  ORGANISM  Human respiratory syncytial virus A
            Viruses; ssRNA viruses; ssRNA negative-strand viruses;
            Mononegavirales; Pneumoviridae; Orthopneumovirus.
REFERENCE   1  (bases 1 to 330)
  AUTHORS   Thongpan,I.
  TITLE     Human respiratory syncytial virus A
  JOURNAL   Unpublished
REFERENCE   2  (bases 1 to 330)
  AUTHORS   Thongpan,I.
  TITLE     Direct Submission
  JOURNAL   Submitted (05-JUN-2018) Department of Pediatrics, Center of
            Excellence in Clinical Virology, Chulalongkorn, phayathai, Bangkok,
            Bangkok 10330, Thailand
COMMENT     Bankit Comment: TOTAL # OF SEQS:23.
            Bankit Comment: TOTAL # OF SETS:1.
            
            ##Assembly-Data-START##
            Sequencing Technology :: Sanger dideoxy sequencing
            ##Assembly-Data-END##
FEATURES             Location/Qualifiers
     source          1..330
                     /organism="Human respiratory syncytial virus A"
                     /mol_type="viral cRNA"
                     /isolate="TH/B24745/2017C"
                     /isolation_source="Nasopharyngeal"
                     /host="Homo sapiens"
                     /db_xref="taxon:208893"
                     /country="Thailand"
                     /collection_date="12-Sep-17"
     CDS             <1..330
                     /note="attachment glycoprotein"
                     /codon_start=1
                     /product="G protein"
                     /translation="KKDPKPQTTKPKGVLTTKPTGKPTINTTKTNSRTTLLTSNTKGN
                     PEHTSQKETIHSTTSEGYPSPSQVYTTSDQEETLHSTTSEGYPSPSQVYTTSEYLSQS
                     LSSSNTTK"
BASE COUNT      135 a    115 c     35 g     45 t
ORIGIN      
        1 aaaaaagatc ccaaacctca aaccacaaaa ccaaagggag tactcactac caagcctaca
       61 ggaaagccaa ccatcaacac cactaaaacc aacagcagga ctacactgct cacctccaac
      121 accaaaggaa atccagaaca cacaagtcaa aaggaaacca tccactcaac cacctccgaa
      181 ggctatccaa gcccatcaca agtctataca acatccgatc aagaggaaac cctccactca
      241 accacctccg aaggctatcc aagcccatca caagtctata caacatccga gtacctatca
      301 caatctctat cttcatccaa cacaacaaaa
//
LOCUS       MH447720                    330 bp    cRNA    linear   VRL 05-JUN-2018
DEFINITION  Human respiratory syncytial virus A isolate TH/B24836/2017A.
ACCESSION   MH447720
VERSION
KEYWORDS    .
SOURCE      Human respiratory syncytial virus A
  ORGANISM  Human respiratory syncytial virus A
            Viruses; ssRNA viruses; ssRNA negative-strand viruses;
            Mononegavirales; Pneumoviridae; Orthopneumovirus.
REFERENCE   1  (bases 1 to 330)
  AUTHORS   Thongpan,I.
  TITLE     Human respiratory syncytial virus A
  JOURNAL   Unpublished
REFERENCE   2  (bases 1 to 330)
  AUTHORS   Thongpan,I.
  TITLE     Direct Submission
  JOURNAL   Submitted (05-JUN-2018) Department of Pediatrics, Center of
            Excellence in Clinical Virology, Chulalongkorn, phayathai, Bangkok,
            Bangkok 10330, Thailand
COMMENT     Bankit Comment: TOTAL # OF SEQS:23.
            Bankit Comment: TOTAL # OF SETS:1.
            
            ##Assembly-Data-START##
            Sequencing Technology :: Sanger dideoxy sequencing
            ##Assembly-Data-END##
FEATURES             Location/Qualifiers
     source          1..330
                     /organism="Human respiratory syncytial virus A"
                     /mol_type="viral cRNA"
                     /isolate="TH/B24836/2017A"
                     /isolation_source="Nasopharyngeal"
                     /host="Homo sapiens"
                     /db_xref="taxon:208893"
                     /country="Thailand"
                     /collection_date="15-Sep-17"
     CDS             <1..330
                     /note="attachment glycoprotein"
                     /codon_start=1
                     /product="G protein"
                     /translation="KKDPKPQTTKPKEVLTTKPTRKPTINTTKTNSRTTLLTSNTKGN
                     PEHTSQKETHHSTTSEGYPSPSQVYTTSGQEETPHSTTSEGYPSPSQVHTTSEYLSQS
                     PSSSNTTK"
BASE COUNT      138 a    117 c     33 g     42 t
ORIGIN      
        1 aaaaaagatc ccaaacctca aaccacaaaa ccaaaggaag tactcactac caagcctaca
       61 agaaagccaa ccatcaacac cactaaaaca aacagcagaa ctacactgct cacctctaac
      121 accaaaggaa atccagaaca cacaagtcaa aaggaaaccc accactcaac cacctccgaa
      181 ggctatccaa gcccatcaca agtctataca acatccggtc aagaggaaac cccccactca
      241 actacctccg aaggctatcc aagcccatca caagtccaca caacatccga gtacctatca
      301 caatctccat cttcatccaa cacaacaaaa
//
LOCUS       MH447721                    330 bp    cRNA    linear   VRL 05-JUN-2018
DEFINITION  Human respiratory syncytial virus A isolate TH/B24875/2017C.
ACCESSION   MH447721
VERSION
KEYWORDS    .
SOURCE      Human respiratory syncytial virus A
  ORGANISM  Human respiratory syncytial virus A
            Viruses; ssRNA viruses; ssRNA negative-strand viruses;
            Mononegavirales; Pneumoviridae; Orthopneumovirus.
REFERENCE   1  (bases 1 to 330)
  AUTHORS   Thongpan,I.
  TITLE     Human respiratory syncytial virus A
  JOURNAL   Unpublished
REFERENCE   2  (bases 1 to 330)
  AUTHORS   Thongpan,I.
  TITLE     Direct Submission
  JOURNAL   Submitted (05-JUN-2018) Department of Pediatrics, Center of
            Excellence in Clinical Virology, Chulalongkorn, phayathai, Bangkok,
            Bangkok 10330, Thailand
COMMENT     Bankit Comment: TOTAL # OF SEQS:23.
            Bankit Comment: TOTAL # OF SETS:1.
            
            ##Assembly-Data-START##
            Sequencing Technology :: Sanger dideoxy sequencing
            ##Assembly-Data-END##
FEATURES             Location/Qualifiers
     source          1..330
                     /organism="Human respiratory syncytial virus A"
                     /mol_type="viral cRNA"
                     /isolate="TH/B24875/2017C"
                     /isolation_source="Nasopharyngeal"
                     /host="Homo sapiens"
                     /db_xref="taxon:208893"
                     /country="Thailand"
                     /collection_date="16-Sep-17"
     CDS             <1..330
                     /note="attachment glycoprotein"
                     /codon_start=1
                     /product="G protein"
                     /translation="KKDPKPQTTKPKEVLTTKPTGKPTINITKTNIRTTLLISNTKGN
                     PEHTSQKETLHSTTSEGYLSPSQVYTTSGQEETLHSTTSEGYLSPSQVYTTSEYLSQS
                     LSSSNTTK"
BASE COUNT      137 a    110 c     32 g     51 t
ORIGIN      
        1 aaaaaagatc ccaaacctca aaccacaaaa ccaaaagaag tactcactac caagcctaca
       61 ggaaagccaa ccatcaacat cactaaaaca aacatcagaa ctacactgct catctctaac
      121 accaaaggaa atccagaaca cacaagtcaa aaggaaaccc tccactcaac cacctccgaa
      181 ggctatctaa gcccatcaca agtctataca acatccggtc aagaggaaac cctccactca
      241 accacctccg aaggctatct aagcccatca caagtctata caacatccga gtacctatca
      301 caatctctat cttcatccaa cacaacaaaa
//
LOCUS       MH447722                    330 bp    cRNA    linear   VRL 05-JUN-2018
DEFINITION  Human respiratory syncytial virus A isolate TH/B25218/2017C.
ACCESSION   MH447722
VERSION
KEYWORDS    .
SOURCE      Human respiratory syncytial virus A
  ORGANISM  Human respiratory syncytial virus A
            Viruses; ssRNA viruses; ssRNA negative-strand viruses;
            Mononegavirales; Pneumoviridae; Orthopneumovirus.
REFERENCE   1  (bases 1 to 330)
  AUTHORS   Thongpan,I.
  TITLE     Human respiratory syncytial virus A
  JOURNAL   Unpublished
REFERENCE   2  (bases 1 to 330)
  AUTHORS   Thongpan,I.
  TITLE     Direct Submission
  JOURNAL   Submitted (05-JUN-2018) Department of Pediatrics, Center of
            Excellence in Clinical Virology, Chulalongkorn, phayathai, Bangkok,
            Bangkok 10330, Thailand
COMMENT     Bankit Comment: TOTAL # OF SEQS:23.
            Bankit Comment: TOTAL # OF SETS:1.
            
            ##Assembly-Data-START##
            Sequencing Technology :: Sanger dideoxy sequencing
            ##Assembly-Data-END##
FEATURES             Location/Qualifiers
     source          1..330
                     /organism="Human respiratory syncytial virus A"
                     /mol_type="viral cRNA"
                     /isolate="TH/B25218/2017C"
                     /isolation_source="Nasopharyngeal"
                     /host="Homo sapiens"
                     /db_xref="taxon:208893"
                     /country="Thailand"
                     /collection_date="29-Sep-17"
     CDS             <1..330
                     /note="attachment glycoprotein"
                     /codon_start=1
                     /product="G protein"
                     /translation="KKDPKPQTTKPKEVLTTKPTGKSTINTTKTNIRTTLLTSNTKGN
                     PEHTSQEETLHSTTSEGYLSPSQVYTTSGQEETLHSTTSEGYLSPSQVYTTSEYLSQS
                     LSSSNKTK"
BASE COUNT      136 a    111 c     34 g     49 t
ORIGIN      
        1 aaaaaagatc ccaaacctca aaccacaaaa ccaaaggaag tactcactac caagcctaca
       61 ggaaagtcaa ccatcaacac cactaaaaca aacatcagaa ctacactgct cacctccaac
      121 accaaaggaa atccagaaca cacaagtcaa gaggaaaccc tccactcaac cacctccgaa
      181 ggctatctaa gcccatcaca agtctataca acatccggtc aagaggaaac cctccactca
      241 accacctccg aaggctatct aagcccatca caagtctata caacatccga gtacctatca
      301 caatctctat cttcatccaa caaaacaaaa
//
LOCUS       MH447723                    330 bp    cRNA    linear   VRL 05-JUN-2018
DEFINITION  Human respiratory syncytial virus A isolate TH/B25740/2017A.
ACCESSION   MH447723
VERSION
KEYWORDS    .
SOURCE      Human respiratory syncytial virus A
  ORGANISM  Human respiratory syncytial virus A
            Viruses; ssRNA viruses; ssRNA negative-strand viruses;
            Mononegavirales; Pneumoviridae; Orthopneumovirus.
REFERENCE   1  (bases 1 to 330)
  AUTHORS   Thongpan,I.
  TITLE     Human respiratory syncytial virus A
  JOURNAL   Unpublished
REFERENCE   2  (bases 1 to 330)
  AUTHORS   Thongpan,I.
  TITLE     Direct Submission
  JOURNAL   Submitted (05-JUN-2018) Department of Pediatrics, Center of
            Excellence in Clinical Virology, Chulalongkorn, phayathai, Bangkok,
            Bangkok 10330, Thailand
COMMENT     Bankit Comment: TOTAL # OF SEQS:23.
            Bankit Comment: TOTAL # OF SETS:1.
            
            ##Assembly-Data-START##
            Sequencing Technology :: Sanger dideoxy sequencing
            ##Assembly-Data-END##
FEATURES             Location/Qualifiers
     source          1..330
                     /organism="Human respiratory syncytial virus A"
                     /mol_type="viral cRNA"
                     /isolate="TH/B25740/2017A"
                     /isolation_source="Nasopharyngeal"
                     /host="Homo sapiens"
                     /db_xref="taxon:208893"
                     /country="Thailand"
                     /collection_date="17-Oct-17"
     CDS             <1..330
                     /note="attachment glycoprotein"
                     /codon_start=1
                     /product="G protein"
                     /translation="KKDPKPQTTKPKEVLTTKPTGKPAINTTKTNIRTTLITSNTKGN
                     PEHTSQEGTLHSTTSEGYPSPSQVYTTSGQEETLHSTTSEGYPSPSQAYTTSEYPSQS
                     LSSSNTAK"
BASE COUNT      133 a    118 c     37 g     42 t
ORIGIN      
        1 aaaaaagatc ccaaacccca aaccacaaaa ccaaaggaag tactcactac caagcccaca
       61 ggaaagccag ccatcaacac caccaaaaca aacatcagaa ctacactgat cacctccaac
      121 accaaaggaa atccagaaca cacaagtcaa gagggaaccc tccactcaac cacctccgaa
      181 ggctatccaa gcccatcaca agtctacaca acatctggtc aagaggaaac tctccactca
      241 accacctccg aaggctatcc aagcccatca caagcctata caacatccga gtacccatca
      301 caatctctat cttcatccaa cacagcaaaa
//
LOCUS       MH447724                    330 bp    cRNA    linear   VRL 05-JUN-2018
DEFINITION  Human respiratory syncytial virus A isolate TH/B26137/2017A.
ACCESSION   MH447724
VERSION
KEYWORDS    .
SOURCE      Human respiratory syncytial virus A
  ORGANISM  Human respiratory syncytial virus A
            Viruses; ssRNA viruses; ssRNA negative-strand viruses;
            Mononegavirales; Pneumoviridae; Orthopneumovirus.
REFERENCE   1  (bases 1 to 330)
  AUTHORS   Thongpan,I.
  TITLE     Human respiratory syncytial virus A
  JOURNAL   Unpublished
REFERENCE   2  (bases 1 to 330)
  AUTHORS   Thongpan,I.
  TITLE     Direct Submission
  JOURNAL   Submitted (05-JUN-2018) Department of Pediatrics, Center of
            Excellence in Clinical Virology, Chulalongkorn, phayathai, Bangkok,
            Bangkok 10330, Thailand
COMMENT     Bankit Comment: TOTAL # OF SEQS:23.
            Bankit Comment: TOTAL # OF SETS:1.
            
            ##Assembly-Data-START##
            Sequencing Technology :: Sanger dideoxy sequencing
            ##Assembly-Data-END##
FEATURES             Location/Qualifiers
     source          1..330
                     /organism="Human respiratory syncytial virus A"
                     /mol_type="viral cRNA"
                     /isolate="TH/B26137/2017A"
                     /isolation_source="Nasopharyngeal"
                     /host="Homo sapiens"
                     /db_xref="taxon:208893"
                     /country="Thailand"
                     /collection_date="9-Nov-17"
     CDS             <1..330
                     /note="attachment glycoprotein"
                     /codon_start=1
                     /product="G protein"
                     /translation="KKDPKPQTTKPKGVLTTKPTGKPTINTTKTNSRTTLLTSNTKGN
                     PEHTSQKETIHSTTSEGYPSPSQVYTTSDQEETLHSTTSEGYPSPSQVYTTSEYLSQS
                     LSSSNTTK"
BASE COUNT      135 a    115 c     35 g     45 t
ORIGIN      
        1 aaaaaagatc ccaaacctca aaccacaaaa ccaaagggag tactcactac caagcctaca
       61 ggaaagccaa ccatcaacac cactaaaacc aacagcagga ctacactgct cacctccaac
      121 accaaaggaa atccagaaca cacaagtcaa aaggaaacca tccactcaac cacctccgaa
      181 ggctatccaa gcccatcaca agtctataca acatccgatc aagaggaaac cctccactca
      241 accacctccg aaggctatcc aagcccatca caagtctata caacatccga gtacctatca
      301 caatctctat cttcatccaa cacaacaaaa
//
LOCUS       MH447725                    330 bp    cRNA    linear   VRL 05-JUN-2018
DEFINITION  Human respiratory syncytial virus A isolate TH/B26261/2017C.
ACCESSION   MH447725
VERSION
KEYWORDS    .
SOURCE      Human respiratory syncytial virus A
  ORGANISM  Human respiratory syncytial virus A
            Viruses; ssRNA viruses; ssRNA negative-strand viruses;
            Mononegavirales; Pneumoviridae; Orthopneumovirus.
REFERENCE   1  (bases 1 to 330)
  AUTHORS   Thongpan,I.
  TITLE     Human respiratory syncytial virus A
  JOURNAL   Unpublished
REFERENCE   2  (bases 1 to 330)
  AUTHORS   Thongpan,I.
  TITLE     Direct Submission
  JOURNAL   Submitted (05-JUN-2018) Department of Pediatrics, Center of
            Excellence in Clinical Virology, Chulalongkorn, phayathai, Bangkok,
            Bangkok 10330, Thailand
COMMENT     Bankit Comment: TOTAL # OF SEQS:23.
            Bankit Comment: TOTAL # OF SETS:1.
            
            ##Assembly-Data-START##
            Sequencing Technology :: Sanger dideoxy sequencing
            ##Assembly-Data-END##
FEATURES             Location/Qualifiers
     source          1..330
                     /organism="Human respiratory syncytial virus A"
                     /mol_type="viral cRNA"
                     /isolate="TH/B26261/2017C"
                     /isolation_source="Nasopharyngeal"
                     /host="Homo sapiens"
                     /db_xref="taxon:208893"
                     /country="Thailand"
                     /collection_date="16-Nov-17"
     CDS             <1..330
                     /note="attachment glycoprotein"
                     /codon_start=1
                     /product="G protein"
                     /translation="KKDPKPQTTKPKEVLTTKPTGKPTINTTKTNIRTTLLISNTKGN
                     PEHTSQKETLHSTTSEGYLSPSQVYTTSGQEETLHSTTSEGYLSPSQVYTTSEYLSQS
                     LSSSNTTK"
BASE COUNT      137 a    112 c     32 g     49 t
ORIGIN      
        1 aaaaaagatc ccaaacctca aaccacaaaa ccaaaagaag tactcactac caagcccaca
       61 ggaaagccaa ccatcaacac cactaaaaca aacatcagaa ctacactgct catctctaac
      121 accaaaggaa atccagaaca cacaagtcaa aaggaaaccc tccactcaac cacctccgaa
      181 ggctatctaa gcccatcaca agtctataca acatccggtc aagaggaaac cctccactca
      241 accacctccg aaggctatct aagcccatca caagtctata caacatccga gtacctatca
      301 caatctctat cttcatccaa cacaacaaaa
//
