# Supplementary material for: Respiratory syncytial virus, human metapneumovirus, and influenza virus infection in Bangkok, 2016-2017
Source: PeerJ. 2019 Apr 11;7:e6748. doi: 10.7717/peerj.6748 (PMC6462397; doi:10.7717/peerj.6748)
Supplement: Dataset S5 [file peerj-07-6748-s008.txt]

LOCUS       MH447726                     300 bp    cRNA    linear   VRL 06-JUN-2018
DEFINITION  Human respiratory syncytial virus B isolate TH/B16526/2016C.
ACCESSION   MH447726
VERSION
KEYWORDS    .
SOURCE      Human respiratory syncytial virus B
  ORGANISM  Human respiratory syncytial virus B
            Viruses; ssRNA viruses; ssRNA negative-strand viruses;
            Mononegavirales; Pneumoviridae; Orthopneumovirus.
REFERENCE   1  (bases 1 to 300)
  AUTHORS   Thongpan,I.
  TITLE     Human respiratory syncytial virus B
  JOURNAL   Unpublished
REFERENCE   2  (bases 1 to 300)
  AUTHORS   Thongpan,I.
  TITLE     Direct Submission
  JOURNAL   Submitted (06-JUN-2018) Department of Pediatrics, Center of
            Excellence in Clinical Virology, Chulalongkorn, phayathai, Bangkok,
            Bangkok 10330, Thailand
COMMENT     Bankit Comment: TOTAL # OF SEQS:93.
            Bankit Comment: TOTAL # OF SETS:1.
            
            ##Assembly-Data-START##
            Sequencing Technology :: Sanger dideoxy sequencing
            ##Assembly-Data-END##
FEATURES             Location/Qualifiers
     source          1..300
                     /organism="Human respiratory syncytial virus B"
                     /mol_type="viral cRNA"
                     /isolate="TH/B16526/2016C"
                     /isolation_source="Nasopharyngeal"
                     /host="Homo sapiens"
                     /db_xref="taxon:208895"
                     /country="Thailand"
                     /collection_date="9-May-16"
     CDS             <1..300
                     /note="attachment glycoprotein"
                     /codon_start=1
                     /product="G protein"
                     /translation="KRDPKTLAKTPKKENTINPTKKPTPKTTERDTSTPQSTVLDITT
                     SKHTERDTSTSQSTALDTTTSKHTTQQQSLYSTTPENTPNSTQTPTASEPSTSNST"
BASE COUNT      131 a    116 c     25 g     28 t
ORIGIN      
        1 aaaagagacc ccaaaacact agccaaaaca ccgaaaaaag aaaacaccat taacccaaca
       61 aaaaaaccaa cccccaagac tacagaaaga gacaccagca ccccacaatc cactgtgctc
      121 gacataacca catcaaaaca cacagaaaga gacaccagca cctcacaatc cactgcgctt
      181 gacacaacca catcaaaaca cacaacccaa cagcaatctc tctactcaac cacccccgaa
      241 aacacaccca actccacaca aacacccaca gcatccgagc cctccacatc aaattctacc
//
LOCUS       MH447727                     300 bp    cRNA    linear   VRL 06-JUN-2018
DEFINITION  Human respiratory syncytial virus B isolate TH/B17042/2016C.
ACCESSION   MH447727
VERSION
KEYWORDS    .
SOURCE      Human respiratory syncytial virus B
  ORGANISM  Human respiratory syncytial virus B
            Viruses; ssRNA viruses; ssRNA negative-strand viruses;
            Mononegavirales; Pneumoviridae; Orthopneumovirus.
REFERENCE   1  (bases 1 to 300)
  AUTHORS   Thongpan,I.
  TITLE     Human respiratory syncytial virus B
  JOURNAL   Unpublished
REFERENCE   2  (bases 1 to 300)
  AUTHORS   Thongpan,I.
  TITLE     Direct Submission
  JOURNAL   Submitted (06-JUN-2018) Department of Pediatrics, Center of
            Excellence in Clinical Virology, Chulalongkorn, phayathai, Bangkok,
            Bangkok 10330, Thailand
COMMENT     Bankit Comment: TOTAL # OF SEQS:93.
            Bankit Comment: TOTAL # OF SETS:1.
            
            ##Assembly-Data-START##
            Sequencing Technology :: Sanger dideoxy sequencing
            ##Assembly-Data-END##
FEATURES             Location/Qualifiers
     source          1..300
                     /organism="Human respiratory syncytial virus B"
                     /mol_type="viral cRNA"
                     /isolate="TH/B17042/2016C"
                     /isolation_source="Nasopharyngeal"
                     /host="Homo sapiens"
                     /db_xref="taxon:208895"
                     /country="Thailand"
                     /collection_date="9-Jul-16"
     CDS             <1..300
                     /note="attachment glycoprotein"
                     /codon_start=1
                     /product="G protein"
                     /translation="KRDPKTLAKTPKKETTINPTKKPTPKTTERDTSTPQSTALDTTT
                     SKHTERDTSTPQSTALDTTTSKHTTQQQSLHSTTPENTPNSTQTPTASEPSTSNST"
BASE COUNT      130 a    122 c     26 g     22 t
ORIGIN      
        1 aaaagagacc ccaaaacact agccaaaaca ccgaaaaaag aaaccaccat taacccaaca
       61 aaaaaaccaa cccccaagac cacagaaaga gacaccagca ccccacaatc cactgcgctc
      121 gacacaacca catcaaaaca cacagaaagg gacaccagca ccccacaatc caccgcgctt
      181 gacacaacaa catcaaaaca cacaacccaa cagcaatctc tccactcaac cacccccgaa
      241 aacacaccca actccacaca aacacccaca gcatccgagc cctccacatc aaattctacc
//
LOCUS       MH447728                     300 bp    cRNA    linear   VRL 06-JUN-2018
DEFINITION  Human respiratory syncytial virus B isolate TH/B17060/2016C.
ACCESSION   MH447728
VERSION
KEYWORDS    .
SOURCE      Human respiratory syncytial virus B
  ORGANISM  Human respiratory syncytial virus B
            Viruses; ssRNA viruses; ssRNA negative-strand viruses;
            Mononegavirales; Pneumoviridae; Orthopneumovirus.
REFERENCE   1  (bases 1 to 300)
  AUTHORS   Thongpan,I.
  TITLE     Human respiratory syncytial virus B
  JOURNAL   Unpublished
REFERENCE   2  (bases 1 to 300)
  AUTHORS   Thongpan,I.
  TITLE     Direct Submission
  JOURNAL   Submitted (06-JUN-2018) Department of Pediatrics, Center of
            Excellence in Clinical Virology, Chulalongkorn, phayathai, Bangkok,
            Bangkok 10330, Thailand
COMMENT     Bankit Comment: TOTAL # OF SEQS:93.
            Bankit Comment: TOTAL # OF SETS:1.
            
            ##Assembly-Data-START##
            Sequencing Technology :: Sanger dideoxy sequencing
            ##Assembly-Data-END##
FEATURES             Location/Qualifiers
     source          1..300
                     /organism="Human respiratory syncytial virus B"
                     /mol_type="viral cRNA"
                     /isolate="TH/B17060/2016C"
                     /isolation_source="Nasopharyngeal"
                     /host="Homo sapiens"
                     /db_xref="taxon:208895"
                     /country="Thailand"
                     /collection_date="11-Jul-16"
     CDS             <1..300
                     /note="attachment glycoprotein"
                     /codon_start=1
                     /product="G protein"
                     /translation="KRDPKTLAKTPKKETTINPTKKPTPKTTERDTSTPQSTVLDITT
                     SKHTERDTSTSQSIALDTTTSKHITQQQSLYSTTPENTPNSTQTPTASEPSTSNST"
BASE COUNT      130 a    114 c     26 g     30 t
ORIGIN      
        1 aaaagagacc ccaaaacact agccaaaaca ccgaaaaaag aaaccaccat taacccaaca
       61 aaaaaaccaa cccccaagac tacagaaaga gacaccagca ccccacaatc cactgtgctc
      121 gacataacca catcaaaaca cacagaaagg gacaccagca cctcacaatc cattgcgctt
      181 gacacaacaa catcaaaaca cataacccaa cagcaatctc tctactcaac cacccccgaa
      241 aacacaccca actccacaca aacacccaca gcatccgagc cctccacatc aaattctacc
//
LOCUS       MH447729                     300 bp    cRNA    linear   VRL 06-JUN-2018
DEFINITION  Human respiratory syncytial virus B isolate TH/B17262/2016C.
ACCESSION   MH447729
VERSION
KEYWORDS    .
SOURCE      Human respiratory syncytial virus B
  ORGANISM  Human respiratory syncytial virus B
            Viruses; ssRNA viruses; ssRNA negative-strand viruses;
            Mononegavirales; Pneumoviridae; Orthopneumovirus.
REFERENCE   1  (bases 1 to 300)
  AUTHORS   Thongpan,I.
  TITLE     Human respiratory syncytial virus B
  JOURNAL   Unpublished
REFERENCE   2  (bases 1 to 300)
  AUTHORS   Thongpan,I.
  TITLE     Direct Submission
  JOURNAL   Submitted (06-JUN-2018) Department of Pediatrics, Center of
            Excellence in Clinical Virology, Chulalongkorn, phayathai, Bangkok,
            Bangkok 10330, Thailand
COMMENT     Bankit Comment: TOTAL # OF SEQS:93.
            Bankit Comment: TOTAL # OF SETS:1.
            
            ##Assembly-Data-START##
            Sequencing Technology :: Sanger dideoxy sequencing
            ##Assembly-Data-END##
FEATURES             Location/Qualifiers
     source          1..300
                     /organism="Human respiratory syncytial virus B"
                     /mol_type="viral cRNA"
                     /isolate="TH/B17262/2016C"
                     /isolation_source="Nasopharyngeal"
                     /host="Homo sapiens"
                     /db_xref="taxon:208895"
                     /country="Thailand"
                     /collection_date="22-Jul-16"
     CDS             <1..300
                     /note="attachment glycoprotein"
                     /codon_start=1
                     /product="G protein"
                     /translation="KRYPKTPAKTPKKETTINPTKKPTPKTTERDTSTPQSTVLDITT
                     SKHTERDTSTSQSIVLDTTTSKHTTQQQSPYSTTPENTPNSTQTPTPSEPSTSNST"
BASE COUNT      128 a    118 c     25 g     29 t
ORIGIN      
        1 aaaagatacc ccaaaacacc agccaaaaca ccgaaaaaag aaaccaccat taacccaaca
       61 aaaaaaccaa cccccaagac tacagaaaga gacaccagca ccccacaatc cactgtgctc
      121 gacataacca catcaaaaca cacagaaaga gacaccagca cctcacagtc cattgtgctt
      181 gacacaacca catcaaaaca cacaacccaa cagcaatctc cttactcaac cacccccgaa
      241 aacacaccca actccacgca aacacccaca ccatccgagc cctccacatc aaattccacc
//
LOCUS       MH447730                     300 bp    cRNA    linear   VRL 06-JUN-2018
DEFINITION  Human respiratory syncytial virus B isolate TH/B17273/2016C.
ACCESSION   MH447730
VERSION
KEYWORDS    .
SOURCE      Human respiratory syncytial virus B
  ORGANISM  Human respiratory syncytial virus B
            Viruses; ssRNA viruses; ssRNA negative-strand viruses;
            Mononegavirales; Pneumoviridae; Orthopneumovirus.
REFERENCE   1  (bases 1 to 300)
  AUTHORS   Thongpan,I.
  TITLE     Human respiratory syncytial virus B
  JOURNAL   Unpublished
REFERENCE   2  (bases 1 to 300)
  AUTHORS   Thongpan,I.
  TITLE     Direct Submission
  JOURNAL   Submitted (06-JUN-2018) Department of Pediatrics, Center of
            Excellence in Clinical Virology, Chulalongkorn, phayathai, Bangkok,
            Bangkok 10330, Thailand
COMMENT     Bankit Comment: TOTAL # OF SEQS:93.
            Bankit Comment: TOTAL # OF SETS:1.
            
            ##Assembly-Data-START##
            Sequencing Technology :: Sanger dideoxy sequencing
            ##Assembly-Data-END##
FEATURES             Location/Qualifiers
     source          1..300
                     /organism="Human respiratory syncytial virus B"
                     /mol_type="viral cRNA"
                     /isolate="TH/B17273/2016C"
                     /isolation_source="Nasopharyngeal"
                     /host="Homo sapiens"
                     /db_xref="taxon:208895"
                     /country="Thailand"
                     /collection_date="23-Jul-16"
     CDS             <1..300
                     /note="attachment glycoprotein"
                     /codon_start=1
                     /product="G protein"
                     /translation="KRDPKTLAKTPKKETTINPTKKPTPKTTERDTSTPQSTVLDITT
                     SKHTERDTSTSQSIALDTTTSKHITQQQSLYSTTPENTPNSTQTPTASEPSTSNST"
BASE COUNT      130 a    114 c     26 g     30 t
ORIGIN      
        1 aaaagagacc ccaaaacact agccaaaaca ccgaaaaaag aaaccaccat taacccaaca
       61 aaaaaaccaa cccccaagac tacagaaaga gacaccagca ccccacaatc cactgtgctc
      121 gacataacca catcaaaaca cacagaaagg gacaccagca cctcacaatc cattgcgctt
      181 gacacaacaa catcaaaaca cataacccaa cagcaatctc tctactcaac cacccccgaa
      241 aacacaccca actccacaca aacacccaca gcatccgagc cctccacatc aaattctacc
//
LOCUS       MH447731                     300 bp    cRNA    linear   VRL 06-JUN-2018
DEFINITION  Human respiratory syncytial virus B isolate TH/B17325/2016C.
ACCESSION   MH447731
VERSION
KEYWORDS    .
SOURCE      Human respiratory syncytial virus B
  ORGANISM  Human respiratory syncytial virus B
            Viruses; ssRNA viruses; ssRNA negative-strand viruses;
            Mononegavirales; Pneumoviridae; Orthopneumovirus.
REFERENCE   1  (bases 1 to 300)
  AUTHORS   Thongpan,I.
  TITLE     Human respiratory syncytial virus B
  JOURNAL   Unpublished
REFERENCE   2  (bases 1 to 300)
  AUTHORS   Thongpan,I.
  TITLE     Direct Submission
  JOURNAL   Submitted (06-JUN-2018) Department of Pediatrics, Center of
            Excellence in Clinical Virology, Chulalongkorn, phayathai, Bangkok,
            Bangkok 10330, Thailand
COMMENT     Bankit Comment: TOTAL # OF SEQS:93.
            Bankit Comment: TOTAL # OF SETS:1.
            
            ##Assembly-Data-START##
            Sequencing Technology :: Sanger dideoxy sequencing
            ##Assembly-Data-END##
FEATURES             Location/Qualifiers
     source          1..300
                     /organism="Human respiratory syncytial virus B"
                     /mol_type="viral cRNA"
                     /isolate="TH/B17325/2016C"
                     /isolation_source="Nasopharyngeal"
                     /host="Homo sapiens"
                     /db_xref="taxon:208895"
                     /country="Thailand"
                     /collection_date="27-Jul-16"
     CDS             <1..300
                     /note="attachment glycoprotein"
                     /codon_start=1
                     /product="G protein"
                     /translation="KRDPKTLAKTLKKETTINPTKKPTPKTTERDTSTPQSTVLDITT
                     SKHTERDTSTSQSIALDTTTSKHTTQQQSLYSTTPENTPNSTQTPTASEPSTSNST"
BASE COUNT      130 a    115 c     25 g     30 t
ORIGIN      
        1 aaaagagacc ccaaaacact agccaaaaca ctgaaaaaag aaaccaccat taacccaaca
       61 aaaaaaccaa cccccaagac tacagaaaga gacaccagca ccccacaatc cactgtgctc
      121 gacataacca catcaaaaca cacagaaaga gacaccagca cctcacaatc cattgcgctt
      181 gacacaacca catcaaaaca cacaacccaa cagcaatctc tctactcaac cacccccgaa
      241 aacacaccca actccacaca aacacccaca gcatccgagc cctccacatc aaattctacc
//
LOCUS       MH447732                     300 bp    cRNA    linear   VRL 06-JUN-2018
DEFINITION  Human respiratory syncytial virus B isolate TH/B17328/2016C.
ACCESSION   MH447732
VERSION
KEYWORDS    .
SOURCE      Human respiratory syncytial virus B
  ORGANISM  Human respiratory syncytial virus B
            Viruses; ssRNA viruses; ssRNA negative-strand viruses;
            Mononegavirales; Pneumoviridae; Orthopneumovirus.
REFERENCE   1  (bases 1 to 300)
  AUTHORS   Thongpan,I.
  TITLE     Human respiratory syncytial virus B
  JOURNAL   Unpublished
REFERENCE   2  (bases 1 to 300)
  AUTHORS   Thongpan,I.
  TITLE     Direct Submission
  JOURNAL   Submitted (06-JUN-2018) Department of Pediatrics, Center of
            Excellence in Clinical Virology, Chulalongkorn, phayathai, Bangkok,
            Bangkok 10330, Thailand
COMMENT     Bankit Comment: TOTAL # OF SEQS:93.
            Bankit Comment: TOTAL # OF SETS:1.
            
            ##Assembly-Data-START##
            Sequencing Technology :: Sanger dideoxy sequencing
            ##Assembly-Data-END##
FEATURES             Location/Qualifiers
     source          1..300
                     /organism="Human respiratory syncytial virus B"
                     /mol_type="viral cRNA"
                     /isolate="TH/B17328/2016C"
                     /isolation_source="Nasopharyngeal"
                     /host="Homo sapiens"
                     /db_xref="taxon:208895"
                     /country="Thailand"
                     /collection_date="27-Jul-16"
     CDS             <1..300
                     /note="attachment glycoprotein"
                     /codon_start=1
                     /product="G protein"
                     /translation="KRDPKTLAKTPKKETTINPTKKPTPKTIERDTSTPQSTVLDITT
                     SKHTKRDTSTSQSIVPDTTTSKHTTQQQSLHSTTPENTPNSTQTPTASEPSTSNST"
BASE COUNT      130 a    117 c     25 g     28 t
ORIGIN      
        1 aaaagagacc ccaaaacact agccaaaaca ccgaaaaaag aaaccaccat taacccaaca
       61 aaaaaaccaa cccccaagac tatagaaaga gacaccagca ccccacaatc cactgtgctc
      121 gacataacca catcaaaaca cacaaaaaga gacaccagca cctcacaatc cattgtgccc
      181 gacacaacca catcaaaaca cacaacccaa cagcaatctc tccactcaac cacccccgaa
      241 aacacaccca actccacgca aacacccaca gcatccgagc cctccacatc aaattctacc
//
LOCUS       MH447733                     300 bp    cRNA    linear   VRL 06-JUN-2018
DEFINITION  Human respiratory syncytial virus B isolate TH/B17351/2016C.
ACCESSION   MH447733
VERSION
KEYWORDS    .
SOURCE      Human respiratory syncytial virus B
  ORGANISM  Human respiratory syncytial virus B
            Viruses; ssRNA viruses; ssRNA negative-strand viruses;
            Mononegavirales; Pneumoviridae; Orthopneumovirus.
REFERENCE   1  (bases 1 to 300)
  AUTHORS   Thongpan,I.
  TITLE     Human respiratory syncytial virus B
  JOURNAL   Unpublished
REFERENCE   2  (bases 1 to 300)
  AUTHORS   Thongpan,I.
  TITLE     Direct Submission
  JOURNAL   Submitted (06-JUN-2018) Department of Pediatrics, Center of
            Excellence in Clinical Virology, Chulalongkorn, phayathai, Bangkok,
            Bangkok 10330, Thailand
COMMENT     Bankit Comment: TOTAL # OF SEQS:93.
            Bankit Comment: TOTAL # OF SETS:1.
            
            ##Assembly-Data-START##
            Sequencing Technology :: Sanger dideoxy sequencing
            ##Assembly-Data-END##
FEATURES             Location/Qualifiers
     source          1..300
                     /organism="Human respiratory syncytial virus B"
                     /mol_type="viral cRNA"
                     /isolate="TH/B17351/2016C"
                     /isolation_source="Nasopharyngeal"
                     /host="Homo sapiens"
                     /db_xref="taxon:208895"
                     /country="Thailand"
                     /collection_date="28-Jul-16"
     CDS             <1..300
                     /note="attachment glycoprotein"
                     /codon_start=1
                     /product="G protein"
                     /translation="KRDPKTLAKTPKKETTINPTKKPTPKTTERDTSTPQSTVLDITT
                     SKHTERDTSTSQSIALDTTTSKHITQQQSLYSTTPENTPNSTQTPTASEPSTSNST"
BASE COUNT      130 a    114 c     26 g     30 t
ORIGIN      
        1 aaaagagacc ccaaaacact agccaaaaca ccgaaaaaag aaaccaccat taacccaaca
       61 aaaaaaccaa cccccaagac tacagaaaga gacaccagca ccccacaatc cactgtgctc
      121 gacataacca catcaaaaca cacagaaagg gacaccagca cctcacaatc cattgcgctt
      181 gacacaacaa catcaaaaca cataacccaa cagcaatctc tctactcaac cacccccgaa
      241 aacacaccca actccacaca aacacccaca gcatccgagc cctccacatc aaattctacc
//
LOCUS       MH447734                     300 bp    cRNA    linear   VRL 06-JUN-2018
DEFINITION  Human respiratory syncytial virus B isolate TH/B17354/2016C.
ACCESSION   MH447734
VERSION
KEYWORDS    .
SOURCE      Human respiratory syncytial virus B
  ORGANISM  Human respiratory syncytial virus B
            Viruses; ssRNA viruses; ssRNA negative-strand viruses;
            Mononegavirales; Pneumoviridae; Orthopneumovirus.
REFERENCE   1  (bases 1 to 300)
  AUTHORS   Thongpan,I.
  TITLE     Human respiratory syncytial virus B
  JOURNAL   Unpublished
REFERENCE   2  (bases 1 to 300)
  AUTHORS   Thongpan,I.
  TITLE     Direct Submission
  JOURNAL   Submitted (06-JUN-2018) Department of Pediatrics, Center of
            Excellence in Clinical Virology, Chulalongkorn, phayathai, Bangkok,
            Bangkok 10330, Thailand
COMMENT     Bankit Comment: TOTAL # OF SEQS:93.
            Bankit Comment: TOTAL # OF SETS:1.
            
            ##Assembly-Data-START##
            Sequencing Technology :: Sanger dideoxy sequencing
            ##Assembly-Data-END##
FEATURES             Location/Qualifiers
     source          1..300
                     /organism="Human respiratory syncytial virus B"
                     /mol_type="viral cRNA"
                     /isolate="TH/B17354/2016C"
                     /isolation_source="Nasopharyngeal"
                     /host="Homo sapiens"
                     /db_xref="taxon:208895"
                     /country="Thailand"
                     /collection_date="28-Jul-16"
     CDS             <1..300
                     /note="attachment glycoprotein"
                     /codon_start=1
                     /product="G protein"
                     /translation="KRYPKTPAKTPKKETTINPTKKPTPKTTERDTSTPQSTVLDITT
                     SKHTERDTSTSQSIVLDTTTSKHTTQQQSPYSTIPENTPNSTQTPTPSEPSTSNST"
BASE COUNT      129 a    117 c     24 g     30 t
ORIGIN      
        1 aaaagatacc ccaaaacacc agccaaaaca ccgaaaaaag aaaccaccat taacccaaca
       61 aaaaaaccaa cccccaagac tacagaaaga gacaccagca ccccacaatc cactgtgctc
      121 gacataacca catcaaaaca cacagaaaga gacaccagca cctcacaatc cattgtgctt
      181 gacacaacca catcaaaaca cacaacccaa cagcaatctc cttactcaac catccccgaa
      241 aacacaccca actccacgca aacacccaca ccatccgagc cctccacatc aaattccacc
//
LOCUS       MH447735                    300 bp    cRNA    linear   VRL 06-JUN-2018
DEFINITION  Human respiratory syncytial virus B isolate TH/B17357/2016C.
ACCESSION   MH447735
VERSION
KEYWORDS    .
SOURCE      Human respiratory syncytial virus B
  ORGANISM  Human respiratory syncytial virus B
            Viruses; ssRNA viruses; ssRNA negative-strand viruses;
            Mononegavirales; Pneumoviridae; Orthopneumovirus.
REFERENCE   1  (bases 1 to 300)
  AUTHORS   Thongpan,I.
  TITLE     Human respiratory syncytial virus B
  JOURNAL   Unpublished
REFERENCE   2  (bases 1 to 300)
  AUTHORS   Thongpan,I.
  TITLE     Direct Submission
  JOURNAL   Submitted (06-JUN-2018) Department of Pediatrics, Center of
            Excellence in Clinical Virology, Chulalongkorn, phayathai, Bangkok,
            Bangkok 10330, Thailand
COMMENT     Bankit Comment: TOTAL # OF SEQS:93.
            Bankit Comment: TOTAL # OF SETS:1.
            
            ##Assembly-Data-START##
            Sequencing Technology :: Sanger dideoxy sequencing
            ##Assembly-Data-END##
FEATURES             Location/Qualifiers
     source          1..300
                     /organism="Human respiratory syncytial virus B"
                     /mol_type="viral cRNA"
                     /isolate="TH/B17357/2016C"
                     /isolation_source="Nasopharyngeal"
                     /host="Homo sapiens"
                     /db_xref="taxon:208895"
                     /country="Thailand"
                     /collection_date="28-Jul-16"
     CDS             <1..300
                     /note="attachment glycoprotein"
                     /codon_start=1
                     /product="G protein"
                     /translation="KRDLKTLAKTPKKETTINPTKKPTPKTTERDTSTPQFTVLDTTT
                     SKHTERDTSTSQSIALETTTSKHTTQQQSLYSTTPENTPNSTQTPTASEPSTSNST"
BASE COUNT      131 a    115 c     25 g     29 t
ORIGIN      
        1 aaaagagacc tcaaaacact agccaaaaca ccgaaaaaag aaaccaccat taacccaaca
       61 aaaaaaccaa cccccaagac tacagaaaga gacaccagca ccccacaatt cactgtgctc
      121 gacacaacca catcaaaaca cacagaaaga gacaccagca cctcacaatc cattgcgctc
      181 gaaacaacca catcaaaaca cacaacccaa cagcaatctc tctactcaac cacccccgaa
      241 aacacaccca actccacaca aacacccaca gcatccgagc cctccacatc aaattctacc
//
LOCUS       MH447736                    300 bp    cRNA    linear   VRL 06-JUN-2018
DEFINITION  Human respiratory syncytial virus B isolate TH/B17372/2016C.
ACCESSION   MH447736
VERSION
KEYWORDS    .
SOURCE      Human respiratory syncytial virus B
  ORGANISM  Human respiratory syncytial virus B
            Viruses; ssRNA viruses; ssRNA negative-strand viruses;
            Mononegavirales; Pneumoviridae; Orthopneumovirus.
REFERENCE   1  (bases 1 to 300)
  AUTHORS   Thongpan,I.
  TITLE     Human respiratory syncytial virus B
  JOURNAL   Unpublished
REFERENCE   2  (bases 1 to 300)
  AUTHORS   Thongpan,I.
  TITLE     Direct Submission
  JOURNAL   Submitted (06-JUN-2018) Department of Pediatrics, Center of
            Excellence in Clinical Virology, Chulalongkorn, phayathai, Bangkok,
            Bangkok 10330, Thailand
COMMENT     Bankit Comment: TOTAL # OF SEQS:93.
            Bankit Comment: TOTAL # OF SETS:1.
            
            ##Assembly-Data-START##
            Sequencing Technology :: Sanger dideoxy sequencing
            ##Assembly-Data-END##
FEATURES             Location/Qualifiers
     source          1..300
                     /organism="Human respiratory syncytial virus B"
                     /mol_type="viral cRNA"
                     /isolate="TH/B17372/2016C"
                     /isolation_source="Nasopharyngeal"
                     /host="Homo sapiens"
                     /db_xref="taxon:208895"
                     /country="Thailand"
                     /collection_date="29-Jul-16"
     CDS             <1..300
                     /note="attachment glycoprotein"
                     /codon_start=1
                     /product="G protein"
                     /translation="KRDPKTPAKTPKKETTINPTKRPTPKTTERDTSTPQSTVLDITT
                     SKHTERDTSTSQSIALDTTTSKHTTQQQSLHSTTLENTPNSTQTPTASEPSTSNST"
BASE COUNT      130 a    117 c     25 g     28 t
ORIGIN      
        1 aaaagagacc ccaaaacacc agccaaaaca ccgaaaaaag aaaccaccat taacccaaca
       61 aaaagaccaa cccccaagac tacagaaaga gacaccagca ccccacaatc cactgtgctc
      121 gacataacca catcaaaaca cacagaaaga gacaccagca cctcacaatc cattgcactt
      181 gacacaacca catcaaaaca cacaacccaa cagcaatctc tccactcaac caccctcgaa
      241 aacacaccca actccacaca aacacccaca gcatccgagc cctccacatc aaattctacc
//
LOCUS       MH447737                    300 bp    cRNA    linear   VRL 06-JUN-2018
DEFINITION  Human respiratory syncytial virus B isolate TH/B17375/2016C.
ACCESSION   MH447737
VERSION
KEYWORDS    .
SOURCE      Human respiratory syncytial virus B
  ORGANISM  Human respiratory syncytial virus B
            Viruses; ssRNA viruses; ssRNA negative-strand viruses;
            Mononegavirales; Pneumoviridae; Orthopneumovirus.
REFERENCE   1  (bases 1 to 300)
  AUTHORS   Thongpan,I.
  TITLE     Human respiratory syncytial virus B
  JOURNAL   Unpublished
REFERENCE   2  (bases 1 to 300)
  AUTHORS   Thongpan,I.
  TITLE     Direct Submission
  JOURNAL   Submitted (06-JUN-2018) Department of Pediatrics, Center of
            Excellence in Clinical Virology, Chulalongkorn, phayathai, Bangkok,
            Bangkok 10330, Thailand
COMMENT     Bankit Comment: TOTAL # OF SEQS:93.
            Bankit Comment: TOTAL # OF SETS:1.
            
            ##Assembly-Data-START##
            Sequencing Technology :: Sanger dideoxy sequencing
            ##Assembly-Data-END##
FEATURES             Location/Qualifiers
     source          1..300
                     /organism="Human respiratory syncytial virus B"
                     /mol_type="viral cRNA"
                     /isolate="TH/B17375/2016C"
                     /isolation_source="Nasopharyngeal"
                     /host="Homo sapiens"
                     /db_xref="taxon:208895"
                     /country="Thailand"
                     /collection_date="29-Jul-16"
     CDS             <1..300
                     /note="attachment glycoprotein"
                     /codon_start=1
                     /product="G protein"
                     /translation="KRYPKTPAKTPKKETTINPTKKPTPKTTERDTSTPQSTVLDITT
                     SKHTERDTSTSQSIVLDTTTSKHTTQQQSPYSTTPENTPNSTQTPTPSEPSTSNST"
BASE COUNT      129 a    118 c     24 g     29 t
ORIGIN      
        1 aaaagatacc ccaaaacacc agccaaaaca ccgaaaaaag aaaccaccat taacccaaca
       61 aaaaaaccaa cccccaagac tacagaaaga gacaccagca ccccacaatc cactgtgctc
      121 gacataacca catcaaaaca cacagaaaga gacaccagca cctcacaatc cattgtgctt
      181 gacacaacca catcaaaaca cacaacccaa cagcaatctc cttactcaac cacccccgaa
      241 aacacaccca actccacgca aacacccaca ccatccgagc cctccacatc aaattccacc
//
LOCUS       MH447738                    300 bp    cRNA    linear   VRL 06-JUN-2018
DEFINITION  Human respiratory syncytial virus B isolate TH/B17382/2016C.
ACCESSION   MH447738
VERSION
KEYWORDS    .
SOURCE      Human respiratory syncytial virus B
  ORGANISM  Human respiratory syncytial virus B
            Viruses; ssRNA viruses; ssRNA negative-strand viruses;
            Mononegavirales; Pneumoviridae; Orthopneumovirus.
REFERENCE   1  (bases 1 to 300)
  AUTHORS   Thongpan,I.
  TITLE     Human respiratory syncytial virus B
  JOURNAL   Unpublished
REFERENCE   2  (bases 1 to 300)
  AUTHORS   Thongpan,I.
  TITLE     Direct Submission
  JOURNAL   Submitted (06-JUN-2018) Department of Pediatrics, Center of
            Excellence in Clinical Virology, Chulalongkorn, phayathai, Bangkok,
            Bangkok 10330, Thailand
COMMENT     Bankit Comment: TOTAL # OF SEQS:93.
            Bankit Comment: TOTAL # OF SETS:1.
            
            ##Assembly-Data-START##
            Sequencing Technology :: Sanger dideoxy sequencing
            ##Assembly-Data-END##
FEATURES             Location/Qualifiers
     source          1..300
                     /organism="Human respiratory syncytial virus B"
                     /mol_type="viral cRNA"
                     /isolate="TH/B17382/2016C"
                     /isolation_source="Nasopharyngeal"
                     /host="Homo sapiens"
                     /db_xref="taxon:208895"
                     /country="Thailand"
                     /collection_date="30-Jul-16"
     CDS             <1..300
                     /note="attachment glycoprotein"
                     /codon_start=1
                     /product="G protein"
                     /translation="KRDPKTLAKTPKKETTINPTKKPTPKTTERDTSTPQSTVLDITT
                     SKHTERDTSTSQSIALDTTTSKHITQQQSLYSTTPENTPNSTQTPTASEPSTSNST"
BASE COUNT      130 a    114 c     26 g     30 t
ORIGIN      
        1 aaaagagacc ccaaaacact agccaaaaca ccgaaaaaag aaaccaccat taacccaaca
       61 aaaaaaccaa cccccaagac tacagaaaga gacaccagca ccccacaatc cactgtgctc
      121 gacataacca catcaaaaca cacagaaagg gacaccagca cctcacaatc cattgcgctt
      181 gacacaacaa catcaaaaca cataacccaa cagcaatctc tctactcaac cacccccgaa
      241 aacacaccca actccacaca aacacccaca gcatccgagc cctccacatc aaattctacc
//
LOCUS       MH447739                    300 bp    cRNA    linear   VRL 06-JUN-2018
DEFINITION  Human respiratory syncytial virus B isolate TH/B17472/2016A.
ACCESSION   MH447739
VERSION
KEYWORDS    .
SOURCE      Human respiratory syncytial virus B
  ORGANISM  Human respiratory syncytial virus B
            Viruses; ssRNA viruses; ssRNA negative-strand viruses;
            Mononegavirales; Pneumoviridae; Orthopneumovirus.
REFERENCE   1  (bases 1 to 300)
  AUTHORS   Thongpan,I.
  TITLE     Human respiratory syncytial virus B
  JOURNAL   Unpublished
REFERENCE   2  (bases 1 to 300)
  AUTHORS   Thongpan,I.
  TITLE     Direct Submission
  JOURNAL   Submitted (06-JUN-2018) Department of Pediatrics, Center of
            Excellence in Clinical Virology, Chulalongkorn, phayathai, Bangkok,
            Bangkok 10330, Thailand
COMMENT     Bankit Comment: TOTAL # OF SEQS:93.
            Bankit Comment: TOTAL # OF SETS:1.
            
            ##Assembly-Data-START##
            Sequencing Technology :: Sanger dideoxy sequencing
            ##Assembly-Data-END##
FEATURES             Location/Qualifiers
     source          1..300
                     /organism="Human respiratory syncytial virus B"
                     /mol_type="viral cRNA"
                     /isolate="TH/B17472/2016A"
                     /isolation_source="Nasopharyngeal"
                     /host="Homo sapiens"
                     /db_xref="taxon:208895"
                     /country="Thailand"
                     /collection_date="2-Aug-16"
     CDS             <1..300
                     /note="attachment glycoprotein"
                     /codon_start=1
                     /product="G protein"
                     /translation="KRDPKTLAKTPKKETTINPTKKPTPKTTERDTSTPQSTVLDITT
                     SKHTERDTSTSQSIALDTTTSKHTTQQQSLYSTTPENTPNSTQTPTASEPSTSNST"
BASE COUNT      128 a    117 c     27 g     28 t
ORIGIN      
        1 aaaagagacc ccaagacact agccaaaaca ccgaaaaaag aaaccaccat taacccaaca
       61 aaaaaaccaa cccccaagac tacagaaaga gacaccagca ccccacaatc cactgtgctc
      121 gacataacca catcaaaaca cacagaaaga gacaccagca cctcacaatc cattgcgctt
      181 gacacaacca catcaaaaca cacaacccaa cagcaatctc tctactcaac cacccccgaa
      241 aacacaccca actccacgca aacacccaca gcatccgagc cctccacatc aaactctacc
//
LOCUS       MH447740                    300 bp    cRNA    linear   VRL 06-JUN-2018
DEFINITION  Human respiratory syncytial virus B isolate TH/B17496/2016C.
ACCESSION   MH447740
VERSION
KEYWORDS    .
SOURCE      Human respiratory syncytial virus B
  ORGANISM  Human respiratory syncytial virus B
            Viruses; ssRNA viruses; ssRNA negative-strand viruses;
            Mononegavirales; Pneumoviridae; Orthopneumovirus.
REFERENCE   1  (bases 1 to 300)
  AUTHORS   Thongpan,I.
  TITLE     Human respiratory syncytial virus B
  JOURNAL   Unpublished
REFERENCE   2  (bases 1 to 300)
  AUTHORS   Thongpan,I.
  TITLE     Direct Submission
  JOURNAL   Submitted (06-JUN-2018) Department of Pediatrics, Center of
            Excellence in Clinical Virology, Chulalongkorn, phayathai, Bangkok,
            Bangkok 10330, Thailand
COMMENT     Bankit Comment: TOTAL # OF SEQS:93.
            Bankit Comment: TOTAL # OF SETS:1.
            
            ##Assembly-Data-START##
            Sequencing Technology :: Sanger dideoxy sequencing
            ##Assembly-Data-END##
FEATURES             Location/Qualifiers
     source          1..300
                     /organism="Human respiratory syncytial virus B"
                     /mol_type="viral cRNA"
                     /isolate="TH/B17496/2016C"
                     /isolation_source="Nasopharyngeal"
                     /host="Homo sapiens"
                     /db_xref="taxon:208895"
                     /country="Thailand"
                     /collection_date="4-Aug-16"
     CDS             <1..300
                     /note="attachment glycoprotein"
                     /codon_start=1
                     /product="G protein"
                     /translation="KRDLKTLAKTPKKETTINPTKKPTPKTTERDTSTPQSTVLDTTT
                     SKHTERDTSTSQSIALDTTTSKHTTQQQSLYSTTPENTPNSTQTPTASEPSTSNST"
BASE COUNT      129 a    115 c     26 g     30 t
ORIGIN      
        1 aaaagagacc tcaagacact agccaaaaca ccgaaaaaag aaaccaccat taacccaaca
       61 aaaaaaccaa cccccaagac tacagaaaga gacaccagca ccccacaatc cactgtgctc
      121 gacacaacca catcaaaaca cacagaaaga gacaccagca cctcacaatc cattgcgctt
      181 gacacaacca catcaaaaca cacaacccaa cagcaatctc tctactcaac cacccccgaa
      241 aacacaccta actccacaca aacacccaca gcatccgagc cctccacatc aaattctacc
//
LOCUS       MH447741                    300 bp    cRNA    linear   VRL 06-JUN-2018
DEFINITION  Human respiratory syncytial virus B isolate TH/B17504/2016C.
ACCESSION   MH447741
VERSION
KEYWORDS    .
SOURCE      Human respiratory syncytial virus B
  ORGANISM  Human respiratory syncytial virus B
            Viruses; ssRNA viruses; ssRNA negative-strand viruses;
            Mononegavirales; Pneumoviridae; Orthopneumovirus.
REFERENCE   1  (bases 1 to 300)
  AUTHORS   Thongpan,I.
  TITLE     Human respiratory syncytial virus B
  JOURNAL   Unpublished
REFERENCE   2  (bases 1 to 300)
  AUTHORS   Thongpan,I.
  TITLE     Direct Submission
  JOURNAL   Submitted (06-JUN-2018) Department of Pediatrics, Center of
            Excellence in Clinical Virology, Chulalongkorn, phayathai, Bangkok,
            Bangkok 10330, Thailand
COMMENT     Bankit Comment: TOTAL # OF SEQS:93.
            Bankit Comment: TOTAL # OF SETS:1.
            
            ##Assembly-Data-START##
            Sequencing Technology :: Sanger dideoxy sequencing
            ##Assembly-Data-END##
FEATURES             Location/Qualifiers
     source          1..300
                     /organism="Human respiratory syncytial virus B"
                     /mol_type="viral cRNA"
                     /isolate="TH/B17504/2016C"
                     /isolation_source="Nasopharyngeal"
                     /host="Homo sapiens"
                     /db_xref="taxon:208895"
                     /country="Thailand"
                     /collection_date="4-Aug-16"
     CDS             <1..300
                     /note="attachment glycoprotein"
                     /codon_start=1
                     /product="G protein"
                     /translation="KRDLKTLAKTPKKETTINPTKKPTPKTTERDTSTPQFTVLDTTT
                     SKHTERDTSTSQSIALETTTSKHTTQQQSLHSTTPENTPNSTQTPTASEPSTSNST"
BASE COUNT      131 a    116 c     25 g     28 t
ORIGIN      
        1 aaaagagacc tcaaaacact agccaaaaca ccgaaaaaag aaaccaccat taacccaaca
       61 aaaaaaccaa cccccaagac tacagaaaga gacaccagca ccccacaatt cactgtgctc
      121 gacacaacca catcaaaaca cacagaaaga gacaccagca cctcacaatc cattgcgctc
      181 gaaacaacca catcaaaaca cacaacccaa cagcaatctc tccactcaac cacccccgaa
      241 aacacaccca actccacaca aacacccaca gcatccgagc cctccacatc aaattctacc
//
LOCUS       MH447742                    300 bp    cRNA    linear   VRL 06-JUN-2018
DEFINITION  Human respiratory syncytial virus B isolate TH/B17528/2016C.
ACCESSION   MH447742
VERSION
KEYWORDS    .
SOURCE      Human respiratory syncytial virus B
  ORGANISM  Human respiratory syncytial virus B
            Viruses; ssRNA viruses; ssRNA negative-strand viruses;
            Mononegavirales; Pneumoviridae; Orthopneumovirus.
REFERENCE   1  (bases 1 to 300)
  AUTHORS   Thongpan,I.
  TITLE     Human respiratory syncytial virus B
  JOURNAL   Unpublished
REFERENCE   2  (bases 1 to 300)
  AUTHORS   Thongpan,I.
  TITLE     Direct Submission
  JOURNAL   Submitted (06-JUN-2018) Department of Pediatrics, Center of
            Excellence in Clinical Virology, Chulalongkorn, phayathai, Bangkok,
            Bangkok 10330, Thailand
COMMENT     Bankit Comment: TOTAL # OF SEQS:93.
            Bankit Comment: TOTAL # OF SETS:1.
            
            ##Assembly-Data-START##
            Sequencing Technology :: Sanger dideoxy sequencing
            ##Assembly-Data-END##
FEATURES             Location/Qualifiers
     source          1..300
                     /organism="Human respiratory syncytial virus B"
                     /mol_type="viral cRNA"
                     /isolate="TH/B17528/2016C"
                     /isolation_source="Nasopharyngeal"
                     /host="Homo sapiens"
                     /db_xref="taxon:208895"
                     /country="Thailand"
                     /collection_date="6-Aug-16"
     CDS             <1..300
                     /note="attachment glycoprotein"
                     /codon_start=1
                     /product="G protein"
                     /translation="KRDPKTLAKTPKKETTINPTKKPTPKTTERDSSTPQSTVLDITT
                     SKHTERDTSTSQSIALDTTTSKHTTQQQSLYSTTPENTPNSTQTPTASEPSTSNST"
BASE COUNT      127 a    116 c     27 g     30 t
ORIGIN      
        1 aaaagggacc ccaaaacact agccaaaaca ccgaaaaaag aaaccaccat taacccaaca
       61 aaaaaaccaa cccccaagac tacagaaaga gactccagca ccccacaatc cactgtgctc
      121 gacataacca catcaaaaca cacagaaaga gacaccagca cctcacaatc cattgcgctt
      181 gacacaacca catcaaaaca cacaacccaa cagcaatctc tctactcaac cacccccgaa
      241 aacacaccca actccacgca aacacccaca gcatccgagc cctccacatc aaattctacc
//
LOCUS       MH447743                    300 bp    cRNA    linear   VRL 06-JUN-2018
DEFINITION  Human respiratory syncytial virus B isolate TH/B17643/2016C.
ACCESSION   MH447743
VERSION
KEYWORDS    .
SOURCE      Human respiratory syncytial virus B
  ORGANISM  Human respiratory syncytial virus B
            Viruses; ssRNA viruses; ssRNA negative-strand viruses;
            Mononegavirales; Pneumoviridae; Orthopneumovirus.
REFERENCE   1  (bases 1 to 300)
  AUTHORS   Thongpan,I.
  TITLE     Human respiratory syncytial virus B
  JOURNAL   Unpublished
REFERENCE   2  (bases 1 to 300)
  AUTHORS   Thongpan,I.
  TITLE     Direct Submission
  JOURNAL   Submitted (06-JUN-2018) Department of Pediatrics, Center of
            Excellence in Clinical Virology, Chulalongkorn, phayathai, Bangkok,
            Bangkok 10330, Thailand
COMMENT     Bankit Comment: TOTAL # OF SEQS:93.
            Bankit Comment: TOTAL # OF SETS:1.
            
            ##Assembly-Data-START##
            Sequencing Technology :: Sanger dideoxy sequencing
            ##Assembly-Data-END##
FEATURES             Location/Qualifiers
     source          1..300
                     /organism="Human respiratory syncytial virus B"
                     /mol_type="viral cRNA"
                     /isolate="TH/B17643/2016C"
                     /isolation_source="Nasopharyngeal"
                     /host="Homo sapiens"
                     /db_xref="taxon:208895"
                     /country="Thailand"
                     /collection_date="10-Aug-16"
     CDS             <1..300
                     /note="attachment glycoprotein"
                     /codon_start=1
                     /product="G protein"
                     /translation="KRYPKTPAKTPKKETTINPTKKPTPKTTERDTSTPQSTVLDITT
                     SKHTERDTSTSQSIVLDTTTSKHTTQQQSPYSTTPENTPNSTQTPTPSEPSTSNST"
BASE COUNT      129 a    118 c     24 g     29 t
ORIGIN      
        1 aaaagatacc ccaaaacacc agccaaaaca ccgaaaaaag aaaccaccat taacccaaca
       61 aaaaaaccaa cccccaagac tacagaaaga gacaccagca ccccacaatc cactgtgctc
      121 gacataacca catcaaaaca cacagaaaga gacaccagca cctcacaatc cattgtgctt
      181 gacacaacca catcaaaaca cacaacccaa cagcaatctc cttactcaac cacccccgaa
      241 aacacaccca actccacgca aacacccaca ccatccgagc cctccacatc aaattccacc
//
LOCUS       MH447744                    300 bp    cRNA    linear   VRL 06-JUN-2018
DEFINITION  Human respiratory syncytial virus B isolate TH/B17666/2016C.
ACCESSION   MH447744
VERSION
KEYWORDS    .
SOURCE      Human respiratory syncytial virus B
  ORGANISM  Human respiratory syncytial virus B
            Viruses; ssRNA viruses; ssRNA negative-strand viruses;
            Mononegavirales; Pneumoviridae; Orthopneumovirus.
REFERENCE   1  (bases 1 to 300)
  AUTHORS   Thongpan,I.
  TITLE     Human respiratory syncytial virus B
  JOURNAL   Unpublished
REFERENCE   2  (bases 1 to 300)
  AUTHORS   Thongpan,I.
  TITLE     Direct Submission
  JOURNAL   Submitted (06-JUN-2018) Department of Pediatrics, Center of
            Excellence in Clinical Virology, Chulalongkorn, phayathai, Bangkok,
            Bangkok 10330, Thailand
COMMENT     Bankit Comment: TOTAL # OF SEQS:93.
            Bankit Comment: TOTAL # OF SETS:1.
            
            ##Assembly-Data-START##
            Sequencing Technology :: Sanger dideoxy sequencing
            ##Assembly-Data-END##
FEATURES             Location/Qualifiers
     source          1..300
                     /organism="Human respiratory syncytial virus B"
                     /mol_type="viral cRNA"
                     /isolate="TH/B17666/2016C"
                     /isolation_source="Nasopharyngeal"
                     /host="Homo sapiens"
                     /db_xref="taxon:208895"
                     /country="Thailand"
                     /collection_date="11-Aug-16"
     CDS             <1..300
                     /note="attachment glycoprotein"
                     /codon_start=1
                     /product="G protein"
                     /translation="KRDPKTLAKTPKKETTINPTKKPTPKTTERDTSTPQSTVLDITT
                     SKHTERDTSTSQSIALDTTTSKHITQQQSLYSTTPENTPNSTQTPTASEPSTSNST"
BASE COUNT      130 a    114 c     26 g     30 t
ORIGIN      
        1 aaaagagacc ccaaaacact agccaaaaca ccgaaaaaag aaaccaccat taacccaaca
       61 aaaaaaccaa cccccaagac tacagaaaga gacaccagca ccccacaatc cactgtgctc
      121 gacataacca catcaaaaca cacagaaagg gacaccagca cctcacaatc cattgcgctt
      181 gacacaacaa catcaaaaca cataacccaa cagcaatctc tctactcaac cacccccgaa
      241 aacacaccca actccacaca aacacccaca gcatccgagc cctccacatc aaattctacc
//
LOCUS       MH447745                    300 bp    cRNA    linear   VRL 06-JUN-2018
DEFINITION  Human respiratory syncytial virus B isolate TH/B17676/2016C.
ACCESSION   MH447745
VERSION
KEYWORDS    .
SOURCE      Human respiratory syncytial virus B
  ORGANISM  Human respiratory syncytial virus B
            Viruses; ssRNA viruses; ssRNA negative-strand viruses;
            Mononegavirales; Pneumoviridae; Orthopneumovirus.
REFERENCE   1  (bases 1 to 300)
  AUTHORS   Thongpan,I.
  TITLE     Human respiratory syncytial virus B
  JOURNAL   Unpublished
REFERENCE   2  (bases 1 to 300)
  AUTHORS   Thongpan,I.
  TITLE     Direct Submission
  JOURNAL   Submitted (06-JUN-2018) Department of Pediatrics, Center of
            Excellence in Clinical Virology, Chulalongkorn, phayathai, Bangkok,
            Bangkok 10330, Thailand
COMMENT     Bankit Comment: TOTAL # OF SEQS:93.
            Bankit Comment: TOTAL # OF SETS:1.
            
            ##Assembly-Data-START##
            Sequencing Technology :: Sanger dideoxy sequencing
            ##Assembly-Data-END##
FEATURES             Location/Qualifiers
     source          1..300
                     /organism="Human respiratory syncytial virus B"
                     /mol_type="viral cRNA"
                     /isolate="TH/B17676/2016C"
                     /isolation_source="Nasopharyngeal"
                     /host="Homo sapiens"
                     /db_xref="taxon:208895"
                     /country="Thailand"
                     /collection_date="12-Aug-16"
     CDS             <1..300
                     /note="attachment glycoprotein"
                     /codon_start=1
                     /product="G protein"
                     /translation="KRDPKTPAKTPKKETTINPTKRPTPKTTERDTSTPQSTVLDITT
                     SKHTERDTSTSQSIALDTTTSKHTTQQQSLHSTTLENTPNSTQTPTASEPSTSNST"
BASE COUNT      130 a    117 c     25 g     28 t
ORIGIN      
        1 aaaagagacc ccaaaacacc agccaaaaca ccgaaaaaag aaaccaccat taacccaaca
       61 aaaagaccaa cccccaagac tacagaaaga gacaccagca ccccacaatc cactgtgctc
      121 gacataacca catcaaaaca cacagaaaga gacaccagca cctcacaatc cattgcactt
      181 gacacaacca catcaaaaca cacaacccaa cagcaatctc tccactcaac caccctcgaa
      241 aacacaccca actccacaca aacacccaca gcatccgagc cctccacatc aaattctacc
//
LOCUS       MH447746                    300 bp    cRNA    linear   VRL 06-JUN-2018
DEFINITION  Human respiratory syncytial virus B isolate TH/B17692/2016C.
ACCESSION   MH447746
VERSION
KEYWORDS    .
SOURCE      Human respiratory syncytial virus B
  ORGANISM  Human respiratory syncytial virus B
            Viruses; ssRNA viruses; ssRNA negative-strand viruses;
            Mononegavirales; Pneumoviridae; Orthopneumovirus.
REFERENCE   1  (bases 1 to 300)
  AUTHORS   Thongpan,I.
  TITLE     Human respiratory syncytial virus B
  JOURNAL   Unpublished
REFERENCE   2  (bases 1 to 300)
  AUTHORS   Thongpan,I.
  TITLE     Direct Submission
  JOURNAL   Submitted (06-JUN-2018) Department of Pediatrics, Center of
            Excellence in Clinical Virology, Chulalongkorn, phayathai, Bangkok,
            Bangkok 10330, Thailand
COMMENT     Bankit Comment: TOTAL # OF SEQS:93.
            Bankit Comment: TOTAL # OF SETS:1.
            
            ##Assembly-Data-START##
            Sequencing Technology :: Sanger dideoxy sequencing
            ##Assembly-Data-END##
FEATURES             Location/Qualifiers
     source          1..300
                     /organism="Human respiratory syncytial virus B"
                     /mol_type="viral cRNA"
                     /isolate="TH/B17692/2016C"
                     /isolation_source="Nasopharyngeal"
                     /host="Homo sapiens"
                     /db_xref="taxon:208895"
                     /country="Thailand"
                     /collection_date="13-Aug-16"
     CDS             <1..300
                     /note="attachment glycoprotein"
                     /codon_start=1
                     /product="G protein"
                     /translation="KRDPKTPAKTSKKETTINPTKKPTPKTTERDTSTPQSTVLDITT
                     SKHTERDTSTSQSIALDTTTSKHTTQQQSLHSTTPENTPNSTQTPTASEPSTSNST"
BASE COUNT      130 a    117 c     25 g     28 t
ORIGIN      
        1 aaaagagacc ccaaaacacc agccaaaaca tcgaaaaaag aaaccaccat taacccaaca
       61 aaaaaaccaa cccccaagac tacagaaaga gacaccagca ccccacaatc cactgtgctc
      121 gacataacca catcaaaaca cacagaaaga gacaccagca cctcacaatc cattgcgctt
      181 gacacaacca catcaaaaca cacaacccaa cagcaatctc tccactcaac cacccccgaa
      241 aacacaccca actccacaca aacacccaca gcatccgagc cctccacatc aaattctacc
//
LOCUS       MH447747                    300 bp    cRNA    linear   VRL 06-JUN-2018
DEFINITION  Human respiratory syncytial virus B isolate TH/B20944/2017A.
ACCESSION   MH447747
VERSION
KEYWORDS    .
SOURCE      Human respiratory syncytial virus B
  ORGANISM  Human respiratory syncytial virus B
            Viruses; ssRNA viruses; ssRNA negative-strand viruses;
            Mononegavirales; Pneumoviridae; Orthopneumovirus.
REFERENCE   1  (bases 1 to 300)
  AUTHORS   Thongpan,I.
  TITLE     Human respiratory syncytial virus B
  JOURNAL   Unpublished
REFERENCE   2  (bases 1 to 300)
  AUTHORS   Thongpan,I.
  TITLE     Direct Submission
  JOURNAL   Submitted (06-JUN-2018) Department of Pediatrics, Center of
            Excellence in Clinical Virology, Chulalongkorn, phayathai, Bangkok,
            Bangkok 10330, Thailand
COMMENT     Bankit Comment: TOTAL # OF SEQS:93.
            Bankit Comment: TOTAL # OF SETS:1.
            
            ##Assembly-Data-START##
            Sequencing Technology :: Sanger dideoxy sequencing
            ##Assembly-Data-END##
FEATURES             Location/Qualifiers
     source          1..300
                     /organism="Human respiratory syncytial virus B"
                     /mol_type="viral cRNA"
                     /isolate="TH/B20944/2017A"
                     /isolation_source="Nasopharyngeal"
                     /host="Homo sapiens"
                     /db_xref="taxon:208895"
                     /country="Thailand"
                     /collection_date="23-Jan-17"
     CDS             <1..300
                     /note="attachment glycoprotein"
                     /codon_start=1
                     /product="G protein"
                     /translation="KRDPKTLAKTPKKETTINPTKKPTPKTTERDTSTPQSTVLDTTT
                     SRQTERDTSTSQSIALDTTTSKHTTQQQSLHSTTPENTPNSTQTPTASEPSTPNST"
BASE COUNT      127 a    120 c     29 g     24 t
ORIGIN      
        1 aaaagagacc ccaaaacact agccaaaaca ccgaaaaaag aaaccaccat taacccaaca
       61 aaaaagccaa cccccaagac tacagagaga gacaccagca ccccacaatc cactgtgctc
      121 gacacaacca catcaaggca aacagaaaga gacaccagca cctcacaatc cattgcgctt
      181 gacacaacca catcaaaaca cacaacccaa cagcaatccc tccactcaac cacccccgaa
      241 aacacaccca actccacaca aacacccaca gcatccgagc cctccacacc aaactctacc
//
LOCUS       MH447748                    300 bp    cRNA    linear   VRL 06-JUN-2018
DEFINITION  Human respiratory syncytial virus B isolate TH/B21521/2017C.
ACCESSION   MH447748
VERSION
KEYWORDS    .
SOURCE      Human respiratory syncytial virus B
  ORGANISM  Human respiratory syncytial virus B
            Viruses; ssRNA viruses; ssRNA negative-strand viruses;
            Mononegavirales; Pneumoviridae; Orthopneumovirus.
REFERENCE   1  (bases 1 to 300)
  AUTHORS   Thongpan,I.
  TITLE     Human respiratory syncytial virus B
  JOURNAL   Unpublished
REFERENCE   2  (bases 1 to 300)
  AUTHORS   Thongpan,I.
  TITLE     Direct Submission
  JOURNAL   Submitted (06-JUN-2018) Department of Pediatrics, Center of
            Excellence in Clinical Virology, Chulalongkorn, phayathai, Bangkok,
            Bangkok 10330, Thailand
COMMENT     Bankit Comment: TOTAL # OF SEQS:93.
            Bankit Comment: TOTAL # OF SETS:1.
            
            ##Assembly-Data-START##
            Sequencing Technology :: Sanger dideoxy sequencing
            ##Assembly-Data-END##
FEATURES             Location/Qualifiers
     source          1..300
                     /organism="Human respiratory syncytial virus B"
                     /mol_type="viral cRNA"
                     /isolate="TH/B21521/2017C"
                     /isolation_source="Nasopharyngeal"
                     /host="Homo sapiens"
                     /db_xref="taxon:208895"
                     /country="Thailand"
                     /collection_date="15-Mar-17"
     CDS             <1..300
                     /note="attachment glycoprotein"
                     /codon_start=1
                     /product="G protein"
                     /translation="KRDPKTLAKTPKKETTINLTKKPTPKTTERDTSTPQSTVLDITT
                     SKHTERDTSTSQSIALDTTTSKHTTQQQSLYSTIPENTPNSTQTPTASEPSTSNSI"
BASE COUNT      129 a    113 c     26 g     32 t
ORIGIN      
        1 aaaagagacc ccaaaacact agccaaaaca ccgaaaaaag aaaccaccat taacctaaca
       61 aaaaaaccaa cccccaagac tacagaaaga gacaccagca ccccacaatc cactgtgctc
      121 gacataacca catcaaaaca cacagaaagg gacaccagca cctcacaatc cattgcgctt
      181 gacacaacca catcaaaaca cacaacccaa cagcaatctc tctactcaac catccccgaa
      241 aacacaccca actccacaca aacacccaca gcatccgagc cctccacatc aaattctatc
//
LOCUS       MH447749                    300 bp    cRNA    linear   VRL 06-JUN-2018
DEFINITION  Human respiratory syncytial virus B isolate TH/B22488/2017C.
ACCESSION   MH447749
VERSION
KEYWORDS    .
SOURCE      Human respiratory syncytial virus B
  ORGANISM  Human respiratory syncytial virus B
            Viruses; ssRNA viruses; ssRNA negative-strand viruses;
            Mononegavirales; Pneumoviridae; Orthopneumovirus.
REFERENCE   1  (bases 1 to 300)
  AUTHORS   Thongpan,I.
  TITLE     Human respiratory syncytial virus B
  JOURNAL   Unpublished
REFERENCE   2  (bases 1 to 300)
  AUTHORS   Thongpan,I.
  TITLE     Direct Submission
  JOURNAL   Submitted (06-JUN-2018) Department of Pediatrics, Center of
            Excellence in Clinical Virology, Chulalongkorn, phayathai, Bangkok,
            Bangkok 10330, Thailand
COMMENT     Bankit Comment: TOTAL # OF SEQS:93.
            Bankit Comment: TOTAL # OF SETS:1.
            
            ##Assembly-Data-START##
            Sequencing Technology :: Sanger dideoxy sequencing
            ##Assembly-Data-END##
FEATURES             Location/Qualifiers
     source          1..300
                     /organism="Human respiratory syncytial virus B"
                     /mol_type="viral cRNA"
                     /isolate="TH/B22488/2017C"
                     /isolation_source="Nasopharyngeal"
                     /host="Homo sapiens"
                     /db_xref="taxon:208895"
                     /country="Thailand"
                     /collection_date="1-Jul-17"
     CDS             <1..300
                     /note="attachment glycoprotein"
                     /codon_start=1
                     /product="G protein"
                     /translation="KRDPKTLAKTPKKETTINPTKKPTPKTTERDTSTPQSTVLDITT
                     SKQTERDTSTSQSIALDTTTSKHTTQQQSPYSTTPENTPNSTQTPTASEPSTSNST"
BASE COUNT      130 a    115 c     26 g     29 t
ORIGIN      
        1 aaaagagacc ccaaaacact agccaaaaca ccgaaaaaag aaaccaccat taacccaaca
       61 aaaaaaccaa cccccaagac tacagaaaga gacaccagca ctccacaatc cactgtgctc
      121 gacataacca catcaaaaca aacagaaagg gacaccagca cctcacaatc cattgcgctt
      181 gacacaacca catcaaaaca cacaacccaa cagcaatctc cctactcaac cacccccgaa
      241 aacacaccca actccacaca aacacccaca gcatccgagc cctccacatc aaattctacc
//
LOCUS       MH447750                    300 bp    cRNA    linear   VRL 06-JUN-2018
DEFINITION  Human respiratory syncytial virus B isolate TH/B22764/2017C.
ACCESSION   MH447750
VERSION
KEYWORDS    .
SOURCE      Human respiratory syncytial virus B
  ORGANISM  Human respiratory syncytial virus B
            Viruses; ssRNA viruses; ssRNA negative-strand viruses;
            Mononegavirales; Pneumoviridae; Orthopneumovirus.
REFERENCE   1  (bases 1 to 300)
  AUTHORS   Thongpan,I.
  TITLE     Human respiratory syncytial virus B
  JOURNAL   Unpublished
REFERENCE   2  (bases 1 to 300)
  AUTHORS   Thongpan,I.
  TITLE     Direct Submission
  JOURNAL   Submitted (06-JUN-2018) Department of Pediatrics, Center of
            Excellence in Clinical Virology, Chulalongkorn, phayathai, Bangkok,
            Bangkok 10330, Thailand
COMMENT     Bankit Comment: TOTAL # OF SEQS:93.
            Bankit Comment: TOTAL # OF SETS:1.
            
            ##Assembly-Data-START##
            Sequencing Technology :: Sanger dideoxy sequencing
            ##Assembly-Data-END##
FEATURES             Location/Qualifiers
     source          1..300
                     /organism="Human respiratory syncytial virus B"
                     /mol_type="viral cRNA"
                     /isolate="TH/B22764/2017C"
                     /isolation_source="Nasopharyngeal"
                     /host="Homo sapiens"
                     /db_xref="taxon:208895"
                     /country="Thailand"
                     /collection_date="12-Jul-17"
     CDS             <1..300
                     /note="attachment glycoprotein"
                     /codon_start=1
                     /product="G protein"
                     /translation="KRDPKTLAKTPKKETTINPTKKPTPKTTERDTSTPQSTVLDITT
                     SKQTERDTSTSQSIALDTTTSKHTTQQQSPYSTTPENTPNSTQTPTASEPSTSNST"
BASE COUNT      130 a    115 c     26 g     29 t
ORIGIN      
        1 aaaagagacc ccaaaacact agccaaaaca ccgaaaaaag aaaccaccat taacccaaca
       61 aaaaaaccaa cccccaagac tacagaaaga gacaccagca ctccacaatc cactgtgctc
      121 gacataacca catcaaaaca aacagaaagg gacaccagca cctcacaatc cattgcgctt
      181 gacacaacca catcaaaaca cacaacccaa cagcaatctc cctactcaac cacccccgaa
      241 aacacaccca actccacaca aacacccaca gcatccgagc cctccacatc aaattctacc
//
LOCUS       MH447751                    300 bp    cRNA    linear   VRL 06-JUN-2018
DEFINITION  Human respiratory syncytial virus B isolate TH/B22892/2017A.
ACCESSION   MH447751
VERSION
KEYWORDS    .
SOURCE      Human respiratory syncytial virus B
  ORGANISM  Human respiratory syncytial virus B
            Viruses; ssRNA viruses; ssRNA negative-strand viruses;
            Mononegavirales; Pneumoviridae; Orthopneumovirus.
REFERENCE   1  (bases 1 to 300)
  AUTHORS   Thongpan,I.
  TITLE     Human respiratory syncytial virus B
  JOURNAL   Unpublished
REFERENCE   2  (bases 1 to 300)
  AUTHORS   Thongpan,I.
  TITLE     Direct Submission
  JOURNAL   Submitted (06-JUN-2018) Department of Pediatrics, Center of
            Excellence in Clinical Virology, Chulalongkorn, phayathai, Bangkok,
            Bangkok 10330, Thailand
COMMENT     Bankit Comment: TOTAL # OF SEQS:93.
            Bankit Comment: TOTAL # OF SETS:1.
            
            ##Assembly-Data-START##
            Sequencing Technology :: Sanger dideoxy sequencing
            ##Assembly-Data-END##
FEATURES             Location/Qualifiers
     source          1..300
                     /organism="Human respiratory syncytial virus B"
                     /mol_type="viral cRNA"
                     /isolate="TH/B22892/2017A"
                     /isolation_source="Nasopharyngeal"
                     /host="Homo sapiens"
                     /db_xref="taxon:208895"
                     /country="Thailand"
                     /collection_date="17-Jul-17"
     CDS             <1..300
                     /note="attachment glycoprotein"
                     /codon_start=1
                     /product="G protein"
                     /translation="KRDPKTLAKTPKKETTINPTKKPTPKTTERDTSTPQSTVLDITT
                     SKQTERDTSTSQSIALDTTTSKHTTQQQSPYSTTPENTPNSTQTPTASEPSTSNST"
BASE COUNT      130 a    115 c     26 g     29 t
ORIGIN      
        1 aaaagagacc ccaaaacact agccaaaaca ccgaaaaaag aaaccaccat taacccaaca
       61 aaaaaaccaa cccccaagac tacagaaaga gacaccagca ctccacaatc cactgtgctc
      121 gacataacca catcaaaaca aacagaaagg gacaccagca cctcacaatc cattgcgctt
      181 gacacaacca catcaaaaca cacaacccaa cagcaatctc cctactcaac cacccccgaa
      241 aacacaccca actccacaca aacacccaca gcatccgagc cctccacatc aaattctacc
//
LOCUS       MH447752                    300 bp    cRNA    linear   VRL 06-JUN-2018
DEFINITION  Human respiratory syncytial virus B isolate TH/B22918/2017C.
ACCESSION   MH447752
VERSION
KEYWORDS    .
SOURCE      Human respiratory syncytial virus B
  ORGANISM  Human respiratory syncytial virus B
            Viruses; ssRNA viruses; ssRNA negative-strand viruses;
            Mononegavirales; Pneumoviridae; Orthopneumovirus.
REFERENCE   1  (bases 1 to 300)
  AUTHORS   Thongpan,I.
  TITLE     Human respiratory syncytial virus B
  JOURNAL   Unpublished
REFERENCE   2  (bases 1 to 300)
  AUTHORS   Thongpan,I.
  TITLE     Direct Submission
  JOURNAL   Submitted (06-JUN-2018) Department of Pediatrics, Center of
            Excellence in Clinical Virology, Chulalongkorn, phayathai, Bangkok,
            Bangkok 10330, Thailand
COMMENT     Bankit Comment: TOTAL # OF SEQS:93.
            Bankit Comment: TOTAL # OF SETS:1.
            
            ##Assembly-Data-START##
            Sequencing Technology :: Sanger dideoxy sequencing
            ##Assembly-Data-END##
FEATURES             Location/Qualifiers
     source          1..300
                     /organism="Human respiratory syncytial virus B"
                     /mol_type="viral cRNA"
                     /isolate="TH/B22918/2017C"
                     /isolation_source="Nasopharyngeal"
                     /host="Homo sapiens"
                     /db_xref="taxon:208895"
                     /country="Thailand"
                     /collection_date="18-Jul-17"
     CDS             <1..300
                     /note="attachment glycoprotein"
                     /codon_start=1
                     /product="G protein"
                     /translation="KRDPKTLAKTPKKETTINPTKKPTPKTTERDTSTPQSTVLDITT
                     SKQTERDTSTSQSIALDTTTSKHTTQQQSPYSTTPENTPNSTQTPTASEPSTSNST"
BASE COUNT      130 a    115 c     26 g     29 t
ORIGIN      
        1 aaaagagacc ccaaaacact agccaaaaca ccgaaaaaag aaaccaccat taacccaaca
       61 aaaaaaccaa cccccaagac tacagaaaga gacaccagca ctccacaatc cactgtgctc
      121 gacataacca catcaaaaca aacagaaagg gacaccagca cctcacaatc cattgcgctt
      181 gacacaacca catcaaaaca cacaacccaa cagcaatctc cctactcaac cacccccgaa
      241 aacacaccca actccacaca aacacccaca gcatccgagc cctccacatc aaattctacc
//
LOCUS       MH447753                    300 bp    cRNA    linear   VRL 06-JUN-2018
DEFINITION  Human respiratory syncytial virus B isolate TH/B23124/2017C.
ACCESSION   MH447753
VERSION
KEYWORDS    .
SOURCE      Human respiratory syncytial virus B
  ORGANISM  Human respiratory syncytial virus B
            Viruses; ssRNA viruses; ssRNA negative-strand viruses;
            Mononegavirales; Pneumoviridae; Orthopneumovirus.
REFERENCE   1  (bases 1 to 300)
  AUTHORS   Thongpan,I.
  TITLE     Human respiratory syncytial virus B
  JOURNAL   Unpublished
REFERENCE   2  (bases 1 to 300)
  AUTHORS   Thongpan,I.
  TITLE     Direct Submission
  JOURNAL   Submitted (06-JUN-2018) Department of Pediatrics, Center of
            Excellence in Clinical Virology, Chulalongkorn, phayathai, Bangkok,
            Bangkok 10330, Thailand
COMMENT     Bankit Comment: TOTAL # OF SEQS:93.
            Bankit Comment: TOTAL # OF SETS:1.
            
            ##Assembly-Data-START##
            Sequencing Technology :: Sanger dideoxy sequencing
            ##Assembly-Data-END##
FEATURES             Location/Qualifiers
     source          1..300
                     /organism="Human respiratory syncytial virus B"
                     /mol_type="viral cRNA"
                     /isolate="TH/B23124/2017C"
                     /isolation_source="Nasopharyngeal"
                     /host="Homo sapiens"
                     /db_xref="taxon:208895"
                     /country="Thailand"
                     /collection_date="26-Jul-17"
     CDS             <1..300
                     /note="attachment glycoprotein"
                     /codon_start=1
                     /product="G protein"
                     /translation="KRDPKTLAKTPKKETTINPTKKPTPKTTERDTSTPQSTVLDITT
                     SKQTERDTSTSQSIALDTTTSKHTTQQQSPYSTTPENTPNSTQTPTASEPSTSNST"
BASE COUNT      130 a    115 c     26 g     29 t
ORIGIN      
        1 aaaagagacc ccaaaacact agccaaaaca ccgaaaaaag aaaccaccat taacccaaca
       61 aaaaaaccaa cccccaagac tacagaaaga gacaccagca ctccacaatc cactgtgctc
      121 gacataacca catcaaaaca aacagaaagg gacaccagca cctcacaatc cattgcgctt
      181 gacacaacca catcaaaaca cacaacccaa cagcaatctc cctactcaac cacccccgaa
      241 aacacaccca actccacaca aacacccaca gcatccgagc cctccacatc aaattctacc
//
LOCUS       MH447754                    300 bp    cRNA    linear   VRL 06-JUN-2018
DEFINITION  Human respiratory syncytial virus B isolate TH/B23267/2017C.
ACCESSION   MH447754
VERSION
KEYWORDS    .
SOURCE      Human respiratory syncytial virus B
  ORGANISM  Human respiratory syncytial virus B
            Viruses; ssRNA viruses; ssRNA negative-strand viruses;
            Mononegavirales; Pneumoviridae; Orthopneumovirus.
REFERENCE   1  (bases 1 to 300)
  AUTHORS   Thongpan,I.
  TITLE     Human respiratory syncytial virus B
  JOURNAL   Unpublished
REFERENCE   2  (bases 1 to 300)
  AUTHORS   Thongpan,I.
  TITLE     Direct Submission
  JOURNAL   Submitted (06-JUN-2018) Department of Pediatrics, Center of
            Excellence in Clinical Virology, Chulalongkorn, phayathai, Bangkok,
            Bangkok 10330, Thailand
COMMENT     Bankit Comment: TOTAL # OF SEQS:93.
            Bankit Comment: TOTAL # OF SETS:1.
            
            ##Assembly-Data-START##
            Sequencing Technology :: Sanger dideoxy sequencing
            ##Assembly-Data-END##
FEATURES             Location/Qualifiers
     source          1..300
                     /organism="Human respiratory syncytial virus B"
                     /mol_type="viral cRNA"
                     /isolate="TH/B23267/2017C"
                     /isolation_source="Nasopharyngeal"
                     /host="Homo sapiens"
                     /db_xref="taxon:208895"
                     /country="Thailand"
                     /collection_date="31-Jul-17"
     CDS             <1..300
                     /note="attachment glycoprotein"
                     /codon_start=1
                     /product="G protein"
                     /translation="KRDPKTLAKTPKKEATINPTKKPTPKTIERDTSTPQSTVLDITT
                     SKHTKRDTSTSQSIVPDTTTSKHTTQQQSLHSTTPENTPNSTQTPTASEPSTSNST"
BASE COUNT      129 a    117 c     26 g     28 t
ORIGIN      
        1 aaaagagacc ccaaaacact agccaaaaca ccgaaaaaag aagccaccat taacccaaca
       61 aaaaaaccaa cccccaagac tatagaaaga gacaccagca ccccacaatc cactgtgctc
      121 gacataacca catcaaaaca cacaaaaaga gacaccagca cctcacaatc cattgtgccc
      181 gacacaacca catcaaaaca cacaacccaa cagcaatctc tccactcaac cacccccgaa
      241 aacacaccca actccacgca aacacccaca gcatccgagc cctccacatc aaattctacc
//
LOCUS       MH447755                    300 bp    cRNA    linear   VRL 06-JUN-2018
DEFINITION  Human respiratory syncytial virus B isolate TH/B23272/2017C.
ACCESSION   MH447755
VERSION
KEYWORDS    .
SOURCE      Human respiratory syncytial virus B
  ORGANISM  Human respiratory syncytial virus B
            Viruses; ssRNA viruses; ssRNA negative-strand viruses;
            Mononegavirales; Pneumoviridae; Orthopneumovirus.
REFERENCE   1  (bases 1 to 300)
  AUTHORS   Thongpan,I.
  TITLE     Human respiratory syncytial virus B
  JOURNAL   Unpublished
REFERENCE   2  (bases 1 to 300)
  AUTHORS   Thongpan,I.
  TITLE     Direct Submission
  JOURNAL   Submitted (06-JUN-2018) Department of Pediatrics, Center of
            Excellence in Clinical Virology, Chulalongkorn, phayathai, Bangkok,
            Bangkok 10330, Thailand
COMMENT     Bankit Comment: TOTAL # OF SEQS:93.
            Bankit Comment: TOTAL # OF SETS:1.
            
            ##Assembly-Data-START##
            Sequencing Technology :: Sanger dideoxy sequencing
            ##Assembly-Data-END##
FEATURES             Location/Qualifiers
     source          1..300
                     /organism="Human respiratory syncytial virus B"
                     /mol_type="viral cRNA"
                     /isolate="TH/B23272/2017C"
                     /isolation_source="Nasopharyngeal"
                     /host="Homo sapiens"
                     /db_xref="taxon:208895"
                     /country="Thailand"
                     /collection_date="31-Jul-17"
     CDS             <1..300
                     /note="attachment glycoprotein"
                     /codon_start=1
                     /product="G protein"
                     /translation="KRDPKTPAKTPKKETTINPTKKPTPKTTERDTSTPQSTVLDITT
                     SKHTERDTSTSQSIALDTTTSKHTTQQQSLYSTTPENTPNSTQTPTASEPSTSNSI"
BASE COUNT      130 a    117 c     25 g     28 t
ORIGIN      
        1 aaaagagacc ccaaaacacc agccaaaaca ccgaaaaaag aaaccaccat caacccaaca
       61 aaaaaaccaa cccccaagac tacagaaaga gacaccagca ccccacaatc cactgtgctc
      121 gacataacca catcaaaaca cacagaaaga gacaccagca cctcacaatc cattgcgctt
      181 gacacaacca catcaaaaca cacaacccaa cagcaatctc tctactcaac cacccccgaa
      241 aacacaccca actccacaca aacacccaca gcatccgagc cctccacatc aaattctatc
//
LOCUS       MH447756                    300 bp    cRNA    linear   VRL 06-JUN-2018
DEFINITION  Human respiratory syncytial virus B isolate TH/B23342/2017C.
ACCESSION   MH447756
VERSION
KEYWORDS    .
SOURCE      Human respiratory syncytial virus B
  ORGANISM  Human respiratory syncytial virus B
            Viruses; ssRNA viruses; ssRNA negative-strand viruses;
            Mononegavirales; Pneumoviridae; Orthopneumovirus.
REFERENCE   1  (bases 1 to 300)
  AUTHORS   Thongpan,I.
  TITLE     Human respiratory syncytial virus B
  JOURNAL   Unpublished
REFERENCE   2  (bases 1 to 300)
  AUTHORS   Thongpan,I.
  TITLE     Direct Submission
  JOURNAL   Submitted (06-JUN-2018) Department of Pediatrics, Center of
            Excellence in Clinical Virology, Chulalongkorn, phayathai, Bangkok,
            Bangkok 10330, Thailand
COMMENT     Bankit Comment: TOTAL # OF SEQS:93.
            Bankit Comment: TOTAL # OF SETS:1.
            
            ##Assembly-Data-START##
            Sequencing Technology :: Sanger dideoxy sequencing
            ##Assembly-Data-END##
FEATURES             Location/Qualifiers
     source          1..300
                     /organism="Human respiratory syncytial virus B"
                     /mol_type="viral cRNA"
                     /isolate="TH/B23342/2017C"
                     /isolation_source="Nasopharyngeal"
                     /host="Homo sapiens"
                     /db_xref="taxon:208895"
                     /country="Thailand"
                     /collection_date="3-Aug-17"
     CDS             <1..300
                     /note="attachment glycoprotein"
                     /codon_start=1
                     /product="G protein"
                     /translation="KRDPKTLAKTPKKETTINPTKKPTPKTTERDTSTPQSTVLDITT
                     SKQTERDTSTSQSIALDTTTSKHTTQQQSPYSTTPENTPNSTQTPTASEPSTSNST"
BASE COUNT      130 a    115 c     26 g     29 t
ORIGIN      
        1 aaaagagacc ccaaaacact agccaaaaca ccgaaaaaag aaaccaccat taacccaaca
       61 aaaaaaccaa cccccaagac tacagaaaga gacaccagca ctccacaatc cactgtgctc
      121 gacataacca catcaaaaca aacagaaagg gacaccagca cctcacaatc cattgcgctt
      181 gacacaacca catcaaaaca cacaacccaa cagcaatctc cctactcaac cacccccgaa
      241 aacacaccca actccacaca aacacccaca gcatccgagc cctccacatc aaattctacc
//
LOCUS       MH447757                    300 bp    cRNA    linear   VRL 06-JUN-2018
DEFINITION  Human respiratory syncytial virus B isolate TH/B23356/2017C.
ACCESSION   MH447757
VERSION
KEYWORDS    .
SOURCE      Human respiratory syncytial virus B
  ORGANISM  Human respiratory syncytial virus B
            Viruses; ssRNA viruses; ssRNA negative-strand viruses;
            Mononegavirales; Pneumoviridae; Orthopneumovirus.
REFERENCE   1  (bases 1 to 300)
  AUTHORS   Thongpan,I.
  TITLE     Human respiratory syncytial virus B
  JOURNAL   Unpublished
REFERENCE   2  (bases 1 to 300)
  AUTHORS   Thongpan,I.
  TITLE     Direct Submission
  JOURNAL   Submitted (06-JUN-2018) Department of Pediatrics, Center of
            Excellence in Clinical Virology, Chulalongkorn, phayathai, Bangkok,
            Bangkok 10330, Thailand
COMMENT     Bankit Comment: TOTAL # OF SEQS:93.
            Bankit Comment: TOTAL # OF SETS:1.
            
            ##Assembly-Data-START##
            Sequencing Technology :: Sanger dideoxy sequencing
            ##Assembly-Data-END##
FEATURES             Location/Qualifiers
     source          1..300
                     /organism="Human respiratory syncytial virus B"
                     /mol_type="viral cRNA"
                     /isolate="TH/B23356/2017C"
                     /isolation_source="Nasopharyngeal"
                     /host="Homo sapiens"
                     /db_xref="taxon:208895"
                     /country="Thailand"
                     /collection_date="4-Aug-17"
     CDS             <1..300
                     /note="attachment glycoprotein"
                     /codon_start=1
                     /product="G protein"
                     /translation="KRDPKTPAKTPKKENTINPTKKPTPKTTERDTSTPQSTVLDITT
                     SKHTERDTSTSQSIALDTTTSKHTTQQQSLYSTTPENTPNSTQTPTASEPSTSNST"
BASE COUNT      130 a    117 c     25 g     28 t
ORIGIN      
        1 aaaagagacc ccaaaacacc agccaaaaca ccgaaaaaag aaaacaccat taaccctaca
       61 aaaaaaccaa cccccaagac cacagaaaga gacaccagca ccccacaatc cactgtgctc
      121 gacataacca catcaaaaca cacagaaaga gacaccagca cctcacaatc cattgcgctt
      181 gacacaacca catcaaaaca cacaacccaa cagcaatctc tctactcaac cacccccgaa
      241 aacacaccca actccacaca aacacccaca gcatccgagc cctccacatc aaattctacc
//
LOCUS       MH447758                    300 bp    cRNA    linear   VRL 06-JUN-2018
DEFINITION  Human respiratory syncytial virus B isolate TH/B23488/2017A.
ACCESSION   MH447758
VERSION
KEYWORDS    .
SOURCE      Human respiratory syncytial virus B
  ORGANISM  Human respiratory syncytial virus B
            Viruses; ssRNA viruses; ssRNA negative-strand viruses;
            Mononegavirales; Pneumoviridae; Orthopneumovirus.
REFERENCE   1  (bases 1 to 300)
  AUTHORS   Thongpan,I.
  TITLE     Human respiratory syncytial virus B
  JOURNAL   Unpublished
REFERENCE   2  (bases 1 to 300)
  AUTHORS   Thongpan,I.
  TITLE     Direct Submission
  JOURNAL   Submitted (06-JUN-2018) Department of Pediatrics, Center of
            Excellence in Clinical Virology, Chulalongkorn, phayathai, Bangkok,
            Bangkok 10330, Thailand
COMMENT     Bankit Comment: TOTAL # OF SEQS:93.
            Bankit Comment: TOTAL # OF SETS:1.
            
            ##Assembly-Data-START##
            Sequencing Technology :: Sanger dideoxy sequencing
            ##Assembly-Data-END##
FEATURES             Location/Qualifiers
     source          1..300
                     /organism="Human respiratory syncytial virus B"
                     /mol_type="viral cRNA"
                     /isolate="TH/B23488/2017A"
                     /isolation_source="Nasopharyngeal"
                     /host="Homo sapiens"
                     /db_xref="taxon:208895"
                     /country="Thailand"
                     /collection_date="8-Aug-17"
     CDS             <1..300
                     /note="attachment glycoprotein"
                     /codon_start=1
                     /product="G protein"
                     /translation="KRDPKTPAKTPKKETTINPTKKPTPKTTERDTSTPQSTVLDITS
                     SKHTERDTSTSQSIALDTTTSKHTTQQQSLYSTIPENTPNSTQTPTASEPSTSNST"
BASE COUNT      128 a    116 c     26 g     30 t
ORIGIN      
        1 aaaagagacc ccaaaacacc agccaaaaca ccgaaaaaag aaaccaccat taacccaaca
       61 aaaaaaccaa cccccaagac tacagaaaga gacaccagca ccccacaatc cactgtgctc
      121 gacataacct catcaaaaca cacagaaagg gacaccagca cctcacaatc cattgcgctt
      181 gacacaacca catcaaaaca cacaacccaa cagcaatctc tctactcaac catccccgaa
      241 aacacaccca actccacaca aacacccaca gcatccgagc cctccacatc aaattctacc
//
LOCUS       MH447759                    300 bp    cRNA    linear   VRL 06-JUN-2018
DEFINITION  Human respiratory syncytial virus B isolate TH/B23501/2017C.
ACCESSION   MH447759
VERSION
KEYWORDS    .
SOURCE      Human respiratory syncytial virus B
  ORGANISM  Human respiratory syncytial virus B
            Viruses; ssRNA viruses; ssRNA negative-strand viruses;
            Mononegavirales; Pneumoviridae; Orthopneumovirus.
REFERENCE   1  (bases 1 to 300)
  AUTHORS   Thongpan,I.
  TITLE     Human respiratory syncytial virus B
  JOURNAL   Unpublished
REFERENCE   2  (bases 1 to 300)
  AUTHORS   Thongpan,I.
  TITLE     Direct Submission
  JOURNAL   Submitted (06-JUN-2018) Department of Pediatrics, Center of
            Excellence in Clinical Virology, Chulalongkorn, phayathai, Bangkok,
            Bangkok 10330, Thailand
COMMENT     Bankit Comment: TOTAL # OF SEQS:93.
            Bankit Comment: TOTAL # OF SETS:1.
            
            ##Assembly-Data-START##
            Sequencing Technology :: Sanger dideoxy sequencing
            ##Assembly-Data-END##
FEATURES             Location/Qualifiers
     source          1..300
                     /organism="Human respiratory syncytial virus B"
                     /mol_type="viral cRNA"
                     /isolate="TH/B23501/2017C"
                     /isolation_source="Nasopharyngeal"
                     /host="Homo sapiens"
                     /db_xref="taxon:208895"
                     /country="Thailand"
                     /collection_date="8-Aug-17"
     CDS             <1..300
                     /note="attachment glycoprotein"
                     /codon_start=1
                     /product="G protein"
                     /translation="KRDPKTLAKTPKKETTINPTKKPTPKTTERDTSTPQSTVLDITT
                     SKQTERDTSTSQSIALDTTTSKHTTQQQSPYSTTPENTPNSTQTPTASEPSTSNST"
BASE COUNT      130 a    115 c     26 g     29 t
ORIGIN      
        1 aaaagagacc ccaaaacact agccaaaaca ccgaaaaaag aaaccaccat taacccaaca
       61 aaaaaaccaa cccccaagac tacagaaaga gacaccagca ctccacaatc cactgtgctc
      121 gacataacca catcaaaaca aacagaaagg gacaccagca cctcacaatc cattgcgctt
      181 gacacaacca catcaaaaca cacaacccaa cagcaatctc cctactcaac cacccccgaa
      241 aacacaccca actccacaca aacacccaca gcatccgagc cctccacatc aaattctacc
//
LOCUS       MH447760                    300 bp    cRNA    linear   VRL 06-JUN-2018
DEFINITION  Human respiratory syncytial virus B isolate TH/B23564/2017C.
ACCESSION   MH447760
VERSION
KEYWORDS    .
SOURCE      Human respiratory syncytial virus B
  ORGANISM  Human respiratory syncytial virus B
            Viruses; ssRNA viruses; ssRNA negative-strand viruses;
            Mononegavirales; Pneumoviridae; Orthopneumovirus.
REFERENCE   1  (bases 1 to 300)
  AUTHORS   Thongpan,I.
  TITLE     Human respiratory syncytial virus B
  JOURNAL   Unpublished
REFERENCE   2  (bases 1 to 300)
  AUTHORS   Thongpan,I.
  TITLE     Direct Submission
  JOURNAL   Submitted (06-JUN-2018) Department of Pediatrics, Center of
            Excellence in Clinical Virology, Chulalongkorn, phayathai, Bangkok,
            Bangkok 10330, Thailand
COMMENT     Bankit Comment: TOTAL # OF SEQS:93.
            Bankit Comment: TOTAL # OF SETS:1.
            
            ##Assembly-Data-START##
            Sequencing Technology :: Sanger dideoxy sequencing
            ##Assembly-Data-END##
FEATURES             Location/Qualifiers
     source          1..300
                     /organism="Human respiratory syncytial virus B"
                     /mol_type="viral cRNA"
                     /isolate="TH/B23564/2017C"
                     /isolation_source="Nasopharyngeal"
                     /host="Homo sapiens"
                     /db_xref="taxon:208895"
                     /country="Thailand"
                     /collection_date="11-Aug-17"
     CDS             <1..300
                     /note="attachment glycoprotein"
                     /codon_start=1
                     /product="G protein"
                     /translation="KRDPKTLAKTPKKETTINPTKKPTPKTTERDTSTPQSTVLDITT
                     SKQTERDTSTSQSIALDTTTSKHTTQQQSPYSTTPENTPNSTQTPTASEPSTSNST"
BASE COUNT      130 a    115 c     26 g     29 t
ORIGIN      
        1 aaaagagacc ccaaaacact agccaaaaca ccgaaaaaag aaaccaccat taacccaaca
       61 aaaaaaccaa cccccaagac tacagaaaga gacaccagca ctccacaatc cactgtgctc
      121 gacataacca catcaaaaca aacagaaagg gacaccagca cctcacaatc cattgcgctt
      181 gacacaacca catcaaaaca cacaacccaa cagcaatctc cctactcaac cacccccgaa
      241 aacacaccca actccacaca aacacccaca gcatccgagc cctccacatc aaattctacc
//
LOCUS       MH447761                    300 bp    cRNA    linear   VRL 06-JUN-2018
DEFINITION  Human respiratory syncytial virus B isolate TH/B23640/2017C.
ACCESSION   MH447761
VERSION
KEYWORDS    .
SOURCE      Human respiratory syncytial virus B
  ORGANISM  Human respiratory syncytial virus B
            Viruses; ssRNA viruses; ssRNA negative-strand viruses;
            Mononegavirales; Pneumoviridae; Orthopneumovirus.
REFERENCE   1  (bases 1 to 300)
  AUTHORS   Thongpan,I.
  TITLE     Human respiratory syncytial virus B
  JOURNAL   Unpublished
REFERENCE   2  (bases 1 to 300)
  AUTHORS   Thongpan,I.
  TITLE     Direct Submission
  JOURNAL   Submitted (06-JUN-2018) Department of Pediatrics, Center of
            Excellence in Clinical Virology, Chulalongkorn, phayathai, Bangkok,
            Bangkok 10330, Thailand
COMMENT     Bankit Comment: TOTAL # OF SEQS:93.
            Bankit Comment: TOTAL # OF SETS:1.
            
            ##Assembly-Data-START##
            Sequencing Technology :: Sanger dideoxy sequencing
            ##Assembly-Data-END##
FEATURES             Location/Qualifiers
     source          1..300
                     /organism="Human respiratory syncytial virus B"
                     /mol_type="viral cRNA"
                     /isolate="TH/B23640/2017C"
                     /isolation_source="Nasopharyngeal"
                     /host="Homo sapiens"
                     /db_xref="taxon:208895"
                     /country="Thailand"
                     /collection_date="15-Aug-17"
     CDS             <1..300
                     /note="attachment glycoprotein"
                     /codon_start=1
                     /product="G protein"
                     /translation="KRDPKTPAKTPKKETTINPTKKPTPKTTERDTSTPQSTVLDITS
                     SKHTERDTSTSQSIALDTTTSKHTTQQQSLYSTIPENTPNSTQTPTASEPSTSNST"
BASE COUNT      128 a    115 c     26 g     31 t
ORIGIN      
        1 aaaagagacc ccaaaacacc agccaaaaca ccgaaaaaag aaaccaccat taacccaaca
       61 aaaaaaccaa cccccaagac tacagaaaga gacaccagca ccccacaatc cactgtgctc
      121 gacataacct catcaaaaca cacagaaagg gacactagca cctcacaatc cattgcgctt
      181 gacacaacca catcaaaaca cacaacccaa cagcaatctc tctactcaac catccccgaa
      241 aacacaccca actccacaca aacacccaca gcatccgagc cctccacatc aaattctacc
//
LOCUS       MH447762                    300 bp    cRNA    linear   VRL 06-JUN-2018
DEFINITION  Human respiratory syncytial virus B isolate TH/B23649/2017C.
ACCESSION   MH447762
VERSION
KEYWORDS    .
SOURCE      Human respiratory syncytial virus B
  ORGANISM  Human respiratory syncytial virus B
            Viruses; ssRNA viruses; ssRNA negative-strand viruses;
            Mononegavirales; Pneumoviridae; Orthopneumovirus.
REFERENCE   1  (bases 1 to 300)
  AUTHORS   Thongpan,I.
  TITLE     Human respiratory syncytial virus B
  JOURNAL   Unpublished
REFERENCE   2  (bases 1 to 300)
  AUTHORS   Thongpan,I.
  TITLE     Direct Submission
  JOURNAL   Submitted (06-JUN-2018) Department of Pediatrics, Center of
            Excellence in Clinical Virology, Chulalongkorn, phayathai, Bangkok,
            Bangkok 10330, Thailand
COMMENT     Bankit Comment: TOTAL # OF SEQS:93.
            Bankit Comment: TOTAL # OF SETS:1.
            
            ##Assembly-Data-START##
            Sequencing Technology :: Sanger dideoxy sequencing
            ##Assembly-Data-END##
FEATURES             Location/Qualifiers
     source          1..300
                     /organism="Human respiratory syncytial virus B"
                     /mol_type="viral cRNA"
                     /isolate="TH/B23649/2017C"
                     /isolation_source="Nasopharyngeal"
                     /host="Homo sapiens"
                     /db_xref="taxon:208895"
                     /country="Thailand"
                     /collection_date="15-Aug-17"
     CDS             <1..300
                     /note="attachment glycoprotein"
                     /codon_start=1
                     /product="G protein"
                     /translation="KRDPKTLAKTPKKETTINPTKKPTPKTTERDTSTPQSTVLDITT
                     SKQTERDTSTSQSIALDTTTSKHTTQQQSPYSTTPENTPNSTQTPTASEPSTSNST"
BASE COUNT      130 a    114 c     26 g     30 t
ORIGIN      
        1 aaaagagacc ccaaaacact agccaaaaca ccgaaaaaag aaaccaccat taacccaaca
       61 aaaaaaccaa cccccaagac tacagaaaga gacaccagca ctccacaatc tactgtgctc
      121 gacataacca catcaaaaca aacagaaagg gacaccagca cctcacaatc cattgcgctt
      181 gacacaacca catcaaaaca cacaacccaa cagcaatctc cctactcaac cacccccgaa
      241 aacacaccca actccacaca aacacccaca gcatccgagc cctccacatc aaattctacc
//
LOCUS       MH447763                    300 bp    cRNA    linear   VRL 06-JUN-2018
DEFINITION  Human respiratory syncytial virus B isolate TH/B23707/2017C.
ACCESSION   MH447763
VERSION
KEYWORDS    .
SOURCE      Human respiratory syncytial virus B
  ORGANISM  Human respiratory syncytial virus B
            Viruses; ssRNA viruses; ssRNA negative-strand viruses;
            Mononegavirales; Pneumoviridae; Orthopneumovirus.
REFERENCE   1  (bases 1 to 300)
  AUTHORS   Thongpan,I.
  TITLE     Human respiratory syncytial virus B
  JOURNAL   Unpublished
REFERENCE   2  (bases 1 to 300)
  AUTHORS   Thongpan,I.
  TITLE     Direct Submission
  JOURNAL   Submitted (06-JUN-2018) Department of Pediatrics, Center of
            Excellence in Clinical Virology, Chulalongkorn, phayathai, Bangkok,
            Bangkok 10330, Thailand
COMMENT     Bankit Comment: TOTAL # OF SEQS:93.
            Bankit Comment: TOTAL # OF SETS:1.
            
            ##Assembly-Data-START##
            Sequencing Technology :: Sanger dideoxy sequencing
            ##Assembly-Data-END##
FEATURES             Location/Qualifiers
     source          1..300
                     /organism="Human respiratory syncytial virus B"
                     /mol_type="viral cRNA"
                     /isolate="TH/B23707/2017C"
                     /isolation_source="Nasopharyngeal"
                     /host="Homo sapiens"
                     /db_xref="taxon:208895"
                     /country="Thailand"
                     /collection_date="16-Aug-17"
     CDS             <1..300
                     /note="attachment glycoprotein"
                     /codon_start=1
                     /product="G protein"
                     /translation="KRDPKTLAKTLKKETTINPTKKPTPKTTERDTSTPQSTVLDITT
                     SKHTERDTSTSQSIALDTTTSKHTTQQQSLYSTIPENTPNSTQTPIASEPSTSNSI"
BASE COUNT      129 a    112 c     26 g     33 t
ORIGIN      
        1 aaaagagacc ccaaaacact agccaaaaca ctgaaaaaag aaaccaccat taacccaaca
       61 aaaaaaccaa cccccaagac tacagaaaga gacaccagca ccccacaatc cactgtgctc
      121 gacataacca catcaaaaca cacagaaagg gacaccagca cctcacaatc cattgcgctt
      181 gacacaacca catcaaaaca cacaacccaa cagcaatctc tctactcaac catccccgaa
      241 aacacaccca actccacaca aacacccata gcatccgagc cctccacatc aaattctatc
//
LOCUS       MH447764                    300 bp    cRNA    linear   VRL 06-JUN-2018
DEFINITION  Human respiratory syncytial virus B isolate TH/B23714/2017C.
ACCESSION   MH447764
VERSION
KEYWORDS    .
SOURCE      Human respiratory syncytial virus B
  ORGANISM  Human respiratory syncytial virus B
            Viruses; ssRNA viruses; ssRNA negative-strand viruses;
            Mononegavirales; Pneumoviridae; Orthopneumovirus.
REFERENCE   1  (bases 1 to 300)
  AUTHORS   Thongpan,I.
  TITLE     Human respiratory syncytial virus B
  JOURNAL   Unpublished
REFERENCE   2  (bases 1 to 300)
  AUTHORS   Thongpan,I.
  TITLE     Direct Submission
  JOURNAL   Submitted (06-JUN-2018) Department of Pediatrics, Center of
            Excellence in Clinical Virology, Chulalongkorn, phayathai, Bangkok,
            Bangkok 10330, Thailand
COMMENT     Bankit Comment: TOTAL # OF SEQS:93.
            Bankit Comment: TOTAL # OF SETS:1.
            
            ##Assembly-Data-START##
            Sequencing Technology :: Sanger dideoxy sequencing
            ##Assembly-Data-END##
FEATURES             Location/Qualifiers
     source          1..300
                     /organism="Human respiratory syncytial virus B"
                     /mol_type="viral cRNA"
                     /isolate="TH/B23714/2017C"
                     /isolation_source="Nasopharyngeal"
                     /host="Homo sapiens"
                     /db_xref="taxon:208895"
                     /country="Thailand"
                     /collection_date="16-Aug-17"
     CDS             <1..300
                     /note="attachment glycoprotein"
                     /codon_start=1
                     /product="G protein"
                     /translation="KRDPKTLAKTPKKENTINPTKKPTPKTTERDTSTPQSTVLDITT
                     SKHTERDTSTSQSTALDTTTSKHTTQQQSLYSTIPENTPNSTQTPTASEPSTSNST"
BASE COUNT      131 a    115 c     24 g     30 t
ORIGIN      
        1 aaaagagacc ccaaaacact agccaaaaca cctaaaaaag aaaacaccat taacccaaca
       61 aaaaaaccaa cccccaagac tacagaaaga gacaccagca ccccacaatc cactgtgctc
      121 gacataacca catcaaaaca cacagaaagg gacaccagca cctcacaatc cactgcactt
      181 gacacaacca catcaaaaca cacaacccaa cagcaatctc tctactcaac catccccgaa
      241 aacacaccca actccacaca aacacccaca gcatccgagc cctccacatc aaattctacc
//
LOCUS       MH447765                    300 bp    cRNA    linear   VRL 06-JUN-2018
DEFINITION  Human respiratory syncytial virus B isolate TH/B23809/2017C.
ACCESSION   MH447765
VERSION
KEYWORDS    .
SOURCE      Human respiratory syncytial virus B
  ORGANISM  Human respiratory syncytial virus B
            Viruses; ssRNA viruses; ssRNA negative-strand viruses;
            Mononegavirales; Pneumoviridae; Orthopneumovirus.
REFERENCE   1  (bases 1 to 300)
  AUTHORS   Thongpan,I.
  TITLE     Human respiratory syncytial virus B
  JOURNAL   Unpublished
REFERENCE   2  (bases 1 to 300)
  AUTHORS   Thongpan,I.
  TITLE     Direct Submission
  JOURNAL   Submitted (06-JUN-2018) Department of Pediatrics, Center of
            Excellence in Clinical Virology, Chulalongkorn, phayathai, Bangkok,
            Bangkok 10330, Thailand
COMMENT     Bankit Comment: TOTAL # OF SEQS:93.
            Bankit Comment: TOTAL # OF SETS:1.
            
            ##Assembly-Data-START##
            Sequencing Technology :: Sanger dideoxy sequencing
            ##Assembly-Data-END##
FEATURES             Location/Qualifiers
     source          1..300
                     /organism="Human respiratory syncytial virus B"
                     /mol_type="viral cRNA"
                     /isolate="TH/B23809/2017C"
                     /isolation_source="Nasopharyngeal"
                     /host="Homo sapiens"
                     /db_xref="taxon:208895"
                     /country="Thailand"
                     /collection_date="20-Aug-17"
     CDS             <1..300
                     /note="attachment glycoprotein"
                     /codon_start=1
                     /product="G protein"
                     /translation="KRDPKTLAKTPKKETTINPTKKPTPKTTERDTSTPQSTVLDITT
                     SKQTERDTSTSQSIALDTTTSKHTTQQQSPYSTTPENTPNSSQTPTASEPSTSNST"
BASE COUNT      129 a    115 c     26 g     30 t
ORIGIN      
        1 aaaagagacc ccaaaacact agccaaaaca ccgaaaaaag aaaccaccat taacccaaca
       61 aaaaaaccaa cccccaagac tacagaaaga gacaccagca ctccacaatc cactgtgctc
      121 gacataacca catcaaaaca aacagaaagg gacaccagca cctcacaatc cattgcgctt
      181 gacacaacca catcaaaaca cacaacccaa cagcaatctc cctactcaac cacccccgaa
      241 aacacaccca actcctcaca aacacccaca gcatccgagc cctccacatc aaattctacc
//
LOCUS       MH447766                    300 bp    cRNA    linear   VRL 06-JUN-2018
DEFINITION  Human respiratory syncytial virus B isolate TH/B23892/2017A.
ACCESSION   MH447766
VERSION
KEYWORDS    .
SOURCE      Human respiratory syncytial virus B
  ORGANISM  Human respiratory syncytial virus B
            Viruses; ssRNA viruses; ssRNA negative-strand viruses;
            Mononegavirales; Pneumoviridae; Orthopneumovirus.
REFERENCE   1  (bases 1 to 300)
  AUTHORS   Thongpan,I.
  TITLE     Human respiratory syncytial virus B
  JOURNAL   Unpublished
REFERENCE   2  (bases 1 to 300)
  AUTHORS   Thongpan,I.
  TITLE     Direct Submission
  JOURNAL   Submitted (06-JUN-2018) Department of Pediatrics, Center of
            Excellence in Clinical Virology, Chulalongkorn, phayathai, Bangkok,
            Bangkok 10330, Thailand
COMMENT     Bankit Comment: TOTAL # OF SEQS:93.
            Bankit Comment: TOTAL # OF SETS:1.
            
            ##Assembly-Data-START##
            Sequencing Technology :: Sanger dideoxy sequencing
            ##Assembly-Data-END##
FEATURES             Location/Qualifiers
     source          1..300
                     /organism="Human respiratory syncytial virus B"
                     /mol_type="viral cRNA"
                     /isolate="TH/B23892/2017A"
                     /isolation_source="Nasopharyngeal"
                     /host="Homo sapiens"
                     /db_xref="taxon:208895"
                     /country="Thailand"
                     /collection_date="21-Aug-17"
     CDS             <1..300
                     /note="attachment glycoprotein"
                     /codon_start=1
                     /product="G protein"
                     /translation="KRDPKTLAKTPKKETTINPTKKPTPKTTERDTSTPQSTVLDITT
                     SKQTERDTSTSQSIALDTTTSKHTTQQQSPYSTTPENTPNSTQTPTASEPSTSNST"
BASE COUNT      130 a    115 c     26 g     29 t
ORIGIN      
        1 aaaagagacc ccaaaacact agccaaaaca ccgaaaaaag aaaccaccat taacccaaca
       61 aaaaaaccaa cccccaagac tacagaaaga gacaccagca ctccacaatc cactgtgctc
      121 gacataacca catcaaaaca aacagaaagg gacaccagca cctcacaatc cattgcgctt
      181 gacacaacca catcaaaaca cacaacccaa cagcaatctc cctactcaac cacccccgaa
      241 aacacaccca actccacaca aacacccaca gcatccgagc cctccacatc aaattctacc
//
LOCUS       MH447767                    300 bp    cRNA    linear   VRL 06-JUN-2018
DEFINITION  Human respiratory syncytial virus B isolate TH/B23909/2017C.
ACCESSION   MH447767
VERSION
KEYWORDS    .
SOURCE      Human respiratory syncytial virus B
  ORGANISM  Human respiratory syncytial virus B
            Viruses; ssRNA viruses; ssRNA negative-strand viruses;
            Mononegavirales; Pneumoviridae; Orthopneumovirus.
REFERENCE   1  (bases 1 to 300)
  AUTHORS   Thongpan,I.
  TITLE     Human respiratory syncytial virus B
  JOURNAL   Unpublished
REFERENCE   2  (bases 1 to 300)
  AUTHORS   Thongpan,I.
  TITLE     Direct Submission
  JOURNAL   Submitted (06-JUN-2018) Department of Pediatrics, Center of
            Excellence in Clinical Virology, Chulalongkorn, phayathai, Bangkok,
            Bangkok 10330, Thailand
COMMENT     Bankit Comment: TOTAL # OF SEQS:93.
            Bankit Comment: TOTAL # OF SETS:1.
            
            ##Assembly-Data-START##
            Sequencing Technology :: Sanger dideoxy sequencing
            ##Assembly-Data-END##
FEATURES             Location/Qualifiers
     source          1..300
                     /organism="Human respiratory syncytial virus B"
                     /mol_type="viral cRNA"
                     /isolate="TH/B23909/2017C"
                     /isolation_source="Nasopharyngeal"
                     /host="Homo sapiens"
                     /db_xref="taxon:208895"
                     /country="Thailand"
                     /collection_date="21-Aug-17"
     CDS             <1..300
                     /note="attachment glycoprotein"
                     /codon_start=1
                     /product="G protein"
                     /translation="KRDPKTLAKTPKKETTINPTKKPTPKTTERDTSTPQSTVLDITT
                     SKQTERDTSTSQSIALDTTTSKHTTQQQSPYSTTPENTPNSTQTPTASEPSTSNST"
BASE COUNT      130 a    115 c     26 g     29 t
ORIGIN      
        1 aaaagagacc ccaaaacact agccaaaaca ccgaaaaaag aaaccaccat taacccaaca
       61 aaaaaaccaa cccccaagac tacagaaaga gacaccagca ctccacaatc cactgtgctc
      121 gacataacca catcaaaaca aacagaaagg gacaccagca cctcacaatc cattgcgctt
      181 gacacaacca catcaaaaca cacaacccaa cagcaatctc cctactcaac cacccccgaa
      241 aacacaccca actccacaca aacacccaca gcatccgagc cctccacatc aaattctacc
//
LOCUS       MH447768                    300 bp    cRNA    linear   VRL 06-JUN-2018
DEFINITION  Human respiratory syncytial virus B isolate TH/B24024/2017A.
ACCESSION   MH447768
VERSION
KEYWORDS    .
SOURCE      Human respiratory syncytial virus B
  ORGANISM  Human respiratory syncytial virus B
            Viruses; ssRNA viruses; ssRNA negative-strand viruses;
            Mononegavirales; Pneumoviridae; Orthopneumovirus.
REFERENCE   1  (bases 1 to 300)
  AUTHORS   Thongpan,I.
  TITLE     Human respiratory syncytial virus B
  JOURNAL   Unpublished
REFERENCE   2  (bases 1 to 300)
  AUTHORS   Thongpan,I.
  TITLE     Direct Submission
  JOURNAL   Submitted (06-JUN-2018) Department of Pediatrics, Center of
            Excellence in Clinical Virology, Chulalongkorn, phayathai, Bangkok,
            Bangkok 10330, Thailand
COMMENT     Bankit Comment: TOTAL # OF SEQS:93.
            Bankit Comment: TOTAL # OF SETS:1.
            
            ##Assembly-Data-START##
            Sequencing Technology :: Sanger dideoxy sequencing
            ##Assembly-Data-END##
FEATURES             Location/Qualifiers
     source          1..300
                     /organism="Human respiratory syncytial virus B"
                     /mol_type="viral cRNA"
                     /isolate="TH/B24024/2017A"
                     /isolation_source="Nasopharyngeal"
                     /host="Homo sapiens"
                     /db_xref="taxon:208895"
                     /country="Thailand"
                     /collection_date="26-Aug-17"
     CDS             <1..300
                     /note="attachment glycoprotein"
                     /codon_start=1
                     /product="G protein"
                     /translation="KRDPKTLAKTPKKETTINPTKKPTPKTTERDTSTPQSTVLDTTT
                     SKQTERDTSTSQSIALDTTTSKHTTQQQSPYSTTPENTPNSTQTPTASEPSTSNST"
BASE COUNT      130 a    116 c     26 g     28 t
ORIGIN      
        1 aaaagagacc ccaaaacact agccaaaaca ccgaaaaaag aaaccaccat taacccaaca
       61 aaaaaaccaa cccccaagac tacagaaaga gacaccagca ctccacaatc cactgtgctc
      121 gacacaacca catcaaaaca aacagaaagg gacaccagca cctcacaatc cattgcgctt
      181 gacacaacca catcaaaaca cacaacccaa cagcaatctc cctactcaac cacccccgaa
      241 aacacaccca actccacaca aacacccaca gcatccgagc cctccacatc aaattctacc
//
LOCUS       MH447769                    300 bp    cRNA    linear   VRL 06-JUN-2018
DEFINITION  Human respiratory syncytial virus B isolate TH/B24034/2017C.
ACCESSION   MH447769
VERSION
KEYWORDS    .
SOURCE      Human respiratory syncytial virus B
  ORGANISM  Human respiratory syncytial virus B
            Viruses; ssRNA viruses; ssRNA negative-strand viruses;
            Mononegavirales; Pneumoviridae; Orthopneumovirus.
REFERENCE   1  (bases 1 to 300)
  AUTHORS   Thongpan,I.
  TITLE     Human respiratory syncytial virus B
  JOURNAL   Unpublished
REFERENCE   2  (bases 1 to 300)
  AUTHORS   Thongpan,I.
  TITLE     Direct Submission
  JOURNAL   Submitted (06-JUN-2018) Department of Pediatrics, Center of
            Excellence in Clinical Virology, Chulalongkorn, phayathai, Bangkok,
            Bangkok 10330, Thailand
COMMENT     Bankit Comment: TOTAL # OF SEQS:93.
            Bankit Comment: TOTAL # OF SETS:1.
            
            ##Assembly-Data-START##
            Sequencing Technology :: Sanger dideoxy sequencing
            ##Assembly-Data-END##
FEATURES             Location/Qualifiers
     source          1..300
                     /organism="Human respiratory syncytial virus B"
                     /mol_type="viral cRNA"
                     /isolate="TH/B24034/2017C"
                     /isolation_source="Nasopharyngeal"
                     /host="Homo sapiens"
                     /db_xref="taxon:208895"
                     /country="Thailand"
                     /collection_date="26-Aug-17"
     CDS             <1..300
                     /note="attachment glycoprotein"
                     /codon_start=1
                     /product="G protein"
                     /translation="KRDPKTLAKTPKKENTINPTKKPTPKTTERDTSTPQSTVLDITT
                     SKHTERDTSTSQSTALDTTTSKHTTQQQSLYSTIPENTPNSTQTPTASEPSTSNST"
BASE COUNT      131 a    115 c     24 g     30 t
ORIGIN      
        1 aaaagagacc ccaaaacact agccaaaaca cctaaaaaag aaaacaccat taacccaaca
       61 aaaaaaccaa cccccaagac tacagaaaga gacaccagca ccccacaatc cactgtgctc
      121 gacataacca catcaaaaca cacagaaagg gacaccagca cctcacaatc cactgcactt
      181 gacacaacca catcaaaaca cacaacccaa cagcaatctc tctactcaac catccccgaa
      241 aacacaccca actccacaca aacacccaca gcatccgagc cctccacatc aaattctacc
//
LOCUS       MH447770                    300 bp    cRNA    linear   VRL 06-JUN-2018
DEFINITION  Human respiratory syncytial virus B isolate TH/B24130/2017C.
ACCESSION   MH447770
VERSION
KEYWORDS    .
SOURCE      Human respiratory syncytial virus B
  ORGANISM  Human respiratory syncytial virus B
            Viruses; ssRNA viruses; ssRNA negative-strand viruses;
            Mononegavirales; Pneumoviridae; Orthopneumovirus.
REFERENCE   1  (bases 1 to 300)
  AUTHORS   Thongpan,I.
  TITLE     Human respiratory syncytial virus B
  JOURNAL   Unpublished
REFERENCE   2  (bases 1 to 300)
  AUTHORS   Thongpan,I.
  TITLE     Direct Submission
  JOURNAL   Submitted (06-JUN-2018) Department of Pediatrics, Center of
            Excellence in Clinical Virology, Chulalongkorn, phayathai, Bangkok,
            Bangkok 10330, Thailand
COMMENT     Bankit Comment: TOTAL # OF SEQS:93.
            Bankit Comment: TOTAL # OF SETS:1.
            
            ##Assembly-Data-START##
            Sequencing Technology :: Sanger dideoxy sequencing
            ##Assembly-Data-END##
FEATURES             Location/Qualifiers
     source          1..300
                     /organism="Human respiratory syncytial virus B"
                     /mol_type="viral cRNA"
                     /isolate="TH/B24130/2017C"
                     /isolation_source="Nasopharyngeal"
                     /host="Homo sapiens"
                     /db_xref="taxon:208895"
                     /country="Thailand"
                     /collection_date="27-Aug-17"
     CDS             <1..300
                     /note="attachment glycoprotein"
                     /codon_start=1
                     /product="G protein"
                     /translation="KRDPKTLAKTPKKETTINPTKKPTPKTTERDTSTPQSTVLDITT
                     SKQTERDTSTSQSIALDTTTSKHTTQQQSPYSTTPENTPNSTQTPTASEPSTSNST"
BASE COUNT      130 a    115 c     26 g     29 t
ORIGIN      
        1 aaaagagacc ccaaaacact agccaaaaca ccgaaaaaag aaaccaccat taacccaaca
       61 aaaaaaccaa cccccaagac tacagaaaga gacaccagca ctccacaatc cactgtgctc
      121 gacataacca catcaaaaca aacagaaagg gacaccagca cctcacaatc cattgcgctt
      181 gacacaacca catcaaaaca cacaacccaa cagcaatctc cctactcaac cacccccgaa
      241 aacacaccca actccacaca aacacccaca gcatccgagc cctccacatc aaattctacc
//
LOCUS       MH447771                    300 bp    cRNA    linear   VRL 06-JUN-2018
DEFINITION  Human respiratory syncytial virus B isolate TH/B24145/2017A.
ACCESSION   MH447771
VERSION
KEYWORDS    .
SOURCE      Human respiratory syncytial virus B
  ORGANISM  Human respiratory syncytial virus B
            Viruses; ssRNA viruses; ssRNA negative-strand viruses;
            Mononegavirales; Pneumoviridae; Orthopneumovirus.
REFERENCE   1  (bases 1 to 300)
  AUTHORS   Thongpan,I.
  TITLE     Human respiratory syncytial virus B
  JOURNAL   Unpublished
REFERENCE   2  (bases 1 to 300)
  AUTHORS   Thongpan,I.
  TITLE     Direct Submission
  JOURNAL   Submitted (06-JUN-2018) Department of Pediatrics, Center of
            Excellence in Clinical Virology, Chulalongkorn, phayathai, Bangkok,
            Bangkok 10330, Thailand
COMMENT     Bankit Comment: TOTAL # OF SEQS:93.
            Bankit Comment: TOTAL # OF SETS:1.
            
            ##Assembly-Data-START##
            Sequencing Technology :: Sanger dideoxy sequencing
            ##Assembly-Data-END##
FEATURES             Location/Qualifiers
     source          1..300
                     /organism="Human respiratory syncytial virus B"
                     /mol_type="viral cRNA"
                     /isolate="TH/B24145/2017A"
                     /isolation_source="Nasopharyngeal"
                     /host="Homo sapiens"
                     /db_xref="taxon:208895"
                     /country="Thailand"
                     /collection_date="28-Aug-17"
     CDS             <1..300
                     /note="attachment glycoprotein"
                     /codon_start=1
                     /product="G protein"
                     /translation="KRDPKTLAKTPKKENTINPTKKPTPKTTERDTSTPQSTVLDITT
                     SKHTERDTSTSQSTALDTTTSKHTTQQQSLYSTIPENTPNSTQTPTASEPSTSNST"
BASE COUNT      131 a    115 c     24 g     30 t
ORIGIN      
        1 aaaagagacc ccaaaacact agccaaaaca cctaaaaaag aaaacaccat taacccaaca
       61 aaaaaaccaa cccccaagac tacagaaaga gacaccagca ccccacaatc cactgtgctc
      121 gacataacca catcaaaaca cacagaaagg gacaccagca cctcacaatc cactgcactt
      181 gacacaacca catcaaaaca cacaacccaa cagcaatctc tctactcaac catccccgaa
      241 aacacaccca actccacaca aacacccaca gcatccgagc cctccacatc aaattctacc
//
LOCUS       MH447772                    300 bp    cRNA    linear   VRL 06-JUN-2018
DEFINITION  Human respiratory syncytial virus B isolate TH/B24183/2017C.
ACCESSION   MH447772
VERSION
KEYWORDS    .
SOURCE      Human respiratory syncytial virus B
  ORGANISM  Human respiratory syncytial virus B
            Viruses; ssRNA viruses; ssRNA negative-strand viruses;
            Mononegavirales; Pneumoviridae; Orthopneumovirus.
REFERENCE   1  (bases 1 to 300)
  AUTHORS   Thongpan,I.
  TITLE     Human respiratory syncytial virus B
  JOURNAL   Unpublished
REFERENCE   2  (bases 1 to 300)
  AUTHORS   Thongpan,I.
  TITLE     Direct Submission
  JOURNAL   Submitted (06-JUN-2018) Department of Pediatrics, Center of
            Excellence in Clinical Virology, Chulalongkorn, phayathai, Bangkok,
            Bangkok 10330, Thailand
COMMENT     Bankit Comment: TOTAL # OF SEQS:93.
            Bankit Comment: TOTAL # OF SETS:1.
            
            ##Assembly-Data-START##
            Sequencing Technology :: Sanger dideoxy sequencing
            ##Assembly-Data-END##
FEATURES             Location/Qualifiers
     source          1..300
                     /organism="Human respiratory syncytial virus B"
                     /mol_type="viral cRNA"
                     /isolate="TH/B24183/2017C"
                     /isolation_source="Nasopharyngeal"
                     /host="Homo sapiens"
                     /db_xref="taxon:208895"
                     /country="Thailand"
                     /collection_date="29-Aug-17"
     CDS             <1..300
                     /note="attachment glycoprotein"
                     /codon_start=1
                     /product="G protein"
                     /translation="KRDPKTLAKTPKKETTINPTKKPTPKTTERDTSTPQSTVLDITT
                     SKQTERDTSTSQSIALDTTTSKHTTQQQSPYSTTLENTPNSTQTPTASEPSTSNST"
BASE COUNT      129 a    114 c     27 g     30 t
ORIGIN      
        1 aaaagagacc ccaaaacact agccaaaaca ccgaaaaaag aaaccaccat taacccaaca
       61 aaaaaaccaa cccccaagac tacagaaaga gacaccagca ctccacaatc cactgtgctc
      121 gacataacca catcaaaaca aacagaaagg gacaccagca cctcacaatc cattgcgctt
      181 gacacaacca catcaaaaca cacaacccag cagcaatctc cctactcaac caccctcgaa
      241 aacacaccca actccacaca aacacccaca gcatccgagc cctccacatc aaattctacc
//
LOCUS       MH447773                    300 bp    cRNA    linear   VRL 06-JUN-2018
DEFINITION  Human respiratory syncytial virus B isolate TH/B24289/2017A.
ACCESSION   MH447773
VERSION
KEYWORDS    .
SOURCE      Human respiratory syncytial virus B
  ORGANISM  Human respiratory syncytial virus B
            Viruses; ssRNA viruses; ssRNA negative-strand viruses;
            Mononegavirales; Pneumoviridae; Orthopneumovirus.
REFERENCE   1  (bases 1 to 300)
  AUTHORS   Thongpan,I.
  TITLE     Human respiratory syncytial virus B
  JOURNAL   Unpublished
REFERENCE   2  (bases 1 to 300)
  AUTHORS   Thongpan,I.
  TITLE     Direct Submission
  JOURNAL   Submitted (06-JUN-2018) Department of Pediatrics, Center of
            Excellence in Clinical Virology, Chulalongkorn, phayathai, Bangkok,
            Bangkok 10330, Thailand
COMMENT     Bankit Comment: TOTAL # OF SEQS:93.
            Bankit Comment: TOTAL # OF SETS:1.
            
            ##Assembly-Data-START##
            Sequencing Technology :: Sanger dideoxy sequencing
            ##Assembly-Data-END##
FEATURES             Location/Qualifiers
     source          1..300
                     /organism="Human respiratory syncytial virus B"
                     /mol_type="viral cRNA"
                     /isolate="TH/B24289/2017A"
                     /isolation_source="Nasopharyngeal"
                     /host="Homo sapiens"
                     /db_xref="taxon:208895"
                     /country="Thailand"
                     /collection_date="2-Sep-17"
     CDS             <1..300
                     /note="attachment glycoprotein"
                     /codon_start=1
                     /product="G protein"
                     /translation="KRDPKTLAKTPKKETTINPTKKPTPKTTERDTSTPQSTVLDITT
                     SKQTERDTSTSQSIALDTTTSKHTTQQQSPYSTTPENTPNSTQTPTASEPSTSNST"
BASE COUNT      130 a    115 c     26 g     29 t
ORIGIN      
        1 aaaagagacc ccaaaacact agccaaaaca ccgaaaaaag aaaccaccat taacccaaca
       61 aaaaaaccaa cccccaagac tacagaaaga gacaccagca ctccacaatc cactgtgctc
      121 gacataacca catcaaaaca aacagaaagg gacaccagca cctcacaatc cattgcgctt
      181 gacacaacca catcaaaaca cacaacccaa cagcaatctc cctactcaac cacccccgaa
      241 aacacaccca actccacaca aacacccaca gcatccgagc cctccacatc aaattctacc
//
LOCUS       MH447774                    300 bp    cRNA    linear   VRL 06-JUN-2018
DEFINITION  Human respiratory syncytial virus B isolate TH/B24293/2017A.
ACCESSION   MH447774
VERSION
KEYWORDS    .
SOURCE      Human respiratory syncytial virus B
  ORGANISM  Human respiratory syncytial virus B
            Viruses; ssRNA viruses; ssRNA negative-strand viruses;
            Mononegavirales; Pneumoviridae; Orthopneumovirus.
REFERENCE   1  (bases 1 to 300)
  AUTHORS   Thongpan,I.
  TITLE     Human respiratory syncytial virus B
  JOURNAL   Unpublished
REFERENCE   2  (bases 1 to 300)
  AUTHORS   Thongpan,I.
  TITLE     Direct Submission
  JOURNAL   Submitted (06-JUN-2018) Department of Pediatrics, Center of
            Excellence in Clinical Virology, Chulalongkorn, phayathai, Bangkok,
            Bangkok 10330, Thailand
COMMENT     Bankit Comment: TOTAL # OF SEQS:93.
            Bankit Comment: TOTAL # OF SETS:1.
            
            ##Assembly-Data-START##
            Sequencing Technology :: Sanger dideoxy sequencing
            ##Assembly-Data-END##
FEATURES             Location/Qualifiers
     source          1..300
                     /organism="Human respiratory syncytial virus B"
                     /mol_type="viral cRNA"
                     /isolate="TH/B24293/2017A"
                     /isolation_source="Nasopharyngeal"
                     /host="Homo sapiens"
                     /db_xref="taxon:208895"
                     /country="Thailand"
                     /collection_date="2-Sep-17"
     CDS             <1..300
                     /note="attachment glycoprotein"
                     /codon_start=1
                     /product="G protein"
                     /translation="KRDPKTLAKTPKKETTINPTKKPTPKTTERDTSTPQSTVLDITT
                     SKQTERDTSTSQSIALDTTTSKHTTQQQSPYSTTPENTPNSTQTPTASEPSTSNST"
BASE COUNT      130 a    115 c     26 g     29 t
ORIGIN      
        1 aaaagagacc ccaaaacact agccaaaaca ccgaaaaaag aaaccaccat taacccaaca
       61 aaaaaaccaa cccccaagac tacagaaaga gacaccagca ctccacaatc cactgtgctc
      121 gacataacca catcaaaaca aacagaaagg gacaccagca cctcacaatc cattgcgctt
      181 gacacaacca catcaaaaca cacaacccaa cagcaatctc cctactcaac cacccccgaa
      241 aacacaccca actccacaca aacacccaca gcatccgagc cctccacatc aaattctacc
//
LOCUS       MH447775                    300 bp    cRNA    linear   VRL 06-JUN-2018
DEFINITION  Human respiratory syncytial virus B isolate TH/B24299/2017C.
ACCESSION   MH447775
VERSION
KEYWORDS    .
SOURCE      Human respiratory syncytial virus B
  ORGANISM  Human respiratory syncytial virus B
            Viruses; ssRNA viruses; ssRNA negative-strand viruses;
            Mononegavirales; Pneumoviridae; Orthopneumovirus.
REFERENCE   1  (bases 1 to 300)
  AUTHORS   Thongpan,I.
  TITLE     Human respiratory syncytial virus B
  JOURNAL   Unpublished
REFERENCE   2  (bases 1 to 300)
  AUTHORS   Thongpan,I.
  TITLE     Direct Submission
  JOURNAL   Submitted (06-JUN-2018) Department of Pediatrics, Center of
            Excellence in Clinical Virology, Chulalongkorn, phayathai, Bangkok,
            Bangkok 10330, Thailand
COMMENT     Bankit Comment: TOTAL # OF SEQS:93.
            Bankit Comment: TOTAL # OF SETS:1.
            
            ##Assembly-Data-START##
            Sequencing Technology :: Sanger dideoxy sequencing
            ##Assembly-Data-END##
FEATURES             Location/Qualifiers
     source          1..300
                     /organism="Human respiratory syncytial virus B"
                     /mol_type="viral cRNA"
                     /isolate="TH/B24299/2017C"
                     /isolation_source="Nasopharyngeal"
                     /host="Homo sapiens"
                     /db_xref="taxon:208895"
                     /country="Thailand"
                     /collection_date="2-Sep-17"
     CDS             <1..300
                     /note="attachment glycoprotein"
                     /codon_start=1
                     /product="G protein"
                     /translation="KRDPKTLAKTPKKETTINPTKKPTPKTTERDTSTPQSTVLDITT
                     SKHTERDTSTSQSIALDTTTSKHTTQQQSLYSTIPENTPNSTQTPTASEPSISNST"
BASE COUNT      129 a    115 c     26 g     30 t
ORIGIN      
        1 aaaagagacc ccaaaacact agccaaaaca ccgaaaaaag aaaccaccat taacccaaca
       61 aaaaaaccaa cccccaagac tacagaaaga gacaccagca ccccacaatc cactgtgctc
      121 gacataacca catcaaaaca cacagaaagg gacaccagca cctcacaatc cattgcgctt
      181 gacacaacca catcaaaaca cacaacccaa cagcaatctc tctactcaac catccccgaa
      241 aacacaccca actccacaca aacacccaca gcatccgagc cctccatatc aaattccacc
//
LOCUS       MH447776                    300 bp    cRNA    linear   VRL 06-JUN-2018
DEFINITION  Human respiratory syncytial virus B isolate TH/B24319/2017A.
ACCESSION   MH447776
VERSION
KEYWORDS    .
SOURCE      Human respiratory syncytial virus B
  ORGANISM  Human respiratory syncytial virus B
            Viruses; ssRNA viruses; ssRNA negative-strand viruses;
            Mononegavirales; Pneumoviridae; Orthopneumovirus.
REFERENCE   1  (bases 1 to 300)
  AUTHORS   Thongpan,I.
  TITLE     Human respiratory syncytial virus B
  JOURNAL   Unpublished
REFERENCE   2  (bases 1 to 300)
  AUTHORS   Thongpan,I.
  TITLE     Direct Submission
  JOURNAL   Submitted (06-JUN-2018) Department of Pediatrics, Center of
            Excellence in Clinical Virology, Chulalongkorn, phayathai, Bangkok,
            Bangkok 10330, Thailand
COMMENT     Bankit Comment: TOTAL # OF SEQS:93.
            Bankit Comment: TOTAL # OF SETS:1.
            
            ##Assembly-Data-START##
            Sequencing Technology :: Sanger dideoxy sequencing
            ##Assembly-Data-END##
FEATURES             Location/Qualifiers
     source          1..300
                     /organism="Human respiratory syncytial virus B"
                     /mol_type="viral cRNA"
                     /isolate="TH/B24319/2017A"
                     /isolation_source="Nasopharyngeal"
                     /host="Homo sapiens"
                     /db_xref="taxon:208895"
                     /country="Thailand"
                     /collection_date="3-Sep-17"
     CDS             <1..300
                     /note="attachment glycoprotein"
                     /codon_start=1
                     /product="G protein"
                     /translation="KRDPKTLAKTPKKETTINPTKKPTPKTTERDTSTPQSTVLDITT
                     SKQTERDTSTSQSIALDTTTSKHTTQQQSPYSTTPENTPNSTQTPTASEPSTSNST"
BASE COUNT      130 a    115 c     26 g     29 t
ORIGIN      
        1 aaaagagacc ccaaaacact agccaaaaca ccgaaaaaag aaaccaccat taacccaaca
       61 aaaaaaccaa cccccaagac tacagaaaga gacaccagca ctccacaatc cactgtgctc
      121 gacataacca catcaaaaca aacagaaagg gacaccagca cctcacaatc cattgcgctt
      181 gacacaacca catcaaaaca cacaacccaa cagcaatctc cctactcaac cacccccgaa
      241 aacacaccca actccacaca aacacccaca gcatccgagc cctccacatc aaattctacc
//
LOCUS       MH447777                    300 bp    cRNA    linear   VRL 06-JUN-2018
DEFINITION  Human respiratory syncytial virus B isolate TH/B24340/2017C.
ACCESSION   MH447777
VERSION
KEYWORDS    .
SOURCE      Human respiratory syncytial virus B
  ORGANISM  Human respiratory syncytial virus B
            Viruses; ssRNA viruses; ssRNA negative-strand viruses;
            Mononegavirales; Pneumoviridae; Orthopneumovirus.
REFERENCE   1  (bases 1 to 300)
  AUTHORS   Thongpan,I.
  TITLE     Human respiratory syncytial virus B
  JOURNAL   Unpublished
REFERENCE   2  (bases 1 to 300)
  AUTHORS   Thongpan,I.
  TITLE     Direct Submission
  JOURNAL   Submitted (06-JUN-2018) Department of Pediatrics, Center of
            Excellence in Clinical Virology, Chulalongkorn, phayathai, Bangkok,
            Bangkok 10330, Thailand
COMMENT     Bankit Comment: TOTAL # OF SEQS:93.
            Bankit Comment: TOTAL # OF SETS:1.
            
            ##Assembly-Data-START##
            Sequencing Technology :: Sanger dideoxy sequencing
            ##Assembly-Data-END##
FEATURES             Location/Qualifiers
     source          1..300
                     /organism="Human respiratory syncytial virus B"
                     /mol_type="viral cRNA"
                     /isolate="TH/B24340/2017C"
                     /isolation_source="Nasopharyngeal"
                     /host="Homo sapiens"
                     /db_xref="taxon:208895"
                     /country="Thailand"
                     /collection_date="3-Sep-17"
     CDS             <1..300
                     /note="attachment glycoprotein"
                     /codon_start=1
                     /product="G protein"
                     /translation="KRDPKTPTKTPKKETTINPTKKPTPKTTERDTSTPQPTVLDITS
                     SKHTERDTSTSQSIALDTTTSKHTTQQQSLYSTIPENTPNSTQTPTASEPSTSNST"
BASE COUNT      129 a    117 c     25 g     29 t
ORIGIN      
        1 aaaagagacc ccaaaacacc aaccaaaaca ccgaaaaaag aaaccaccat taacccaaca
       61 aaaaaaccaa cccccaagac tacagaaaga gacaccagca ccccacaacc cactgtgctc
      121 gacataacct catcaaaaca cacagaaagg gacaccagca cctcacaatc cattgcgctt
      181 gacacaacca catcaaaaca cacaacccaa cagcaatctc tctactcaac catccccgaa
      241 aacacaccca actccacaca aacacccaca gcatccgagc cctccacatc aaattctacc
//
LOCUS       MH447778                    300 bp    cRNA    linear   VRL 06-JUN-2018
DEFINITION  Human respiratory syncytial virus B isolate TH/B24472/2017C.
ACCESSION   MH447778
VERSION
KEYWORDS    .
SOURCE      Human respiratory syncytial virus B
  ORGANISM  Human respiratory syncytial virus B
            Viruses; ssRNA viruses; ssRNA negative-strand viruses;
            Mononegavirales; Pneumoviridae; Orthopneumovirus.
REFERENCE   1  (bases 1 to 300)
  AUTHORS   Thongpan,I.
  TITLE     Human respiratory syncytial virus B
  JOURNAL   Unpublished
REFERENCE   2  (bases 1 to 300)
  AUTHORS   Thongpan,I.
  TITLE     Direct Submission
  JOURNAL   Submitted (06-JUN-2018) Department of Pediatrics, Center of
            Excellence in Clinical Virology, Chulalongkorn, phayathai, Bangkok,
            Bangkok 10330, Thailand
COMMENT     Bankit Comment: TOTAL # OF SEQS:93.
            Bankit Comment: TOTAL # OF SETS:1.
            
            ##Assembly-Data-START##
            Sequencing Technology :: Sanger dideoxy sequencing
            ##Assembly-Data-END##
FEATURES             Location/Qualifiers
     source          1..300
                     /organism="Human respiratory syncytial virus B"
                     /mol_type="viral cRNA"
                     /isolate="TH/B24472/2017C"
                     /isolation_source="Nasopharyngeal"
                     /host="Homo sapiens"
                     /db_xref="taxon:208895"
                     /country="Thailand"
                     /collection_date="5-Sep-17"
     CDS             <1..300
                     /note="attachment glycoprotein"
                     /codon_start=1
                     /product="G protein"
                     /translation="KRDPKTLAKTPKKETTINLTKKPTPKTTERDTSTPQSTVLDITT
                     SKHTERDTSTSQSIALDTTTSKHTTQQQSLYSTIPENTPNSTQTPTASEPSTSNSI"
BASE COUNT      129 a    113 c     26 g     32 t
ORIGIN      
        1 aaaagagacc ccaaaacact agccaaaaca ccgaaaaaag aaaccaccat taacctaaca
       61 aaaaaaccaa cccccaagac tacagaaaga gacaccagca ccccacaatc cactgtgctc
      121 gacataacca catcaaaaca cacagaaagg gacaccagca cctcacaatc cattgcgctt
      181 gacacaacca catcaaaaca cacaacccaa cagcaatctc tctactcaac catccccgaa
      241 aacacaccca actccacaca aacacccaca gcatccgagc cctccacatc aaattctatc
//
LOCUS       MH447779                    300 bp    cRNA    linear   VRL 06-JUN-2018
DEFINITION  Human respiratory syncytial virus B isolate TH/B24504/2017C.
ACCESSION   MH447779
VERSION
KEYWORDS    .
SOURCE      Human respiratory syncytial virus B
  ORGANISM  Human respiratory syncytial virus B
            Viruses; ssRNA viruses; ssRNA negative-strand viruses;
            Mononegavirales; Pneumoviridae; Orthopneumovirus.
REFERENCE   1  (bases 1 to 300)
  AUTHORS   Thongpan,I.
  TITLE     Human respiratory syncytial virus B
  JOURNAL   Unpublished
REFERENCE   2  (bases 1 to 300)
  AUTHORS   Thongpan,I.
  TITLE     Direct Submission
  JOURNAL   Submitted (06-JUN-2018) Department of Pediatrics, Center of
            Excellence in Clinical Virology, Chulalongkorn, phayathai, Bangkok,
            Bangkok 10330, Thailand
COMMENT     Bankit Comment: TOTAL # OF SEQS:93.
            Bankit Comment: TOTAL # OF SETS:1.
            
            ##Assembly-Data-START##
            Sequencing Technology :: Sanger dideoxy sequencing
            ##Assembly-Data-END##
FEATURES             Location/Qualifiers
     source          1..300
                     /organism="Human respiratory syncytial virus B"
                     /mol_type="viral cRNA"
                     /isolate="TH/B24504/2017C"
                     /isolation_source="Nasopharyngeal"
                     /host="Homo sapiens"
                     /db_xref="taxon:208895"
                     /country="Thailand"
                     /collection_date="6-Sep-17"
     CDS             <1..300
                     /note="attachment glycoprotein"
                     /codon_start=1
                     /product="G protein"
                     /translation="KRDPKTPAKTPKKETTINPTKKPTPKTTERDTSTPQSTVLDITT
                     SKHTERDTSTSQSIALDTTTSKHTTQLQSLYSTIPENTPNSTQTPTASEPSTSNST"
BASE COUNT      128 a    116 c     26 g     30 t
ORIGIN      
        1 aaaagagacc ccaaaacacc agccaaaaca ccgaaaaaag aaaccaccat taacccaaca
       61 aaaaaaccaa cccccaagac tacagaaaga gacaccagca ccccacaatc cactgtgctc
      121 gacataacca catcaaaaca cacagaaagg gacaccagca cctcacaatc cattgcgctt
      181 gacacaacca catcaaaaca cacaacccaa ctgcaatctc tctactcaac catccccgaa
      241 aacacaccca actccacaca aacacccaca gcatccgagc cctccacatc aaattctacc
//
LOCUS       MH447780                    300 bp    cRNA    linear   VRL 06-JUN-2018
DEFINITION  Human respiratory syncytial virus B isolate TH/B24505/2017C.
ACCESSION   MH447780
VERSION
KEYWORDS    .
SOURCE      Human respiratory syncytial virus B
  ORGANISM  Human respiratory syncytial virus B
            Viruses; ssRNA viruses; ssRNA negative-strand viruses;
            Mononegavirales; Pneumoviridae; Orthopneumovirus.
REFERENCE   1  (bases 1 to 300)
  AUTHORS   Thongpan,I.
  TITLE     Human respiratory syncytial virus B
  JOURNAL   Unpublished
REFERENCE   2  (bases 1 to 300)
  AUTHORS   Thongpan,I.
  TITLE     Direct Submission
  JOURNAL   Submitted (06-JUN-2018) Department of Pediatrics, Center of
            Excellence in Clinical Virology, Chulalongkorn, phayathai, Bangkok,
            Bangkok 10330, Thailand
COMMENT     Bankit Comment: TOTAL # OF SEQS:93.
            Bankit Comment: TOTAL # OF SETS:1.
            
            ##Assembly-Data-START##
            Sequencing Technology :: Sanger dideoxy sequencing
            ##Assembly-Data-END##
FEATURES             Location/Qualifiers
     source          1..300
                     /organism="Human respiratory syncytial virus B"
                     /mol_type="viral cRNA"
                     /isolate="TH/B24505/2017C"
                     /isolation_source="Nasopharyngeal"
                     /host="Homo sapiens"
                     /db_xref="taxon:208895"
                     /country="Thailand"
                     /collection_date="6-Sep-17"
     CDS             <1..300
                     /note="attachment glycoprotein"
                     /codon_start=1
                     /product="G protein"
                     /translation="KRDPKTLAKTPKKETTINLTKKPTPKTTERDTSTPQSTVLDITT
                     SKHTERDTSTSQSIALDTTTSKHTTQQQSLYSTIPENTPNSTQTPTASEPFTSNSI"
BASE COUNT      129 a    112 c     26 g     33 t
ORIGIN      
        1 aaaagagacc ccaaaacact agccaaaaca ccgaaaaaag aaaccaccat taacctaaca
       61 aaaaaaccaa cccccaagac tacagaaaga gacaccagca ccccacaatc cactgtgctc
      121 gacataacca catcaaaaca cacagaaagg gacaccagca cctcacaatc cattgcgctt
      181 gacacaacca catcaaaaca cacaacccaa cagcaatctc tctactcaac catccccgaa
      241 aacacaccca actccacaca aacacccaca gcatccgagc ccttcacatc aaattctatc
//
LOCUS       MH447781                    300 bp    cRNA    linear   VRL 06-JUN-2018
DEFINITION  Human respiratory syncytial virus B isolate TH/B24521/2017A.
ACCESSION   MH447781
VERSION
KEYWORDS    .
SOURCE      Human respiratory syncytial virus B
  ORGANISM  Human respiratory syncytial virus B
            Viruses; ssRNA viruses; ssRNA negative-strand viruses;
            Mononegavirales; Pneumoviridae; Orthopneumovirus.
REFERENCE   1  (bases 1 to 300)
  AUTHORS   Thongpan,I.
  TITLE     Human respiratory syncytial virus B
  JOURNAL   Unpublished
REFERENCE   2  (bases 1 to 300)
  AUTHORS   Thongpan,I.
  TITLE     Direct Submission
  JOURNAL   Submitted (06-JUN-2018) Department of Pediatrics, Center of
            Excellence in Clinical Virology, Chulalongkorn, phayathai, Bangkok,
            Bangkok 10330, Thailand
COMMENT     Bankit Comment: TOTAL # OF SEQS:93.
            Bankit Comment: TOTAL # OF SETS:1.
            
            ##Assembly-Data-START##
            Sequencing Technology :: Sanger dideoxy sequencing
            ##Assembly-Data-END##
FEATURES             Location/Qualifiers
     source          1..300
                     /organism="Human respiratory syncytial virus B"
                     /mol_type="viral cRNA"
                     /isolate="TH/B24521/2017A"
                     /isolation_source="Nasopharyngeal"
                     /host="Homo sapiens"
                     /db_xref="taxon:208895"
                     /country="Thailand"
                     /collection_date="7-Sep-17"
     CDS             <1..300
                     /note="attachment glycoprotein"
                     /codon_start=1
                     /product="G protein"
                     /translation="KRDPKTLAKTPKKETTINPTKKPTPKTTERDTSTPQSTVLDITT
                     SKQTERDTSTSQSIALDTTTSKHTTQQQSPYSTTPENTPNSTQTPTASEPSTSNST"
BASE COUNT      130 a    115 c     26 g     29 t
ORIGIN      
        1 aaaagagacc ccaaaacact agccaaaaca ccgaaaaaag aaaccaccat taacccaaca
       61 aaaaaaccaa cccccaagac tacagaaaga gacaccagca ctccacaatc cactgtgctc
      121 gacataacca catcaaaaca aacagaaagg gacaccagca cctcacaatc cattgcgctt
      181 gacacaacca catcaaaaca cacaacccaa cagcaatctc cctactcaac cacccccgaa
      241 aacacaccca actccacaca aacacccaca gcatccgagc cctccacatc aaattctacc
//
LOCUS       MH447782                    300 bp    cRNA    linear   VRL 06-JUN-2018
DEFINITION  Human respiratory syncytial virus B isolate TH/B24534/2017C.
ACCESSION   MH447782
VERSION
KEYWORDS    .
SOURCE      Human respiratory syncytial virus B
  ORGANISM  Human respiratory syncytial virus B
            Viruses; ssRNA viruses; ssRNA negative-strand viruses;
            Mononegavirales; Pneumoviridae; Orthopneumovirus.
REFERENCE   1  (bases 1 to 300)
  AUTHORS   Thongpan,I.
  TITLE     Human respiratory syncytial virus B
  JOURNAL   Unpublished
REFERENCE   2  (bases 1 to 300)
  AUTHORS   Thongpan,I.
  TITLE     Direct Submission
  JOURNAL   Submitted (06-JUN-2018) Department of Pediatrics, Center of
            Excellence in Clinical Virology, Chulalongkorn, phayathai, Bangkok,
            Bangkok 10330, Thailand
COMMENT     Bankit Comment: TOTAL # OF SEQS:93.
            Bankit Comment: TOTAL # OF SETS:1.
            
            ##Assembly-Data-START##
            Sequencing Technology :: Sanger dideoxy sequencing
            ##Assembly-Data-END##
FEATURES             Location/Qualifiers
     source          1..300
                     /organism="Human respiratory syncytial virus B"
                     /mol_type="viral cRNA"
                     /isolate="TH/B24534/2017C"
                     /isolation_source="Nasopharyngeal"
                     /host="Homo sapiens"
                     /db_xref="taxon:208895"
                     /country="Thailand"
                     /collection_date="7-Sep-17"
     CDS             <1..300
                     /note="attachment glycoprotein"
                     /codon_start=1
                     /product="G protein"
                     /translation="KRDPKTLAKTPKKETTINPTKKPTPKTTERDTSTPQSTVLDITT
                     SKQTERDTSTSQSIALDTTTSKHTTQQQSPYSTTPENTPNSTQTPTASEPSTSNST"
BASE COUNT      130 a    115 c     26 g     29 t
ORIGIN      
        1 aaaagagacc ccaaaacact agccaaaaca ccgaaaaaag aaaccaccat taacccaaca
       61 aaaaaaccaa cccccaagac tacagaaaga gacaccagca ctccacaatc cactgtgctc
      121 gacataacca catcaaaaca aacagaaagg gacaccagca cctcacaatc cattgcgctt
      181 gacacaacca catcaaaaca cacaacccaa cagcaatctc cctactcaac cacccccgaa
      241 aacacaccca actccacaca aacacccaca gcatccgagc cctccacatc aaattctacc
//
LOCUS       MH447783                    300 bp    cRNA    linear   VRL 06-JUN-2018
DEFINITION  Human respiratory syncytial virus B isolate TH/B24571/2017C.
ACCESSION   MH447783
VERSION
KEYWORDS    .
SOURCE      Human respiratory syncytial virus B
  ORGANISM  Human respiratory syncytial virus B
            Viruses; ssRNA viruses; ssRNA negative-strand viruses;
            Mononegavirales; Pneumoviridae; Orthopneumovirus.
REFERENCE   1  (bases 1 to 300)
  AUTHORS   Thongpan,I.
  TITLE     Human respiratory syncytial virus B
  JOURNAL   Unpublished
REFERENCE   2  (bases 1 to 300)
  AUTHORS   Thongpan,I.
  TITLE     Direct Submission
  JOURNAL   Submitted (06-JUN-2018) Department of Pediatrics, Center of
            Excellence in Clinical Virology, Chulalongkorn, phayathai, Bangkok,
            Bangkok 10330, Thailand
COMMENT     Bankit Comment: TOTAL # OF SEQS:93.
            Bankit Comment: TOTAL # OF SETS:1.
            
            ##Assembly-Data-START##
            Sequencing Technology :: Sanger dideoxy sequencing
            ##Assembly-Data-END##
FEATURES             Location/Qualifiers
     source          1..300
                     /organism="Human respiratory syncytial virus B"
                     /mol_type="viral cRNA"
                     /isolate="TH/B24571/2017C"
                     /isolation_source="Nasopharyngeal"
                     /host="Homo sapiens"
                     /db_xref="taxon:208895"
                     /country="Thailand"
                     /collection_date="8-Sep-17"
     CDS             <1..300
                     /note="attachment glycoprotein"
                     /codon_start=1
                     /product="G protein"
                     /translation="KRDPKTLAKTPKKENTINPTKKPTPKTTERDTSTPQSTVLDITT
                     SKHTERDTSTSQSTALDTTTSKHTTQQQSLYSTIPENTPNSTQTPTASEPSTSNST"
BASE COUNT      131 a    115 c     24 g     30 t
ORIGIN      
        1 aaaagagacc ccaaaacact agccaaaaca cctaaaaaag aaaacaccat taacccaaca
       61 aaaaaaccaa cccccaagac tacagaaaga gacaccagca ccccacaatc cactgtgctc
      121 gacataacca catcaaaaca cacagaaagg gacaccagca cctcacaatc cactgcactt
      181 gacacaacca catcaaaaca cacaacccaa cagcaatctc tctactcaac catccccgaa
      241 aacacaccca actccacaca aacacccaca gcatccgagc cctccacatc aaattctacc
//
LOCUS       MH447784                    300 bp    cRNA    linear   VRL 06-JUN-2018
DEFINITION  Human respiratory syncytial virus B isolate TH/B24600/2017A.
ACCESSION   MH447784
VERSION
KEYWORDS    .
SOURCE      Human respiratory syncytial virus B
  ORGANISM  Human respiratory syncytial virus B
            Viruses; ssRNA viruses; ssRNA negative-strand viruses;
            Mononegavirales; Pneumoviridae; Orthopneumovirus.
REFERENCE   1  (bases 1 to 300)
  AUTHORS   Thongpan,I.
  TITLE     Human respiratory syncytial virus B
  JOURNAL   Unpublished
REFERENCE   2  (bases 1 to 300)
  AUTHORS   Thongpan,I.
  TITLE     Direct Submission
  JOURNAL   Submitted (06-JUN-2018) Department of Pediatrics, Center of
            Excellence in Clinical Virology, Chulalongkorn, phayathai, Bangkok,
            Bangkok 10330, Thailand
COMMENT     Bankit Comment: TOTAL # OF SEQS:93.
            Bankit Comment: TOTAL # OF SETS:1.
            
            ##Assembly-Data-START##
            Sequencing Technology :: Sanger dideoxy sequencing
            ##Assembly-Data-END##
FEATURES             Location/Qualifiers
     source          1..300
                     /organism="Human respiratory syncytial virus B"
                     /mol_type="viral cRNA"
                     /isolate="TH/B24600/2017A"
                     /isolation_source="Nasopharyngeal"
                     /host="Homo sapiens"
                     /db_xref="taxon:208895"
                     /country="Thailand"
                     /collection_date="9-Sep-17"
     CDS             <1..300
                     /note="attachment glycoprotein"
                     /codon_start=1
                     /product="G protein"
                     /translation="KRDPKTLAKTPKKETTINLTKKPTPKTTERDTSTPQSTVLDITT
                     SKHTERDTSTSQSIALDTTTSKHTTQQQSLYSTIPENTPNSTQTPTASEPSTSNSI"
BASE COUNT      129 a    113 c     26 g     32 t
ORIGIN      
        1 aaaagagacc ccaaaacact agccaaaaca ccgaaaaaag aaaccaccat taacctaaca
       61 aaaaaaccaa cccccaagac tacagaaaga gacaccagca ccccacaatc cactgtgctc
      121 gacataacca catcaaaaca cacagaaagg gacaccagca cctcacaatc cattgcgctt
      181 gacacaacca catcaaaaca cacaacccaa cagcaatctc tctactcaac catccccgaa
      241 aacacaccca actccacaca aacacccaca gcatccgagc cctccacatc aaattctatc
//
LOCUS       MH447785                    300 bp    cRNA    linear   VRL 06-JUN-2018
DEFINITION  Human respiratory syncytial virus B isolate TH/B24620/2017C.
ACCESSION   MH447785
VERSION
KEYWORDS    .
SOURCE      Human respiratory syncytial virus B
  ORGANISM  Human respiratory syncytial virus B
            Viruses; ssRNA viruses; ssRNA negative-strand viruses;
            Mononegavirales; Pneumoviridae; Orthopneumovirus.
REFERENCE   1  (bases 1 to 300)
  AUTHORS   Thongpan,I.
  TITLE     Human respiratory syncytial virus B
  JOURNAL   Unpublished
REFERENCE   2  (bases 1 to 300)
  AUTHORS   Thongpan,I.
  TITLE     Direct Submission
  JOURNAL   Submitted (06-JUN-2018) Department of Pediatrics, Center of
            Excellence in Clinical Virology, Chulalongkorn, phayathai, Bangkok,
            Bangkok 10330, Thailand
COMMENT     Bankit Comment: TOTAL # OF SEQS:93.
            Bankit Comment: TOTAL # OF SETS:1.
            
            ##Assembly-Data-START##
            Sequencing Technology :: Sanger dideoxy sequencing
            ##Assembly-Data-END##
FEATURES             Location/Qualifiers
     source          1..300
                     /organism="Human respiratory syncytial virus B"
                     /mol_type="viral cRNA"
                     /isolate="TH/B24620/2017C"
                     /isolation_source="Nasopharyngeal"
                     /host="Homo sapiens"
                     /db_xref="taxon:208895"
                     /country="Thailand"
                     /collection_date="10-Sep-17"
     CDS             <1..300
                     /note="attachment glycoprotein"
                     /codon_start=1
                     /product="G protein"
                     /translation="KRDPKTLAKTPKKETTINPTKKPTPKTTERDTSTPQSTVLDITT
                     SKHTERDTSTSQSIALDTTTSKHTTQQQSLYSTIPENTPNSTQTPTASEPSTSNST"
BASE COUNT      129 a    115 c     26 g     30 t
ORIGIN      
        1 aaaagagacc ccaaaacact agccaaaaca ccgaaaaaag aaaccaccat taacccaaca
       61 aaaaaaccaa cccccaagac tacagaaaga gacaccagca ccccacaatc cactgtgctc
      121 gacataacca catcaaaaca cacagaaagg gacaccagca cctcacaatc cattgcgctt
      181 gacacaacca catcaaaaca cacaacccaa cagcaatctc tctactcaac catccccgaa
      241 aacacaccca actccacaca aacacccaca gcatccgagc cctccacatc aaattctacc
//
LOCUS       MH447786                    300 bp    cRNA    linear   VRL 06-JUN-2018
DEFINITION  Human respiratory syncytial virus B isolate TH/B24623/2017C.
ACCESSION   MH447786
VERSION
KEYWORDS    .
SOURCE      Human respiratory syncytial virus B
  ORGANISM  Human respiratory syncytial virus B
            Viruses; ssRNA viruses; ssRNA negative-strand viruses;
            Mononegavirales; Pneumoviridae; Orthopneumovirus.
REFERENCE   1  (bases 1 to 300)
  AUTHORS   Thongpan,I.
  TITLE     Human respiratory syncytial virus B
  JOURNAL   Unpublished
REFERENCE   2  (bases 1 to 300)
  AUTHORS   Thongpan,I.
  TITLE     Direct Submission
  JOURNAL   Submitted (06-JUN-2018) Department of Pediatrics, Center of
            Excellence in Clinical Virology, Chulalongkorn, phayathai, Bangkok,
            Bangkok 10330, Thailand
COMMENT     Bankit Comment: TOTAL # OF SEQS:93.
            Bankit Comment: TOTAL # OF SETS:1.
            
            ##Assembly-Data-START##
            Sequencing Technology :: Sanger dideoxy sequencing
            ##Assembly-Data-END##
FEATURES             Location/Qualifiers
     source          1..300
                     /organism="Human respiratory syncytial virus B"
                     /mol_type="viral cRNA"
                     /isolate="TH/B24623/2017C"
                     /isolation_source="Nasopharyngeal"
                     /host="Homo sapiens"
                     /db_xref="taxon:208895"
                     /country="Thailand"
                     /collection_date="10-Sep-17"
     CDS             <1..300
                     /note="attachment glycoprotein"
                     /codon_start=1
                     /product="G protein"
                     /translation="KRDPKTLAKTPKKETTINPTKKPTPKTTERDTSTPQSTVLDITT
                     SKHTERDTSTSQSIALDTTTSKHTTQQQSLYSTTPENTPNSTQTPTASEPSTSNST"
BASE COUNT      130 a    115 c     25 g     30 t
ORIGIN      
        1 aaaagagacc ccaaaacact agccaaaaca ccgaaaaaag aaaccaccat taacccaaca
       61 aaaaaaccaa cccccaagac tacagaaaga gacaccagca ccccacaatc cactgtgctc
      121 gacataacca catcaaaaca cacagaaaga gacaccagca cttcacaatc cattgcgctt
      181 gacacaacca catcaaaaca cacaacccaa cagcaatctc tctactcaac cacccccgaa
      241 aacacaccca actctacaca aacacccaca gcatccgagc cctccacatc aaattccacc
//
LOCUS       MH447787                    300 bp    cRNA    linear   VRL 06-JUN-2018
DEFINITION  Human respiratory syncytial virus B isolate TH/B24624/2017C.
ACCESSION   MH447787
VERSION
KEYWORDS    .
SOURCE      Human respiratory syncytial virus B
  ORGANISM  Human respiratory syncytial virus B
            Viruses; ssRNA viruses; ssRNA negative-strand viruses;
            Mononegavirales; Pneumoviridae; Orthopneumovirus.
REFERENCE   1  (bases 1 to 300)
  AUTHORS   Thongpan,I.
  TITLE     Human respiratory syncytial virus B
  JOURNAL   Unpublished
REFERENCE   2  (bases 1 to 300)
  AUTHORS   Thongpan,I.
  TITLE     Direct Submission
  JOURNAL   Submitted (06-JUN-2018) Department of Pediatrics, Center of
            Excellence in Clinical Virology, Chulalongkorn, phayathai, Bangkok,
            Bangkok 10330, Thailand
COMMENT     Bankit Comment: TOTAL # OF SEQS:93.
            Bankit Comment: TOTAL # OF SETS:1.
            
            ##Assembly-Data-START##
            Sequencing Technology :: Sanger dideoxy sequencing
            ##Assembly-Data-END##
FEATURES             Location/Qualifiers
     source          1..300
                     /organism="Human respiratory syncytial virus B"
                     /mol_type="viral cRNA"
                     /isolate="TH/B24624/2017C"
                     /isolation_source="Nasopharyngeal"
                     /host="Homo sapiens"
                     /db_xref="taxon:208895"
                     /country="Thailand"
                     /collection_date="10-Sep-17"
     CDS             <1..300
                     /note="attachment glycoprotein"
                     /codon_start=1
                     /product="G protein"
                     /translation="KRDPKTLAKTPKKETTINPTKKPTPKTTERDTSTPQSTVLDITT
                     SKHTERDTSTSQSIALDTTTSKHTTQQQSLYSTIPENTPNSTQTPTASEPSISNST"
BASE COUNT      129 a    115 c     26 g     30 t
ORIGIN      
        1 aaaagagacc ccaaaacact agccaaaaca ccgaaaaaag aaaccaccat taacccaaca
       61 aaaaaaccaa cccccaagac tacagaaaga gacaccagca ccccacaatc cactgtgctc
      121 gacataacca catcaaaaca cacagaaagg gacaccagca cctcacaatc cattgcgctt
      181 gacacaacca catcaaaaca cacaacccaa cagcaatctc tctactcaac catccccgaa
      241 aacacaccca actccacaca aacacccaca gcatccgagc cctccatatc aaattccacc
//
LOCUS       MH447788                    300 bp    cRNA    linear   VRL 06-JUN-2018
DEFINITION  Human respiratory syncytial virus B isolate TH/B24701/2017A.
ACCESSION   MH447788
VERSION
KEYWORDS    .
SOURCE      Human respiratory syncytial virus B
  ORGANISM  Human respiratory syncytial virus B
            Viruses; ssRNA viruses; ssRNA negative-strand viruses;
            Mononegavirales; Pneumoviridae; Orthopneumovirus.
REFERENCE   1  (bases 1 to 300)
  AUTHORS   Thongpan,I.
  TITLE     Human respiratory syncytial virus B
  JOURNAL   Unpublished
REFERENCE   2  (bases 1 to 300)
  AUTHORS   Thongpan,I.
  TITLE     Direct Submission
  JOURNAL   Submitted (06-JUN-2018) Department of Pediatrics, Center of
            Excellence in Clinical Virology, Chulalongkorn, phayathai, Bangkok,
            Bangkok 10330, Thailand
COMMENT     Bankit Comment: TOTAL # OF SEQS:93.
            Bankit Comment: TOTAL # OF SETS:1.
            
            ##Assembly-Data-START##
            Sequencing Technology :: Sanger dideoxy sequencing
            ##Assembly-Data-END##
FEATURES             Location/Qualifiers
     source          1..300
                     /organism="Human respiratory syncytial virus B"
                     /mol_type="viral cRNA"
                     /isolate="TH/B24701/2017A"
                     /isolation_source="Nasopharyngeal"
                     /host="Homo sapiens"
                     /db_xref="taxon:208895"
                     /country="Thailand"
                     /collection_date="11-Sep-17"
     CDS             <1..300
                     /note="attachment glycoprotein"
                     /codon_start=1
                     /product="G protein"
                     /translation="KRDPKTPAKTPKKENTINPTKKPTPKTTERDTSTPQSTVLDITT
                     SKHTERDTSTSQSIALDTTTSKHTTQQQSLYSTTPENTPNSTQTPTASEPSTSNST"
BASE COUNT      131 a    117 c     25 g     27 t
ORIGIN      
        1 aaaagagacc ccaaaacacc agccaaaaca ccgaaaaaag aaaacaccat taacccaaca
       61 aaaaaaccaa cccccaagac cacagaaaga gacaccagca ccccacaatc cactgtgctc
      121 gacataacca catcaaaaca cacagaaaga gacaccagca cctcacaatc cattgcgctt
      181 gacacaacca catcaaaaca cacaacccaa cagcaatctc tctactcaac cacccccgaa
      241 aacacaccca actccacaca aacacccaca gcatccgagc cctccacatc aaattctacc
//
LOCUS       MH447789                    300 bp    cRNA    linear   VRL 06-JUN-2018
DEFINITION  Human respiratory syncytial virus B isolate TH/B24714/2017C.
ACCESSION   MH447789
VERSION
KEYWORDS    .
SOURCE      Human respiratory syncytial virus B
  ORGANISM  Human respiratory syncytial virus B
            Viruses; ssRNA viruses; ssRNA negative-strand viruses;
            Mononegavirales; Pneumoviridae; Orthopneumovirus.
REFERENCE   1  (bases 1 to 300)
  AUTHORS   Thongpan,I.
  TITLE     Human respiratory syncytial virus B
  JOURNAL   Unpublished
REFERENCE   2  (bases 1 to 300)
  AUTHORS   Thongpan,I.
  TITLE     Direct Submission
  JOURNAL   Submitted (06-JUN-2018) Department of Pediatrics, Center of
            Excellence in Clinical Virology, Chulalongkorn, phayathai, Bangkok,
            Bangkok 10330, Thailand
COMMENT     Bankit Comment: TOTAL # OF SEQS:93.
            Bankit Comment: TOTAL # OF SETS:1.
            
            ##Assembly-Data-START##
            Sequencing Technology :: Sanger dideoxy sequencing
            ##Assembly-Data-END##
FEATURES             Location/Qualifiers
     source          1..300
                     /organism="Human respiratory syncytial virus B"
                     /mol_type="viral cRNA"
                     /isolate="TH/B24714/2017C"
                     /isolation_source="Nasopharyngeal"
                     /host="Homo sapiens"
                     /db_xref="taxon:208895"
                     /country="Thailand"
                     /collection_date="11-Sep-17"
     CDS             <1..300
                     /note="attachment glycoprotein"
                     /codon_start=1
                     /product="G protein"
                     /translation="KRDPKTLAKTPKKETTINPTKKPTPKTTERDTSTPQSTVLDITT
                     SKQTERDTSTSQSIALDTTTSKHTTQQQSPYSTTPENTPNSTQTPTASEPSTSNST"
BASE COUNT      130 a    115 c     26 g     29 t
ORIGIN      
        1 aaaagagacc ccaaaacact agccaaaaca ccgaaaaaag aaaccaccat taacccaaca
       61 aaaaaaccaa cccccaagac tacagaaaga gacaccagca ctccacaatc cactgtgctc
      121 gacataacca catcaaaaca aacagaaagg gacaccagca cctcacaatc cattgcgctt
      181 gacacaacca catcaaaaca cacaacccaa cagcaatctc cctactcaac cacccccgaa
      241 aacacaccca actccacaca aacacccaca gcatccgagc cctccacatc aaattctacc
//
LOCUS       MH447790                    300 bp    cRNA    linear   VRL 06-JUN-2018
DEFINITION  Human respiratory syncytial virus B isolate TH/B24787/2017C.
ACCESSION   MH447790
VERSION
KEYWORDS    .
SOURCE      Human respiratory syncytial virus B
  ORGANISM  Human respiratory syncytial virus B
            Viruses; ssRNA viruses; ssRNA negative-strand viruses;
            Mononegavirales; Pneumoviridae; Orthopneumovirus.
REFERENCE   1  (bases 1 to 300)
  AUTHORS   Thongpan,I.
  TITLE     Human respiratory syncytial virus B
  JOURNAL   Unpublished
REFERENCE   2  (bases 1 to 300)
  AUTHORS   Thongpan,I.
  TITLE     Direct Submission
  JOURNAL   Submitted (06-JUN-2018) Department of Pediatrics, Center of
            Excellence in Clinical Virology, Chulalongkorn, phayathai, Bangkok,
            Bangkok 10330, Thailand
COMMENT     Bankit Comment: TOTAL # OF SEQS:93.
            Bankit Comment: TOTAL # OF SETS:1.
            
            ##Assembly-Data-START##
            Sequencing Technology :: Sanger dideoxy sequencing
            ##Assembly-Data-END##
FEATURES             Location/Qualifiers
     source          1..300
                     /organism="Human respiratory syncytial virus B"
                     /mol_type="viral cRNA"
                     /isolate="TH/B24787/2017C"
                     /isolation_source="Nasopharyngeal"
                     /host="Homo sapiens"
                     /db_xref="taxon:208895"
                     /country="Thailand"
                     /collection_date="13-Sep-17"
     CDS             <1..300
                     /note="attachment glycoprotein"
                     /codon_start=1
                     /product="G protein"
                     /translation="KRDPKTLAKTPKKENTINPTKKPTPKTTERDTSTPQSTVLDITT
                     SKHTERDTSTSQSTALDTTTSKHTTQQQSLYSTIPENTPNSTQTPTASEPSTSNST"
BASE COUNT      131 a    115 c     24 g     30 t
ORIGIN      
        1 aaaagagacc ccaaaacact agccaaaaca cctaaaaaag aaaacaccat taacccaaca
       61 aaaaaaccaa cccccaagac tacagaaaga gacaccagca ccccacaatc cactgtgctc
      121 gacataacca catcaaaaca cacagaaagg gacaccagca cctcacaatc cactgcactt
      181 gacacaacca catcaaaaca cacaacccaa cagcaatctc tctactcaac catccccgaa
      241 aacacaccca actccacaca aacacccaca gcatccgagc cctccacatc aaattctacc
//
LOCUS       MH447791                    300 bp    cRNA    linear   VRL 06-JUN-2018
DEFINITION  Human respiratory syncytial virus B isolate TH/B24790/2017C.
ACCESSION   MH447791
VERSION
KEYWORDS    .
SOURCE      Human respiratory syncytial virus B
  ORGANISM  Human respiratory syncytial virus B
            Viruses; ssRNA viruses; ssRNA negative-strand viruses;
            Mononegavirales; Pneumoviridae; Orthopneumovirus.
REFERENCE   1  (bases 1 to 300)
  AUTHORS   Thongpan,I.
  TITLE     Human respiratory syncytial virus B
  JOURNAL   Unpublished
REFERENCE   2  (bases 1 to 300)
  AUTHORS   Thongpan,I.
  TITLE     Direct Submission
  JOURNAL   Submitted (06-JUN-2018) Department of Pediatrics, Center of
            Excellence in Clinical Virology, Chulalongkorn, phayathai, Bangkok,
            Bangkok 10330, Thailand
COMMENT     Bankit Comment: TOTAL # OF SEQS:93.
            Bankit Comment: TOTAL # OF SETS:1.
            
            ##Assembly-Data-START##
            Sequencing Technology :: Sanger dideoxy sequencing
            ##Assembly-Data-END##
FEATURES             Location/Qualifiers
     source          1..300
                     /organism="Human respiratory syncytial virus B"
                     /mol_type="viral cRNA"
                     /isolate="TH/B24790/2017C"
                     /isolation_source="Nasopharyngeal"
                     /host="Homo sapiens"
                     /db_xref="taxon:208895"
                     /country="Thailand"
                     /collection_date="13-Sep-17"
     CDS             <1..300
                     /note="attachment glycoprotein"
                     /codon_start=1
                     /product="G protein"
                     /translation="KRDPKTLAKTPKKETTINPTKKPTPKTTERDTSTPQSTVLDITT
                     SKQTERDTSTSQSIALDTTTSKHTTQQQSPYSTTPENTPNSTQTPTASEPSTSNST"
BASE COUNT      130 a    116 c     26 g     28 t
ORIGIN      
        1 aaaagagacc ccaaaacact agccaaaaca ccgaaaaaag aaaccaccat taacccaaca
       61 aaaaaaccaa cccccaagac tacagaaaga gacaccagca ctccacaatc cactgtgctc
      121 gacataacca catcaaaaca aacagaaagg gacaccagca cctcacaatc cattgcgctt
      181 gacacaacca catcaaaaca cacaacccaa cagcaatctc cctactcaac cacccccgaa
      241 aacacaccca actccacaca aacacccaca gcatccgagc cctccacatc aaattccacc
//
LOCUS       MH447792                    300 bp    cRNA    linear   VRL 06-JUN-2018
DEFINITION  Human respiratory syncytial virus B isolate TH/B24810/2017C.
ACCESSION   MH447792
VERSION
KEYWORDS    .
SOURCE      Human respiratory syncytial virus B
  ORGANISM  Human respiratory syncytial virus B
            Viruses; ssRNA viruses; ssRNA negative-strand viruses;
            Mononegavirales; Pneumoviridae; Orthopneumovirus.
REFERENCE   1  (bases 1 to 300)
  AUTHORS   Thongpan,I.
  TITLE     Human respiratory syncytial virus B
  JOURNAL   Unpublished
REFERENCE   2  (bases 1 to 300)
  AUTHORS   Thongpan,I.
  TITLE     Direct Submission
  JOURNAL   Submitted (06-JUN-2018) Department of Pediatrics, Center of
            Excellence in Clinical Virology, Chulalongkorn, phayathai, Bangkok,
            Bangkok 10330, Thailand
COMMENT     Bankit Comment: TOTAL # OF SEQS:93.
            Bankit Comment: TOTAL # OF SETS:1.
            
            ##Assembly-Data-START##
            Sequencing Technology :: Sanger dideoxy sequencing
            ##Assembly-Data-END##
FEATURES             Location/Qualifiers
     source          1..300
                     /organism="Human respiratory syncytial virus B"
                     /mol_type="viral cRNA"
                     /isolate="TH/B24810/2017C"
                     /isolation_source="Nasopharyngeal"
                     /host="Homo sapiens"
                     /db_xref="taxon:208895"
                     /country="Thailand"
                     /collection_date="14-Sep-17"
     CDS             <1..300
                     /note="attachment glycoprotein"
                     /codon_start=1
                     /product="G protein"
                     /translation="KRDPKTLAKTPKKETTINLTKKPTPKTTERDTSTPQSTVLDITT
                     SKHTERDTSTSQSIALDTTTSKHTTQQQSLYSTIPENTPNSTQTPTASEPSTSNSI"
BASE COUNT      129 a    113 c     26 g     32 t
ORIGIN      
        1 aaaagagacc ccaaaacact agccaaaaca ccgaaaaaag aaaccaccat taacctaaca
       61 aaaaaaccaa cccccaagac tacagaaaga gacaccagca ccccacaatc cactgtgctc
      121 gacataacca catcaaaaca cacagaaagg gacaccagca cctcacaatc cattgcgctt
      181 gacacaacca catcaaaaca cacaacccaa cagcaatctc tctactcaac catccccgaa
      241 aacacaccca actccacaca aacacccaca gcatccgagc cctccacatc aaattctatc
//
LOCUS       MH447793                    300 bp    cRNA    linear   VRL 06-JUN-2018
DEFINITION  Human respiratory syncytial virus B isolate TH/B24855/2017A.
ACCESSION   MH447793
VERSION
KEYWORDS    .
SOURCE      Human respiratory syncytial virus B
  ORGANISM  Human respiratory syncytial virus B
            Viruses; ssRNA viruses; ssRNA negative-strand viruses;
            Mononegavirales; Pneumoviridae; Orthopneumovirus.
REFERENCE   1  (bases 1 to 300)
  AUTHORS   Thongpan,I.
  TITLE     Human respiratory syncytial virus B
  JOURNAL   Unpublished
REFERENCE   2  (bases 1 to 300)
  AUTHORS   Thongpan,I.
  TITLE     Direct Submission
  JOURNAL   Submitted (06-JUN-2018) Department of Pediatrics, Center of
            Excellence in Clinical Virology, Chulalongkorn, phayathai, Bangkok,
            Bangkok 10330, Thailand
COMMENT     Bankit Comment: TOTAL # OF SEQS:93.
            Bankit Comment: TOTAL # OF SETS:1.
            
            ##Assembly-Data-START##
            Sequencing Technology :: Sanger dideoxy sequencing
            ##Assembly-Data-END##
FEATURES             Location/Qualifiers
     source          1..300
                     /organism="Human respiratory syncytial virus B"
                     /mol_type="viral cRNA"
                     /isolate="TH/B24855/2017A"
                     /isolation_source="Nasopharyngeal"
                     /host="Homo sapiens"
                     /db_xref="taxon:208895"
                     /country="Thailand"
                     /collection_date="16-Sep-17"
     CDS             <1..300
                     /note="attachment glycoprotein"
                     /codon_start=1
                     /product="G protein"
                     /translation="KRDPKTLAKTPKKENTINPTKKPTPKTTERDTSTPQSTVLDITT
                     SKHTERDTSTSQSTALDTTTSKHTTQQQSLYSTIPENTPNSTQTPTASEPSTSNST"
BASE COUNT      131 a    115 c     24 g     30 t
ORIGIN      
        1 aaaagagacc ccaaaacact agccaaaaca cctaaaaaag aaaacaccat taacccaaca
       61 aaaaaaccaa cccccaagac tacagaaaga gacaccagca ccccacaatc cactgtgctc
      121 gacataacca catcaaaaca cacagaaagg gacaccagca cctcacaatc cactgcactt
      181 gacacaacca catcaaaaca cacaacccaa cagcaatctc tctactcaac catccccgaa
      241 aacacaccca actccacaca aacacccaca gcatccgagc cctccacatc aaattctacc
//
LOCUS       MH447794                    300 bp    cRNA    linear   VRL 06-JUN-2018
DEFINITION  Human respiratory syncytial virus B isolate TH/B24870/2017C.
ACCESSION   MH447794
VERSION
KEYWORDS    .
SOURCE      Human respiratory syncytial virus B
  ORGANISM  Human respiratory syncytial virus B
            Viruses; ssRNA viruses; ssRNA negative-strand viruses;
            Mononegavirales; Pneumoviridae; Orthopneumovirus.
REFERENCE   1  (bases 1 to 300)
  AUTHORS   Thongpan,I.
  TITLE     Human respiratory syncytial virus B
  JOURNAL   Unpublished
REFERENCE   2  (bases 1 to 300)
  AUTHORS   Thongpan,I.
  TITLE     Direct Submission
  JOURNAL   Submitted (06-JUN-2018) Department of Pediatrics, Center of
            Excellence in Clinical Virology, Chulalongkorn, phayathai, Bangkok,
            Bangkok 10330, Thailand
COMMENT     Bankit Comment: TOTAL # OF SEQS:93.
            Bankit Comment: TOTAL # OF SETS:1.
            
            ##Assembly-Data-START##
            Sequencing Technology :: Sanger dideoxy sequencing
            ##Assembly-Data-END##
FEATURES             Location/Qualifiers
     source          1..300
                     /organism="Human respiratory syncytial virus B"
                     /mol_type="viral cRNA"
                     /isolate="TH/B24870/2017C"
                     /isolation_source="Nasopharyngeal"
                     /host="Homo sapiens"
                     /db_xref="taxon:208895"
                     /country="Thailand"
                     /collection_date="16-Sep-17"
     CDS             <1..300
                     /note="attachment glycoprotein"
                     /codon_start=1
                     /product="G protein"
                     /translation="KRDPKTLAKTLKKETTINPTKKPTPKTTERDTSTPQSTVLDITT
                     SKHTERDTSTSQSIALDTTTSKHTTQQQSLYSTTPENTPNSTQTPTASEPSTSNST"
BASE COUNT      130 a    114 c     25 g     31 t
ORIGIN      
        1 aaaagagacc ccaaaacact agccaaaaca ctgaaaaaag aaaccaccat taacccaaca
       61 aaaaaaccaa cccccaagac tacagaaaga gacaccagca ccccacaatc cactgtgctc
      121 gacataacca catcaaaaca cacagaaaga gacaccagca cctcacaatc cattgcgctt
      181 gacacaacca catcaaaaca cacaacccaa cagcaatctc tctactcaac cacccctgaa
      241 aacacaccca actccacaca aacacccaca gcatctgagc cctccacatc aaattccacc
//
LOCUS       MH447795                    300 bp    cRNA    linear   VRL 06-JUN-2018
DEFINITION  Human respiratory syncytial virus B isolate TH/B24877/2017C.
ACCESSION   MH447795
VERSION
KEYWORDS    .
SOURCE      Human respiratory syncytial virus B
  ORGANISM  Human respiratory syncytial virus B
            Viruses; ssRNA viruses; ssRNA negative-strand viruses;
            Mononegavirales; Pneumoviridae; Orthopneumovirus.
REFERENCE   1  (bases 1 to 300)
  AUTHORS   Thongpan,I.
  TITLE     Human respiratory syncytial virus B
  JOURNAL   Unpublished
REFERENCE   2  (bases 1 to 300)
  AUTHORS   Thongpan,I.
  TITLE     Direct Submission
  JOURNAL   Submitted (06-JUN-2018) Department of Pediatrics, Center of
            Excellence in Clinical Virology, Chulalongkorn, phayathai, Bangkok,
            Bangkok 10330, Thailand
COMMENT     Bankit Comment: TOTAL # OF SEQS:93.
            Bankit Comment: TOTAL # OF SETS:1.
            
            ##Assembly-Data-START##
            Sequencing Technology :: Sanger dideoxy sequencing
            ##Assembly-Data-END##
FEATURES             Location/Qualifiers
     source          1..300
                     /organism="Human respiratory syncytial virus B"
                     /mol_type="viral cRNA"
                     /isolate="TH/B24877/2017C"
                     /isolation_source="Nasopharyngeal"
                     /host="Homo sapiens"
                     /db_xref="taxon:208895"
                     /country="Thailand"
                     /collection_date="16-Sep-17"
     CDS             <1..300
                     /note="attachment glycoprotein"
                     /codon_start=1
                     /product="G protein"
                     /translation="KRDPKTLAKTPKKENTINPTKKPTPKTTERDTSTPQSTVLDITT
                     SKHTERDTSTSQSTALDTTTSKHTTQQQSLYSTIPENTPNSTQTPTASEPSTSNST"
BASE COUNT      131 a    115 c     24 g     30 t
ORIGIN      
        1 aaaagagacc ccaaaacact agccaaaaca cctaaaaaag aaaacaccat taacccaaca
       61 aaaaaaccaa cccccaagac tacagaaaga gacaccagca ccccacaatc cactgtgctc
      121 gacataacca catcaaaaca cacagaaagg gacaccagca cctcacaatc cactgcactt
      181 gacacaacca catcaaaaca cacaacccaa cagcaatctc tctactcaac catccccgaa
      241 aacacaccca actccacaca aacacccaca gcatccgagc cctccacatc aaattctacc
//
LOCUS       MH447796                    300 bp    cRNA    linear   VRL 06-JUN-2018
DEFINITION  Human respiratory syncytial virus B isolate TH/B24978/2017A.
ACCESSION   MH447796
VERSION
KEYWORDS    .
SOURCE      Human respiratory syncytial virus B
  ORGANISM  Human respiratory syncytial virus B
            Viruses; ssRNA viruses; ssRNA negative-strand viruses;
            Mononegavirales; Pneumoviridae; Orthopneumovirus.
REFERENCE   1  (bases 1 to 300)
  AUTHORS   Thongpan,I.
  TITLE     Human respiratory syncytial virus B
  JOURNAL   Unpublished
REFERENCE   2  (bases 1 to 300)
  AUTHORS   Thongpan,I.
  TITLE     Direct Submission
  JOURNAL   Submitted (06-JUN-2018) Department of Pediatrics, Center of
            Excellence in Clinical Virology, Chulalongkorn, phayathai, Bangkok,
            Bangkok 10330, Thailand
COMMENT     Bankit Comment: TOTAL # OF SEQS:93.
            Bankit Comment: TOTAL # OF SETS:1.
            
            ##Assembly-Data-START##
            Sequencing Technology :: Sanger dideoxy sequencing
            ##Assembly-Data-END##
FEATURES             Location/Qualifiers
     source          1..300
                     /organism="Human respiratory syncytial virus B"
                     /mol_type="viral cRNA"
                     /isolate="TH/B24978/2017A"
                     /isolation_source="Nasopharyngeal"
                     /host="Homo sapiens"
                     /db_xref="taxon:208895"
                     /country="Thailand"
                     /collection_date="19-Sep-17"
     CDS             <1..300
                     /note="attachment glycoprotein"
                     /codon_start=1
                     /product="G protein"
                     /translation="KRDPKTLAKTPKKETTINPTKKPTPKTTERDTSTPQSTVLDITT
                     SKHTERDTSTSQSIALDTTTSKHTTQQQSLYSTIPENTPNSTQTPTASEPSTSNST"
BASE COUNT      129 a    115 c     26 g     30 t
ORIGIN      
        1 aaaagagacc ccaaaacact agccaaaaca ccgaaaaaag aaaccaccat taacccaaca
       61 aaaaaaccaa cccccaagac tacagaaaga gacaccagca ccccacaatc cactgtgctc
      121 gacataacca catcaaaaca cacagaaagg gacaccagca cctcacaatc cattgcgctt
      181 gacacaacca catcaaaaca cacaacccaa cagcaatctc tctactcaac catccccgaa
      241 aacacaccca actccacaca aacacccaca gcatccgagc cctccacatc aaattctacc
//
LOCUS       MH447797                    300 bp    cRNA    linear   VRL 06-JUN-2018
DEFINITION  Human respiratory syncytial virus B isolate TH/B25008/2017C.
ACCESSION   MH447797
VERSION
KEYWORDS    .
SOURCE      Human respiratory syncytial virus B
  ORGANISM  Human respiratory syncytial virus B
            Viruses; ssRNA viruses; ssRNA negative-strand viruses;
            Mononegavirales; Pneumoviridae; Orthopneumovirus.
REFERENCE   1  (bases 1 to 300)
  AUTHORS   Thongpan,I.
  TITLE     Human respiratory syncytial virus B
  JOURNAL   Unpublished
REFERENCE   2  (bases 1 to 300)
  AUTHORS   Thongpan,I.
  TITLE     Direct Submission
  JOURNAL   Submitted (06-JUN-2018) Department of Pediatrics, Center of
            Excellence in Clinical Virology, Chulalongkorn, phayathai, Bangkok,
            Bangkok 10330, Thailand
COMMENT     Bankit Comment: TOTAL # OF SEQS:93.
            Bankit Comment: TOTAL # OF SETS:1.
            
            ##Assembly-Data-START##
            Sequencing Technology :: Sanger dideoxy sequencing
            ##Assembly-Data-END##
FEATURES             Location/Qualifiers
     source          1..300
                     /organism="Human respiratory syncytial virus B"
                     /mol_type="viral cRNA"
                     /isolate="TH/B25008/2017C"
                     /isolation_source="Nasopharyngeal"
                     /host="Homo sapiens"
                     /db_xref="taxon:208895"
                     /country="Thailand"
                     /collection_date="21-Sep-17"
     CDS             <1..300
                     /note="attachment glycoprotein"
                     /codon_start=1
                     /product="G protein"
                     /translation="KRDPKTLAKTPKKETTINPTKKPTPKTTERDTSTPQSTVLDITT
                     SKQTERDTSTSQSIALDTTTSKHTTQQQSPYSTTPENTPNSTQTPTASEPSTSNST"
BASE COUNT      130 a    115 c     26 g     29 t
ORIGIN      
        1 aaaagagacc ccaaaacact agccaaaaca ccgaaaaaag aaaccaccat taacccaaca
       61 aaaaaaccaa cccccaagac tacagaaaga gacaccagca ctccacaatc cactgtgctc
      121 gacataacca catcaaaaca aacagaaagg gacaccagca cctcacaatc cattgcgctt
      181 gacacaacca catcaaaaca cacaacccaa cagcaatctc cctactcaac cacccccgaa
      241 aacacaccca actccacaca aacacccaca gcatccgagc cctccacatc aaattctacc
//
LOCUS       MH447798                    300 bp    cRNA    linear   VRL 06-JUN-2018
DEFINITION  Human respiratory syncytial virus B isolate TH/B25146/2017A.
ACCESSION   MH447798
VERSION
KEYWORDS    .
SOURCE      Human respiratory syncytial virus B
  ORGANISM  Human respiratory syncytial virus B
            Viruses; ssRNA viruses; ssRNA negative-strand viruses;
            Mononegavirales; Pneumoviridae; Orthopneumovirus.
REFERENCE   1  (bases 1 to 300)
  AUTHORS   Thongpan,I.
  TITLE     Human respiratory syncytial virus B
  JOURNAL   Unpublished
REFERENCE   2  (bases 1 to 300)
  AUTHORS   Thongpan,I.
  TITLE     Direct Submission
  JOURNAL   Submitted (06-JUN-2018) Department of Pediatrics, Center of
            Excellence in Clinical Virology, Chulalongkorn, phayathai, Bangkok,
            Bangkok 10330, Thailand
COMMENT     Bankit Comment: TOTAL # OF SEQS:93.
            Bankit Comment: TOTAL # OF SETS:1.
            
            ##Assembly-Data-START##
            Sequencing Technology :: Sanger dideoxy sequencing
            ##Assembly-Data-END##
FEATURES             Location/Qualifiers
     source          1..300
                     /organism="Human respiratory syncytial virus B"
                     /mol_type="viral cRNA"
                     /isolate="TH/B25146/2017A"
                     /isolation_source="Nasopharyngeal"
                     /host="Homo sapiens"
                     /db_xref="taxon:208895"
                     /country="Thailand"
                     /collection_date="26-Sep-17"
     CDS             <1..300
                     /note="attachment glycoprotein"
                     /codon_start=1
                     /product="G protein"
                     /translation="KRDPKTLAKTPKKETTINPTKKPTPKTTERDTSTPQSTVLDITT
                     SKQTERDTSTSQSIALDTTTSKHTTQQQSPYSTTPENTPNSTQTPTASEPSTSNST"
BASE COUNT      130 a    115 c     26 g     29 t
ORIGIN      
        1 aaaagagacc ccaaaacact agccaaaaca ccgaaaaaag aaaccaccat taacccaaca
       61 aaaaaaccaa cccccaagac tacagaaaga gacaccagca ctccacaatc cactgtgctc
      121 gacataacca catcaaaaca aacagaaagg gacaccagca cctcacaatc cattgcgctt
      181 gacacaacca catcaaaaca cacaacccaa cagcaatctc cctactcaac cacccccgaa
      241 aacacaccca actccacaca aacacccaca gcatccgagc cctccacatc aaattctacc
//
LOCUS       MH447799                    300 bp    cRNA    linear   VRL 06-JUN-2018
DEFINITION  Human respiratory syncytial virus B isolate TH/B25175/2017A.
ACCESSION   MH447799
VERSION
KEYWORDS    .
SOURCE      Human respiratory syncytial virus B
  ORGANISM  Human respiratory syncytial virus B
            Viruses; ssRNA viruses; ssRNA negative-strand viruses;
            Mononegavirales; Pneumoviridae; Orthopneumovirus.
REFERENCE   1  (bases 1 to 300)
  AUTHORS   Thongpan,I.
  TITLE     Human respiratory syncytial virus B
  JOURNAL   Unpublished
REFERENCE   2  (bases 1 to 300)
  AUTHORS   Thongpan,I.
  TITLE     Direct Submission
  JOURNAL   Submitted (06-JUN-2018) Department of Pediatrics, Center of
            Excellence in Clinical Virology, Chulalongkorn, phayathai, Bangkok,
            Bangkok 10330, Thailand
COMMENT     Bankit Comment: TOTAL # OF SEQS:93.
            Bankit Comment: TOTAL # OF SETS:1.
            
            ##Assembly-Data-START##
            Sequencing Technology :: Sanger dideoxy sequencing
            ##Assembly-Data-END##
FEATURES             Location/Qualifiers
     source          1..300
                     /organism="Human respiratory syncytial virus B"
                     /mol_type="viral cRNA"
                     /isolate="TH/B25175/2017A"
                     /isolation_source="Nasopharyngeal"
                     /host="Homo sapiens"
                     /db_xref="taxon:208895"
                     /country="Thailand"
                     /collection_date="27-Sep-17"
     CDS             <1..300
                     /note="attachment glycoprotein"
                     /codon_start=1
                     /product="G protein"
                     /translation="KRDPKTLAKTPKKENTINPTKKPTPKTTERDTSTPQSTVLDITT
                     SKHTERDTSTSQSTALDTTTSKHTTQQQSLYSTIPENTPNSTQTPTASEPSTSNST"
BASE COUNT      131 a    115 c     24 g     30 t
ORIGIN      
        1 aaaagagacc ccaaaacact agccaaaaca cctaaaaaag aaaacaccat taacccaaca
       61 aaaaaaccaa cccccaagac tacagaaaga gacaccagca ccccacaatc cactgtgctc
      121 gacataacca catcaaaaca cacagaaagg gacaccagca cctcacaatc cactgcactt
      181 gacacaacca catcaaaaca cacaacccaa cagcaatctc tctactcaac catccccgaa
      241 aacacaccca actccacaca aacacccaca gcatccgagc cctccacatc aaattctacc
//
LOCUS       MH447800                    300 bp    cRNA    linear   VRL 06-JUN-2018
DEFINITION  Human respiratory syncytial virus B isolate TH/B25213/2017C.
ACCESSION   MH447800
VERSION
KEYWORDS    .
SOURCE      Human respiratory syncytial virus B
  ORGANISM  Human respiratory syncytial virus B
            Viruses; ssRNA viruses; ssRNA negative-strand viruses;
            Mononegavirales; Pneumoviridae; Orthopneumovirus.
REFERENCE   1  (bases 1 to 300)
  AUTHORS   Thongpan,I.
  TITLE     Human respiratory syncytial virus B
  JOURNAL   Unpublished
REFERENCE   2  (bases 1 to 300)
  AUTHORS   Thongpan,I.
  TITLE     Direct Submission
  JOURNAL   Submitted (06-JUN-2018) Department of Pediatrics, Center of
            Excellence in Clinical Virology, Chulalongkorn, phayathai, Bangkok,
            Bangkok 10330, Thailand
COMMENT     Bankit Comment: TOTAL # OF SEQS:93.
            Bankit Comment: TOTAL # OF SETS:1.
            
            ##Assembly-Data-START##
            Sequencing Technology :: Sanger dideoxy sequencing
            ##Assembly-Data-END##
FEATURES             Location/Qualifiers
     source          1..300
                     /organism="Human respiratory syncytial virus B"
                     /mol_type="viral cRNA"
                     /isolate="TH/B25213/2017C"
                     /isolation_source="Nasopharyngeal"
                     /host="Homo sapiens"
                     /db_xref="taxon:208895"
                     /country="Thailand"
                     /collection_date="28-Sep-17"
     CDS             <1..300
                     /note="attachment glycoprotein"
                     /codon_start=1
                     /product="G protein"
                     /translation="KRDPKTPTKTPKKETTINPTKKPTPKTTERDTSTPQSTVLDITS
                     SKHTERDTSTSQSIALDTTTSKHTTQQQSLYSTIPENTPNSTQTPTASEPSTSNST"
BASE COUNT      129 a    116 c     25 g     30 t
ORIGIN      
        1 aaaagagacc ccaaaacacc aaccaaaaca ccgaaaaaag aaaccaccat taacccaaca
       61 aaaaaaccaa cccccaagac tacagaaaga gacaccagca ccccacaatc cactgtgctc
      121 gacataacct catcaaaaca cacagaaagg gacaccagca cctcacaatc cattgcgctt
      181 gacacaacca catcaaaaca cacaacccaa cagcaatctc tctactcaac catccccgaa
      241 aacacaccca actccacaca aacacccaca gcatccgagc cctccacatc aaattctacc
//
LOCUS       MH447801                    300 bp    cRNA    linear   VRL 06-JUN-2018
DEFINITION  Human respiratory syncytial virus B isolate TH/B25258/2017C.
ACCESSION   MH447801
VERSION
KEYWORDS    .
SOURCE      Human respiratory syncytial virus B
  ORGANISM  Human respiratory syncytial virus B
            Viruses; ssRNA viruses; ssRNA negative-strand viruses;
            Mononegavirales; Pneumoviridae; Orthopneumovirus.
REFERENCE   1  (bases 1 to 300)
  AUTHORS   Thongpan,I.
  TITLE     Human respiratory syncytial virus B
  JOURNAL   Unpublished
REFERENCE   2  (bases 1 to 300)
  AUTHORS   Thongpan,I.
  TITLE     Direct Submission
  JOURNAL   Submitted (06-JUN-2018) Department of Pediatrics, Center of
            Excellence in Clinical Virology, Chulalongkorn, phayathai, Bangkok,
            Bangkok 10330, Thailand
COMMENT     Bankit Comment: TOTAL # OF SEQS:93.
            Bankit Comment: TOTAL # OF SETS:1.
            
            ##Assembly-Data-START##
            Sequencing Technology :: Sanger dideoxy sequencing
            ##Assembly-Data-END##
FEATURES             Location/Qualifiers
     source          1..300
                     /organism="Human respiratory syncytial virus B"
                     /mol_type="viral cRNA"
                     /isolate="TH/B25258/2017C"
                     /isolation_source="Nasopharyngeal"
                     /host="Homo sapiens"
                     /db_xref="taxon:208895"
                     /country="Thailand"
                     /collection_date="1-Oct-17"
     CDS             <1..300
                     /note="attachment glycoprotein"
                     /codon_start=1
                     /product="G protein"
                     /translation="KRDPKPLAKTPKKETTINPTKKPTPKTTERDTSTPQSTVLDITT
                     SKQTERDTSTSQSIALDTTTSKHTTQQQSPYSTTPENTPNSTQTPTASEPSTSNST"
BASE COUNT      129 a    116 c     26 g     29 t
ORIGIN      
        1 aaaagagacc ccaaaccact agccaaaaca ccgaaaaaag aaaccaccat taacccaaca
       61 aaaaaaccaa cccccaagac tacagaaaga gacaccagca ctccacaatc cactgtgctc
      121 gacataacca catcaaaaca aacagaaagg gacaccagca cctcacaatc cattgcgctt
      181 gacacaacca catcaaaaca cacaacccaa cagcaatctc cctactcaac cacccccgaa
      241 aacacaccca actccacaca aacacccaca gcatccgagc cctccacatc aaattctacc
//
LOCUS       MH447802                    300 bp    cRNA    linear   VRL 06-JUN-2018
DEFINITION  Human respiratory syncytial virus B isolate TH/B25349/2017A.
ACCESSION   MH447802
VERSION
KEYWORDS    .
SOURCE      Human respiratory syncytial virus B
  ORGANISM  Human respiratory syncytial virus B
            Viruses; ssRNA viruses; ssRNA negative-strand viruses;
            Mononegavirales; Pneumoviridae; Orthopneumovirus.
REFERENCE   1  (bases 1 to 300)
  AUTHORS   Thongpan,I.
  TITLE     Human respiratory syncytial virus B
  JOURNAL   Unpublished
REFERENCE   2  (bases 1 to 300)
  AUTHORS   Thongpan,I.
  TITLE     Direct Submission
  JOURNAL   Submitted (06-JUN-2018) Department of Pediatrics, Center of
            Excellence in Clinical Virology, Chulalongkorn, phayathai, Bangkok,
            Bangkok 10330, Thailand
COMMENT     Bankit Comment: TOTAL # OF SEQS:93.
            Bankit Comment: TOTAL # OF SETS:1.
            
            ##Assembly-Data-START##
            Sequencing Technology :: Sanger dideoxy sequencing
            ##Assembly-Data-END##
FEATURES             Location/Qualifiers
     source          1..300
                     /organism="Human respiratory syncytial virus B"
                     /mol_type="viral cRNA"
                     /isolate="TH/B25349/2017A"
                     /isolation_source="Nasopharyngeal"
                     /host="Homo sapiens"
                     /db_xref="taxon:208895"
                     /country="Thailand"
                     /collection_date="3-Oct-17"
     CDS             <1..300
                     /note="attachment glycoprotein"
                     /codon_start=1
                     /product="G protein"
                     /translation="KRDPKTLAKTPKKETTINPTKKPTPKTTERDTSTPQSTALDTTT
                     PKHTERDTSTSQSIALDTTTSKHTTQQQSLYSTIPENTPNSTQTPTASEPSTSNST"
BASE COUNT      129 a    121 c     26 g     24 t
ORIGIN      
        1 aaaagagacc ccaaaacact agccaaaaca ccgaaaaaag aaaccaccat taacccaaca
       61 aaaaaaccaa cccccaagac cacagaaaga gacaccagca ccccacaatc cactgcgctc
      121 gacacaacca caccaaaaca cacagaaagg gacaccagca cctcacaatc cattgcgctc
      181 gacacaacca catcaaaaca cacaacccaa cagcaatccc tctactcaac catccccgaa
      241 aacacaccca actccacaca aacacccaca gcatccgagc cctccacatc aaattctacc
//
LOCUS       MH447803                    300 bp    cRNA    linear   VRL 06-JUN-2018
DEFINITION  Human respiratory syncytial virus B isolate TH/B25357/2017C.
ACCESSION   MH447803
VERSION
KEYWORDS    .
SOURCE      Human respiratory syncytial virus B
  ORGANISM  Human respiratory syncytial virus B
            Viruses; ssRNA viruses; ssRNA negative-strand viruses;
            Mononegavirales; Pneumoviridae; Orthopneumovirus.
REFERENCE   1  (bases 1 to 300)
  AUTHORS   Thongpan,I.
  TITLE     Human respiratory syncytial virus B
  JOURNAL   Unpublished
REFERENCE   2  (bases 1 to 300)
  AUTHORS   Thongpan,I.
  TITLE     Direct Submission
  JOURNAL   Submitted (06-JUN-2018) Department of Pediatrics, Center of
            Excellence in Clinical Virology, Chulalongkorn, phayathai, Bangkok,
            Bangkok 10330, Thailand
COMMENT     Bankit Comment: TOTAL # OF SEQS:93.
            Bankit Comment: TOTAL # OF SETS:1.
            
            ##Assembly-Data-START##
            Sequencing Technology :: Sanger dideoxy sequencing
            ##Assembly-Data-END##
FEATURES             Location/Qualifiers
     source          1..300
                     /organism="Human respiratory syncytial virus B"
                     /mol_type="viral cRNA"
                     /isolate="TH/B25357/2017C"
                     /isolation_source="Nasopharyngeal"
                     /host="Homo sapiens"
                     /db_xref="taxon:208895"
                     /country="Thailand"
                     /collection_date="3-Oct-17"
     CDS             <1..300
                     /note="attachment glycoprotein"
                     /codon_start=1
                     /product="G protein"
                     /translation="KRDPKTLAKTPKKETTINPTKKPTPKTTERDTSTPQSTVLDITI
                     SKHTERDTSTPQSIALDTTTSKHTTQQQSLYSTTPENTPNSTQTPTASEPSTSNST"
BASE COUNT      131 a    116 c     24 g     29 t
ORIGIN      
        1 aaaagagacc ccaaaacact agccaaaaca ccgaaaaaag aaaccaccat taacccaaca
       61 aaaaaaccaa cccccaagac tacagaaaga gacaccagca ccccacaatc cactgtgctc
      121 gacataacca tatcaaaaca cacagaaaga gacaccagca ccccacaatc cattgcactt
      181 gacacaacca catcaaaaca cacaacccaa cagcaatctc tctactcaac cacccccgaa
      241 aacacaccca actccacaca aacacccaca gcatccgagc cctccacatc aaattctacc
//
LOCUS       MH447804                    300 bp    cRNA    linear   VRL 06-JUN-2018
DEFINITION  Human respiratory syncytial virus B isolate TH/B25361/2017C.
ACCESSION   MH447804
VERSION
KEYWORDS    .
SOURCE      Human respiratory syncytial virus B
  ORGANISM  Human respiratory syncytial virus B
            Viruses; ssRNA viruses; ssRNA negative-strand viruses;
            Mononegavirales; Pneumoviridae; Orthopneumovirus.
REFERENCE   1  (bases 1 to 300)
  AUTHORS   Thongpan,I.
  TITLE     Human respiratory syncytial virus B
  JOURNAL   Unpublished
REFERENCE   2  (bases 1 to 300)
  AUTHORS   Thongpan,I.
  TITLE     Direct Submission
  JOURNAL   Submitted (06-JUN-2018) Department of Pediatrics, Center of
            Excellence in Clinical Virology, Chulalongkorn, phayathai, Bangkok,
            Bangkok 10330, Thailand
COMMENT     Bankit Comment: TOTAL # OF SEQS:93.
            Bankit Comment: TOTAL # OF SETS:1.
            
            ##Assembly-Data-START##
            Sequencing Technology :: Sanger dideoxy sequencing
            ##Assembly-Data-END##
FEATURES             Location/Qualifiers
     source          1..300
                     /organism="Human respiratory syncytial virus B"
                     /mol_type="viral cRNA"
                     /isolate="TH/B25361/2017C"
                     /isolation_source="Nasopharyngeal"
                     /host="Homo sapiens"
                     /db_xref="taxon:208895"
                     /country="Thailand"
                     /collection_date="3-Oct-17"
     CDS             <1..300
                     /note="attachment glycoprotein"
                     /codon_start=1
                     /product="G protein"
                     /translation="KRDPKTLAKTPKKETTINPTKKPTPKTTERDTSTPQSTVLDITT
                     SKQTERDTSTSQSIALDTTTSKHTTQQQSPYSTTPENTPNSTQTPTASEPSTSNST"
BASE COUNT      130 a    115 c     26 g     29 t
ORIGIN      
        1 aaaagagacc ccaaaacact agccaaaaca ccgaaaaaag aaaccaccat taacccaaca
       61 aaaaaaccaa cccccaagac tacagaaaga gacaccagca ctccacaatc cactgtgctc
      121 gacataacca catcaaaaca aacagaaagg gacaccagca cctcacaatc cattgcgctt
      181 gacacaacca catcaaaaca cacaacccaa cagcaatctc cctactcaac cacccccgaa
      241 aacacaccca actccacaca aacacccaca gcatccgagc cctccacatc aaattctacc
//
LOCUS       MH447805                    300 bp    cRNA    linear   VRL 06-JUN-2018
DEFINITION  Human respiratory syncytial virus B isolate TH/B25456/2017A.
ACCESSION   MH447805
VERSION
KEYWORDS    .
SOURCE      Human respiratory syncytial virus B
  ORGANISM  Human respiratory syncytial virus B
            Viruses; ssRNA viruses; ssRNA negative-strand viruses;
            Mononegavirales; Pneumoviridae; Orthopneumovirus.
REFERENCE   1  (bases 1 to 300)
  AUTHORS   Thongpan,I.
  TITLE     Human respiratory syncytial virus B
  JOURNAL   Unpublished
REFERENCE   2  (bases 1 to 300)
  AUTHORS   Thongpan,I.
  TITLE     Direct Submission
  JOURNAL   Submitted (06-JUN-2018) Department of Pediatrics, Center of
            Excellence in Clinical Virology, Chulalongkorn, phayathai, Bangkok,
            Bangkok 10330, Thailand
COMMENT     Bankit Comment: TOTAL # OF SEQS:93.
            Bankit Comment: TOTAL # OF SETS:1.
            
            ##Assembly-Data-START##
            Sequencing Technology :: Sanger dideoxy sequencing
            ##Assembly-Data-END##
FEATURES             Location/Qualifiers
     source          1..300
                     /organism="Human respiratory syncytial virus B"
                     /mol_type="viral cRNA"
                     /isolate="TH/B25456/2017A"
                     /isolation_source="Nasopharyngeal"
                     /host="Homo sapiens"
                     /db_xref="taxon:208895"
                     /country="Thailand"
                     /collection_date="8-Oct-17"
     CDS             <1..300
                     /note="attachment glycoprotein"
                     /codon_start=1
                     /product="G protein"
                     /translation="KRDPKTLAKTPKKETTINPTKKPTPKTTERDTSTPQSTVLDITT
                     SKHTERDTSTSQSIALDTTTSKHTTQQQSLYSTIPENTPNSTQTPTASEPSTSNST"
BASE COUNT      128 a    115 c     27 g     30 t
ORIGIN      
        1 aaaagagacc ccaaaacact agccaaaaca ccgaaaaaag aaaccaccat taacccaaca
       61 aaaaaaccaa cccccaagac tacagaaaga gacaccagca ccccacaatc cactgtgctc
      121 gacataacca catcaaaaca cacagaaagg gacaccagca cctcacaatc cattgcgctt
      181 gacacaacca catcaaaaca cacaacccaa cagcagtctc tctactcaac catccccgaa
      241 aacacaccca actccacaca aacacccaca gcatccgagc cctccacatc aaattctacc
//
LOCUS       MH447806                    300 bp    cRNA    linear   VRL 06-JUN-2018
DEFINITION  Human respiratory syncytial virus B isolate TH/B25552/2017C.
ACCESSION   MH447806
VERSION
KEYWORDS    .
SOURCE      Human respiratory syncytial virus B
  ORGANISM  Human respiratory syncytial virus B
            Viruses; ssRNA viruses; ssRNA negative-strand viruses;
            Mononegavirales; Pneumoviridae; Orthopneumovirus.
REFERENCE   1  (bases 1 to 300)
  AUTHORS   Thongpan,I.
  TITLE     Human respiratory syncytial virus B
  JOURNAL   Unpublished
REFERENCE   2  (bases 1 to 300)
  AUTHORS   Thongpan,I.
  TITLE     Direct Submission
  JOURNAL   Submitted (06-JUN-2018) Department of Pediatrics, Center of
            Excellence in Clinical Virology, Chulalongkorn, phayathai, Bangkok,
            Bangkok 10330, Thailand
COMMENT     Bankit Comment: TOTAL # OF SEQS:93.
            Bankit Comment: TOTAL # OF SETS:1.
            
            ##Assembly-Data-START##
            Sequencing Technology :: Sanger dideoxy sequencing
            ##Assembly-Data-END##
FEATURES             Location/Qualifiers
     source          1..300
                     /organism="Human respiratory syncytial virus B"
                     /mol_type="viral cRNA"
                     /isolate="TH/B25552/2017C"
                     /isolation_source="Nasopharyngeal"
                     /host="Homo sapiens"
                     /db_xref="taxon:208895"
                     /country="Thailand"
                     /collection_date="10-Oct-17"
     CDS             <1..300
                     /note="attachment glycoprotein"
                     /codon_start=1
                     /product="G protein"
                     /translation="KRDPKPLAKTPKKETTINPTKKPTPKTTERDTSTPQSTVLDITT
                     SKQTERDTSTSQSIALDTTTSKHTTQQQSPYSTTPENTPNSTQTPTASEPSTSNST"
BASE COUNT      129 a    116 c     26 g     29 t
ORIGIN      
        1 aaaagagacc ccaaaccact agccaaaaca ccgaaaaaag aaaccaccat taacccaaca
       61 aaaaaaccaa cccccaagac tacagaaaga gacaccagca ctccacaatc cactgtgctc
      121 gacataacca catcaaaaca aacagaaagg gacaccagca cctcacaatc cattgcgctt
      181 gacacaacca catcaaaaca cacaacccaa cagcaatctc cctactcaac cacccccgaa
      241 aacacaccca actccacaca aacacccaca gcatccgagc cctccacatc aaattctacc
//
LOCUS       MH447807                    300 bp    cRNA    linear   VRL 06-JUN-2018
DEFINITION  Human respiratory syncytial virus B isolate TH/B25595/2017C.
ACCESSION   MH447807
VERSION
KEYWORDS    .
SOURCE      Human respiratory syncytial virus B
  ORGANISM  Human respiratory syncytial virus B
            Viruses; ssRNA viruses; ssRNA negative-strand viruses;
            Mononegavirales; Pneumoviridae; Orthopneumovirus.
REFERENCE   1  (bases 1 to 300)
  AUTHORS   Thongpan,I.
  TITLE     Human respiratory syncytial virus B
  JOURNAL   Unpublished
REFERENCE   2  (bases 1 to 300)
  AUTHORS   Thongpan,I.
  TITLE     Direct Submission
  JOURNAL   Submitted (06-JUN-2018) Department of Pediatrics, Center of
            Excellence in Clinical Virology, Chulalongkorn, phayathai, Bangkok,
            Bangkok 10330, Thailand
COMMENT     Bankit Comment: TOTAL # OF SEQS:93.
            Bankit Comment: TOTAL # OF SETS:1.
            
            ##Assembly-Data-START##
            Sequencing Technology :: Sanger dideoxy sequencing
            ##Assembly-Data-END##
FEATURES             Location/Qualifiers
     source          1..300
                     /organism="Human respiratory syncytial virus B"
                     /mol_type="viral cRNA"
                     /isolate="TH/B25595/2017C"
                     /isolation_source="Nasopharyngeal"
                     /host="Homo sapiens"
                     /db_xref="taxon:208895"
                     /country="Thailand"
                     /collection_date="12-Oct-17"
     CDS             <1..300
                     /note="attachment glycoprotein"
                     /codon_start=1
                     /product="G protein"
                     /translation="KRDPKTLAKTPKKETTINLTKKPTPKTTERDTSTPQSTVLDITT
                     SKHTERDTSTSQSIALDTTTSKHTTQQQSLYSTIPENTPNSTQTPTASEPSTSNSI"
BASE COUNT      129 a    113 c     26 g     32 t
ORIGIN      
        1 aaaagagacc ccaaaacact agccaaaaca ccgaaaaaag aaaccaccat taacctaaca
       61 aaaaaaccaa cccccaagac tacagaaaga gacaccagca ccccacaatc cactgtgctc
      121 gacataacca catcaaaaca cacagaaagg gacaccagca cctcacaatc cattgcgctt
      181 gacacaacca catcaaaaca cacaacccaa cagcaatctc tctactcaac catccccgaa
      241 aacacaccca actccacaca aacacccaca gcatccgagc cctccacatc aaattctatc
//
LOCUS       MH447808                    300 bp    cRNA    linear   VRL 06-JUN-2018
DEFINITION  Human respiratory syncytial virus B isolate TH/B25643/2017A.
ACCESSION   MH447808
VERSION
KEYWORDS    .
SOURCE      Human respiratory syncytial virus B
  ORGANISM  Human respiratory syncytial virus B
            Viruses; ssRNA viruses; ssRNA negative-strand viruses;
            Mononegavirales; Pneumoviridae; Orthopneumovirus.
REFERENCE   1  (bases 1 to 300)
  AUTHORS   Thongpan,I.
  TITLE     Human respiratory syncytial virus B
  JOURNAL   Unpublished
REFERENCE   2  (bases 1 to 300)
  AUTHORS   Thongpan,I.
  TITLE     Direct Submission
  JOURNAL   Submitted (06-JUN-2018) Department of Pediatrics, Center of
            Excellence in Clinical Virology, Chulalongkorn, phayathai, Bangkok,
            Bangkok 10330, Thailand
COMMENT     Bankit Comment: TOTAL # OF SEQS:93.
            Bankit Comment: TOTAL # OF SETS:1.
            
            ##Assembly-Data-START##
            Sequencing Technology :: Sanger dideoxy sequencing
            ##Assembly-Data-END##
FEATURES             Location/Qualifiers
     source          1..300
                     /organism="Human respiratory syncytial virus B"
                     /mol_type="viral cRNA"
                     /isolate="TH/B25643/2017A"
                     /isolation_source="Nasopharyngeal"
                     /host="Homo sapiens"
                     /db_xref="taxon:208895"
                     /country="Thailand"
                     /collection_date="15-Oct-17"
     CDS             <1..300
                     /note="attachment glycoprotein"
                     /codon_start=1
                     /product="G protein"
                     /translation="KRDPKTLAKTPKKETTINPTKKPTPKTTERDTSTPQSTVLDITT
                     SKHTEKDTSTSQSIALDTTTSKHTTQQQSLYSTIPKNTPNSTQTPTASEPSTSNST"
BASE COUNT      131 a    115 c     24 g     30 t
ORIGIN      
        1 aaaagagacc ccaaaacact agccaaaaca ccgaaaaaag aaaccaccat taacccaaca
       61 aaaaaaccaa cccccaagac tacagaaaga gacaccagca ccccacaatc cactgtgctc
      121 gacataacca catcaaaaca cacagaaaag gacaccagca cctcacaatc cattgcgctt
      181 gacacaacca catcaaaaca cacaacccaa cagcaatctc tctactcaac catccccaaa
      241 aacacaccca actccacaca aacacccaca gcatccgagc cctccacatc aaattctacc
//
LOCUS       MH447809                    300 bp    cRNA    linear   VRL 06-JUN-2018
DEFINITION  Human respiratory syncytial virus B isolate TH/B25647/2017A.
ACCESSION   MH447809
VERSION
KEYWORDS    .
SOURCE      Human respiratory syncytial virus B
  ORGANISM  Human respiratory syncytial virus B
            Viruses; ssRNA viruses; ssRNA negative-strand viruses;
            Mononegavirales; Pneumoviridae; Orthopneumovirus.
REFERENCE   1  (bases 1 to 300)
  AUTHORS   Thongpan,I.
  TITLE     Human respiratory syncytial virus B
  JOURNAL   Unpublished
REFERENCE   2  (bases 1 to 300)
  AUTHORS   Thongpan,I.
  TITLE     Direct Submission
  JOURNAL   Submitted (06-JUN-2018) Department of Pediatrics, Center of
            Excellence in Clinical Virology, Chulalongkorn, phayathai, Bangkok,
            Bangkok 10330, Thailand
COMMENT     Bankit Comment: TOTAL # OF SEQS:93.
            Bankit Comment: TOTAL # OF SETS:1.
            
            ##Assembly-Data-START##
            Sequencing Technology :: Sanger dideoxy sequencing
            ##Assembly-Data-END##
FEATURES             Location/Qualifiers
     source          1..300
                     /organism="Human respiratory syncytial virus B"
                     /mol_type="viral cRNA"
                     /isolate="TH/B25647/2017A"
                     /isolation_source="Nasopharyngeal"
                     /host="Homo sapiens"
                     /db_xref="taxon:208895"
                     /country="Thailand"
                     /collection_date="15-Oct-17"
     CDS             <1..300
                     /note="attachment glycoprotein"
                     /codon_start=1
                     /product="G protein"
                     /translation="KRDPKTLAKTPKKETTINLTKKPTPKTTERDTSTPQSTVLDITT
                     SKHTERDTSTSQSIALDTTTSKHTTQQQSLYSTIPENTPNSTQTPTASEPSTSNSI"
BASE COUNT      129 a    113 c     26 g     32 t
ORIGIN      
        1 aaaagagacc ccaaaacact agccaaaaca ccgaaaaaag aaaccaccat taacctaaca
       61 aaaaaaccaa cccccaagac tacagaaaga gacaccagca ccccacaatc cactgtgctc
      121 gacataacca catcaaaaca cacagaaagg gacaccagca cctcacaatc cattgcgctt
      181 gacacaacca catcaaaaca cacaacccaa cagcaatctc tctactcaac catccccgaa
      241 aacacaccca actccacaca aacacccaca gcatccgagc cctccacatc aaattctatc
//
LOCUS       MH447810                    300 bp    cRNA    linear   VRL 06-JUN-2018
DEFINITION  Human respiratory syncytial virus B isolate TH/B25650/2017A.
ACCESSION   MH447810
VERSION
KEYWORDS    .
SOURCE      Human respiratory syncytial virus B
  ORGANISM  Human respiratory syncytial virus B
            Viruses; ssRNA viruses; ssRNA negative-strand viruses;
            Mononegavirales; Pneumoviridae; Orthopneumovirus.
REFERENCE   1  (bases 1 to 300)
  AUTHORS   Thongpan,I.
  TITLE     Human respiratory syncytial virus B
  JOURNAL   Unpublished
REFERENCE   2  (bases 1 to 300)
  AUTHORS   Thongpan,I.
  TITLE     Direct Submission
  JOURNAL   Submitted (06-JUN-2018) Department of Pediatrics, Center of
            Excellence in Clinical Virology, Chulalongkorn, phayathai, Bangkok,
            Bangkok 10330, Thailand
COMMENT     Bankit Comment: TOTAL # OF SEQS:93.
            Bankit Comment: TOTAL # OF SETS:1.
            
            ##Assembly-Data-START##
            Sequencing Technology :: Sanger dideoxy sequencing
            ##Assembly-Data-END##
FEATURES             Location/Qualifiers
     source          1..300
                     /organism="Human respiratory syncytial virus B"
                     /mol_type="viral cRNA"
                     /isolate="TH/B25650/2017A"
                     /isolation_source="Nasopharyngeal"
                     /host="Homo sapiens"
                     /db_xref="taxon:208895"
                     /country="Thailand"
                     /collection_date="15-Oct-17"
     CDS             <1..300
                     /note="attachment glycoprotein"
                     /codon_start=1
                     /product="G protein"
                     /translation="KRDPKTLAKTPKKETTINLTKKPTPKTTERDTSTPQSTVLDITT
                     SKHTERDTSTSQSIALDTTTSKHTTQQQSLYSTIPENTPNSTQTPTASEPSTSNSI"
BASE COUNT      129 a    113 c     26 g     32 t
ORIGIN      
        1 aaaagagacc ccaaaacact agccaaaaca ccgaaaaaag aaaccaccat taacctaaca
       61 aaaaaaccaa cccccaagac tacagaaaga gacaccagca ccccacaatc cactgtgctc
      121 gacataacca catcaaaaca cacagaaagg gacaccagca cctcacaatc cattgcgctt
      181 gacacaacca catcaaaaca cacaacccaa cagcaatctc tctactcaac catccccgaa
      241 aacacaccca actccacaca aacacccaca gcatccgagc cctccacatc aaattctatc
//
LOCUS       MH447811                    300 bp    cRNA    linear   VRL 06-JUN-2018
DEFINITION  Human respiratory syncytial virus B isolate TH/B25872/2017C.
ACCESSION   MH447811
VERSION
KEYWORDS    .
SOURCE      Human respiratory syncytial virus B
  ORGANISM  Human respiratory syncytial virus B
            Viruses; ssRNA viruses; ssRNA negative-strand viruses;
            Mononegavirales; Pneumoviridae; Orthopneumovirus.
REFERENCE   1  (bases 1 to 300)
  AUTHORS   Thongpan,I.
  TITLE     Human respiratory syncytial virus B
  JOURNAL   Unpublished
REFERENCE   2  (bases 1 to 300)
  AUTHORS   Thongpan,I.
  TITLE     Direct Submission
  JOURNAL   Submitted (06-JUN-2018) Department of Pediatrics, Center of
            Excellence in Clinical Virology, Chulalongkorn, phayathai, Bangkok,
            Bangkok 10330, Thailand
COMMENT     Bankit Comment: TOTAL # OF SEQS:93.
            Bankit Comment: TOTAL # OF SETS:1.
            
            ##Assembly-Data-START##
            Sequencing Technology :: Sanger dideoxy sequencing
            ##Assembly-Data-END##
FEATURES             Location/Qualifiers
     source          1..300
                     /organism="Human respiratory syncytial virus B"
                     /mol_type="viral cRNA"
                     /isolate="TH/B25872/2017C"
                     /isolation_source="Nasopharyngeal"
                     /host="Homo sapiens"
                     /db_xref="taxon:208895"
                     /country="Thailand"
                     /collection_date="24-Oct-17"
     CDS             <1..300
                     /note="attachment glycoprotein"
                     /codon_start=1
                     /product="G protein"
                     /translation="KRDPKTLAKTPKKENTINPTKKPTPKTTERDTSTPQSTVLDITT
                     SKHTERDTSTSQSTALDTTTSKHTTQQQSLYSTIPENTPNSTQTPTASEPSTSNST"
BASE COUNT      131 a    115 c     24 g     30 t
ORIGIN      
        1 aaaagagacc ccaaaacact agccaaaaca cctaaaaaag aaaacaccat taacccaaca
       61 aaaaaaccaa cccccaagac tacagaaaga gacaccagca ccccacaatc cactgtgctc
      121 gacataacca catcaaaaca cacagaaagg gacaccagca cctcacaatc cactgcactt
      181 gacacaacca catcaaaaca cacaacccaa cagcaatctc tctactcaac catccccgaa
      241 aacacaccca actccacaca aacacccaca gcatccgagc cctccacatc aaattctacc
//
LOCUS       MH447812                    300 bp    cRNA    linear   VRL 06-JUN-2018
DEFINITION  Human respiratory syncytial virus B isolate TH/B25900/2017A.
ACCESSION   MH447812
VERSION
KEYWORDS    .
SOURCE      Human respiratory syncytial virus B
  ORGANISM  Human respiratory syncytial virus B
            Viruses; ssRNA viruses; ssRNA negative-strand viruses;
            Mononegavirales; Pneumoviridae; Orthopneumovirus.
REFERENCE   1  (bases 1 to 300)
  AUTHORS   Thongpan,I.
  TITLE     Human respiratory syncytial virus B
  JOURNAL   Unpublished
REFERENCE   2  (bases 1 to 300)
  AUTHORS   Thongpan,I.
  TITLE     Direct Submission
  JOURNAL   Submitted (06-JUN-2018) Department of Pediatrics, Center of
            Excellence in Clinical Virology, Chulalongkorn, phayathai, Bangkok,
            Bangkok 10330, Thailand
COMMENT     Bankit Comment: TOTAL # OF SEQS:93.
            Bankit Comment: TOTAL # OF SETS:1.
            
            ##Assembly-Data-START##
            Sequencing Technology :: Sanger dideoxy sequencing
            ##Assembly-Data-END##
FEATURES             Location/Qualifiers
     source          1..300
                     /organism="Human respiratory syncytial virus B"
                     /mol_type="viral cRNA"
                     /isolate="TH/B25900/2017A"
                     /isolation_source="Nasopharyngeal"
                     /host="Homo sapiens"
                     /db_xref="taxon:208895"
                     /country="Thailand"
                     /collection_date="26-Oct-17"
     CDS             <1..300
                     /note="attachment glycoprotein"
                     /codon_start=1
                     /product="G protein"
                     /translation="KRDPKTLAKTPKKETTINLTKKPTPKTTERDTSTPQSTVLDITT
                     SKHTERDTSTSQSIALDTTTSKHTTQQQSLYSTIPENTPNSTQTPTASEPSTSNSI"
BASE COUNT      128 a    113 c     27 g     32 t
ORIGIN      
        1 aaaagagacc ccaaaacact agccaaaaca ccgaaaaaag aaaccaccat taacctaaca
       61 aaaaaaccaa cccccaagac tacagaaaga gacaccagca ccccacaatc cactgtgctc
      121 gacataacca catcaaaaca cacagaaagg gacaccagca cctcgcaatc cattgcgctt
      181 gacacaacca catcaaaaca cacaacccaa cagcaatctc tctactcaac catccccgaa
      241 aacacaccca actccacaca aacacccaca gcatccgagc cctccacatc aaattctatc
//
LOCUS       MH447813                    300 bp    cRNA    linear   VRL 06-JUN-2018
DEFINITION  Human respiratory syncytial virus B isolate TH/B25998/2017A.
ACCESSION   MH447813
VERSION
KEYWORDS    .
SOURCE      Human respiratory syncytial virus B
  ORGANISM  Human respiratory syncytial virus B
            Viruses; ssRNA viruses; ssRNA negative-strand viruses;
            Mononegavirales; Pneumoviridae; Orthopneumovirus.
REFERENCE   1  (bases 1 to 300)
  AUTHORS   Thongpan,I.
  TITLE     Human respiratory syncytial virus B
  JOURNAL   Unpublished
REFERENCE   2  (bases 1 to 300)
  AUTHORS   Thongpan,I.
  TITLE     Direct Submission
  JOURNAL   Submitted (06-JUN-2018) Department of Pediatrics, Center of
            Excellence in Clinical Virology, Chulalongkorn, phayathai, Bangkok,
            Bangkok 10330, Thailand
COMMENT     Bankit Comment: TOTAL # OF SEQS:93.
            Bankit Comment: TOTAL # OF SETS:1.
            
            ##Assembly-Data-START##
            Sequencing Technology :: Sanger dideoxy sequencing
            ##Assembly-Data-END##
FEATURES             Location/Qualifiers
     source          1..300
                     /organism="Human respiratory syncytial virus B"
                     /mol_type="viral cRNA"
                     /isolate="TH/B25998/2017A"
                     /isolation_source="Nasopharyngeal"
                     /host="Homo sapiens"
                     /db_xref="taxon:208895"
                     /country="Thailand"
                     /collection_date="31-Oct-17"
     CDS             <1..300
                     /note="attachment glycoprotein"
                     /codon_start=1
                     /product="G protein"
                     /translation="KRDPKTLAKTPKKETTTNPTKKPTPKTTERDTSTPQSTVLDITT
                     SKHTERDTSTSQSIALDTTTSKHTTQQQSLYSTIPENTPNSTQTPTASEPSTSNSI"
BASE COUNT      129 a    116 c     26 g     29 t
ORIGIN      
        1 aaaagagacc ccaaaacact agccaaaaca ccgaaaaaag aaaccaccac caacccaaca
       61 aaaaaaccaa cccccaagac tacagaaaga gacaccagca ccccacaatc cactgtgctc
      121 gacataacca catcaaaaca cacagaaagg gacaccagca cctcacaatc cattgcgctt
      181 gacacaacca catcaaaaca cacaacccaa cagcaatctc tctactcaac catccccgaa
      241 aacacaccca actccacaca aacacccaca gcatccgagc cctccacatc aaattctatc
//
LOCUS       MH447814                    300 bp    cRNA    linear   VRL 06-JUN-2018
DEFINITION  Human respiratory syncytial virus B isolate TH/B26019/2017A.
ACCESSION   MH447814
VERSION
KEYWORDS    .
SOURCE      Human respiratory syncytial virus B
  ORGANISM  Human respiratory syncytial virus B
            Viruses; ssRNA viruses; ssRNA negative-strand viruses;
            Mononegavirales; Pneumoviridae; Orthopneumovirus.
REFERENCE   1  (bases 1 to 300)
  AUTHORS   Thongpan,I.
  TITLE     Human respiratory syncytial virus B
  JOURNAL   Unpublished
REFERENCE   2  (bases 1 to 300)
  AUTHORS   Thongpan,I.
  TITLE     Direct Submission
  JOURNAL   Submitted (06-JUN-2018) Department of Pediatrics, Center of
            Excellence in Clinical Virology, Chulalongkorn, phayathai, Bangkok,
            Bangkok 10330, Thailand
COMMENT     Bankit Comment: TOTAL # OF SEQS:93.
            Bankit Comment: TOTAL # OF SETS:1.
            
            ##Assembly-Data-START##
            Sequencing Technology :: Sanger dideoxy sequencing
            ##Assembly-Data-END##
FEATURES             Location/Qualifiers
     source          1..300
                     /organism="Human respiratory syncytial virus B"
                     /mol_type="viral cRNA"
                     /isolate="TH/B26019/2017A"
                     /isolation_source="Nasopharyngeal"
                     /host="Homo sapiens"
                     /db_xref="taxon:208895"
                     /country="Thailand"
                     /collection_date="2-Nov-17"
     CDS             <1..300
                     /note="attachment glycoprotein"
                     /codon_start=1
                     /product="G protein"
                     /translation="KRDPKTLAKTPKKETTINPTKKPTPKTTERDTSTPQSTVLDITT
                     SKQTERDTSTSQSIALDTTTSKHTTQQQSPYSTTPENTPNSTQTPTASEPSTSNST"
BASE COUNT      130 a    115 c     26 g     29 t
ORIGIN      
        1 aaaagagacc ccaaaacact agccaaaaca ccgaaaaaag aaaccaccat taacccaaca
       61 aaaaaaccaa cccccaagac tacagaaaga gacaccagca ctccacaatc cactgtgctc
      121 gacataacca catcaaaaca aacagaaagg gacaccagca cctcacaatc cattgcgctt
      181 gacacaacca catcaaaaca cacaacccaa cagcaatctc cctactcaac cacccccgaa
      241 aacacaccca actccacaca aacacccaca gcatccgagc cctccacatc aaattctacc
//
LOCUS       MH447815                    300 bp    cRNA    linear   VRL 06-JUN-2018
DEFINITION  Human respiratory syncytial virus B isolate TH/B26052/2017C.
ACCESSION   MH447815
VERSION
KEYWORDS    .
SOURCE      Human respiratory syncytial virus B
  ORGANISM  Human respiratory syncytial virus B
            Viruses; ssRNA viruses; ssRNA negative-strand viruses;
            Mononegavirales; Pneumoviridae; Orthopneumovirus.
REFERENCE   1  (bases 1 to 300)
  AUTHORS   Thongpan,I.
  TITLE     Human respiratory syncytial virus B
  JOURNAL   Unpublished
REFERENCE   2  (bases 1 to 300)
  AUTHORS   Thongpan,I.
  TITLE     Direct Submission
  JOURNAL   Submitted (06-JUN-2018) Department of Pediatrics, Center of
            Excellence in Clinical Virology, Chulalongkorn, phayathai, Bangkok,
            Bangkok 10330, Thailand
COMMENT     Bankit Comment: TOTAL # OF SEQS:93.
            Bankit Comment: TOTAL # OF SETS:1.
            
            ##Assembly-Data-START##
            Sequencing Technology :: Sanger dideoxy sequencing
            ##Assembly-Data-END##
FEATURES             Location/Qualifiers
     source          1..300
                     /organism="Human respiratory syncytial virus B"
                     /mol_type="viral cRNA"
                     /isolate="TH/B26052/2017C"
                     /isolation_source="Nasopharyngeal"
                     /host="Homo sapiens"
                     /db_xref="taxon:208895"
                     /country="Thailand"
                     /collection_date="4-Nov-17"
     CDS             <1..300
                     /note="attachment glycoprotein"
                     /codon_start=1
                     /product="G protein"
                     /translation="KRDPKTLAKTPKKETTINLTKKPTPKTTERDTSTPQSTVLDITT
                     SKHTERDTSTSQSIALDTTTSKHTTQQQSLYSTIPENTPYSTQTPTASEPSTSNSI"
BASE COUNT      128 a    113 c     26 g     33 t
ORIGIN      
        1 aaaagagacc ccaaaacact agccaaaaca ccgaaaaaag aaaccaccat taacctaaca
       61 aaaaaaccaa cccccaagac tacagaaaga gacaccagca ccccacaatc cactgtgctc
      121 gacataacca catcaaaaca cacagaaagg gacaccagca cctcacaatc cattgcgctt
      181 gacacaacca catcaaaaca cacaacccaa cagcaatctc tctactcaac catccccgaa
      241 aacacaccct actccacaca aacacccaca gcatccgagc cctccacatc aaattctatc
//
LOCUS       MH447816                    300 bp    cRNA    linear   VRL 06-JUN-2018
DEFINITION  Human respiratory syncytial virus B isolate TH/B26067/2017A.
ACCESSION   MH447816
VERSION
KEYWORDS    .
SOURCE      Human respiratory syncytial virus B
  ORGANISM  Human respiratory syncytial virus B
            Viruses; ssRNA viruses; ssRNA negative-strand viruses;
            Mononegavirales; Pneumoviridae; Orthopneumovirus.
REFERENCE   1  (bases 1 to 300)
  AUTHORS   Thongpan,I.
  TITLE     Human respiratory syncytial virus B
  JOURNAL   Unpublished
REFERENCE   2  (bases 1 to 300)
  AUTHORS   Thongpan,I.
  TITLE     Direct Submission
  JOURNAL   Submitted (06-JUN-2018) Department of Pediatrics, Center of
            Excellence in Clinical Virology, Chulalongkorn, phayathai, Bangkok,
            Bangkok 10330, Thailand
COMMENT     Bankit Comment: TOTAL # OF SEQS:93.
            Bankit Comment: TOTAL # OF SETS:1.
            
            ##Assembly-Data-START##
            Sequencing Technology :: Sanger dideoxy sequencing
            ##Assembly-Data-END##
FEATURES             Location/Qualifiers
     source          1..300
                     /organism="Human respiratory syncytial virus B"
                     /mol_type="viral cRNA"
                     /isolate="TH/B26067/2017A"
                     /isolation_source="Nasopharyngeal"
                     /host="Homo sapiens"
                     /db_xref="taxon:208895"
                     /country="Thailand"
                     /collection_date="5-Nov-17"
     CDS             <1..300
                     /note="attachment glycoprotein"
                     /codon_start=1
                     /product="G protein"
                     /translation="KRDPKTLAKTPKKETTINPTKKPTPKTTERDTSTPQSTVLDITT
                     SKQTERDTSTSQSIALDTTTSKHTTQQQSPYSTTPENTPNSTQTPTASEPSTSNST"
BASE COUNT      130 a    115 c     26 g     29 t
ORIGIN      
        1 aaaagagacc ccaaaacact agccaaaaca ccgaaaaaag aaaccaccat taacccaaca
       61 aaaaaaccaa cccccaagac tacagaaaga gacaccagca ctccacaatc cactgtgctc
      121 gacataacca catcaaaaca aacagaaagg gacaccagca cctcacaatc cattgcgctt
      181 gacacaacca catcaaaaca cacaacccaa cagcaatctc cctactcaac cacccccgaa
      241 aacacaccca actccacaca aacacccaca gcatccgagc cctccacatc aaattctacc
//
LOCUS       MH447817                    300 bp    cRNA    linear   VRL 06-JUN-2018
DEFINITION  Human respiratory syncytial virus B isolate TH/B26137/2017A.
ACCESSION   MH447817
VERSION
KEYWORDS    .
SOURCE      Human respiratory syncytial virus B
  ORGANISM  Human respiratory syncytial virus B
            Viruses; ssRNA viruses; ssRNA negative-strand viruses;
            Mononegavirales; Pneumoviridae; Orthopneumovirus.
REFERENCE   1  (bases 1 to 300)
  AUTHORS   Thongpan,I.
  TITLE     Human respiratory syncytial virus B
  JOURNAL   Unpublished
REFERENCE   2  (bases 1 to 300)
  AUTHORS   Thongpan,I.
  TITLE     Direct Submission
  JOURNAL   Submitted (06-JUN-2018) Department of Pediatrics, Center of
            Excellence in Clinical Virology, Chulalongkorn, phayathai, Bangkok,
            Bangkok 10330, Thailand
COMMENT     Bankit Comment: TOTAL # OF SEQS:93.
            Bankit Comment: TOTAL # OF SETS:1.
            
            ##Assembly-Data-START##
            Sequencing Technology :: Sanger dideoxy sequencing
            ##Assembly-Data-END##
FEATURES             Location/Qualifiers
     source          1..300
                     /organism="Human respiratory syncytial virus B"
                     /mol_type="viral cRNA"
                     /isolate="TH/B26137/2017A"
                     /isolation_source="Nasopharyngeal"
                     /host="Homo sapiens"
                     /db_xref="taxon:208895"
                     /country="Thailand"
                     /collection_date="9-Nov-17"
     CDS             <1..300
                     /note="attachment glycoprotein"
                     /codon_start=1
                     /product="G protein"
                     /translation="KRDPKTLAKTPKKETTINLTKKPTPKTTERDTSTPQSTVLDITT
                     SKHTERDTSTSQSIALDTTTSKHTTQQQSLYSTIPENTPNSTQTPTASEPSTSNSI"
BASE COUNT      129 a    113 c     26 g     32 t
ORIGIN      
        1 aaaagagacc ccaaaacact agccaaaaca ccgaaaaaag aaaccaccat taacctaaca
       61 aaaaaaccaa cccccaagac tacagaaaga gacaccagca ccccacaatc cactgtgctc
      121 gacataacca catcaaaaca cacagaaagg gacaccagca cctcacaatc cattgcgctt
      181 gacacaacca catcaaaaca cacaacccaa cagcaatctc tctactcaac catccccgaa
      241 aacacaccca actccacaca aacacccaca gcatccgagc cctccacatc aaattctatc
//
LOCUS       MH447818                    300 bp    cRNA    linear   VRL 06-JUN-2018
DEFINITION  Human respiratory syncytial virus B isolate TH/B26155/2017A.
ACCESSION   MH447818
VERSION
KEYWORDS    .
SOURCE      Human respiratory syncytial virus B
  ORGANISM  Human respiratory syncytial virus B
            Viruses; ssRNA viruses; ssRNA negative-strand viruses;
            Mononegavirales; Pneumoviridae; Orthopneumovirus.
REFERENCE   1  (bases 1 to 300)
  AUTHORS   Thongpan,I.
  TITLE     Human respiratory syncytial virus B
  JOURNAL   Unpublished
REFERENCE   2  (bases 1 to 300)
  AUTHORS   Thongpan,I.
  TITLE     Direct Submission
  JOURNAL   Submitted (06-JUN-2018) Department of Pediatrics, Center of
            Excellence in Clinical Virology, Chulalongkorn, phayathai, Bangkok,
            Bangkok 10330, Thailand
COMMENT     Bankit Comment: TOTAL # OF SEQS:93.
            Bankit Comment: TOTAL # OF SETS:1.
            
            ##Assembly-Data-START##
            Sequencing Technology :: Sanger dideoxy sequencing
            ##Assembly-Data-END##
FEATURES             Location/Qualifiers
     source          1..300
                     /organism="Human respiratory syncytial virus B"
                     /mol_type="viral cRNA"
                     /isolate="TH/B26155/2017A"
                     /isolation_source="Nasopharyngeal"
                     /host="Homo sapiens"
                     /db_xref="taxon:208895"
                     /country="Thailand"
                     /collection_date="11-Nov-17"
     CDS             <1..300
                     /note="attachment glycoprotein"
                     /codon_start=1
                     /product="G protein"
                     /translation="KRDPKTLAKTPKKETTINPTKKPTPKTTERDTSTPQSTVLDTTT
                     SKHTERDTSTSQSIALDTTTSKHTTQQQSPYSTIPENTPNSTQTPTASEPSISNST"
BASE COUNT      129 a    118 c     26 g     27 t
ORIGIN      
        1 aaaagagacc ccaaaacact agccaaaaca ccgaaaaaag aaaccaccat taacccaaca
       61 aaaaaaccaa cccccaagac tacagaaaga gacaccagca ccccacaatc caccgtgctc
      121 gacacaacca catcaaaaca cacagaaagg gacaccagca cctcacaatc cattgcgctt
      181 gacacaacca catcaaaaca cacaacccaa cagcaatctc cctactcaac catccccgaa
      241 aacacaccca actccacaca aacacccaca gcatccgagc cctccatatc aaattccacc
//
