# Supplementary material for: Respiratory syncytial virus, human metapneumovirus, and influenza virus infection in Bangkok, 2016-2017
Source: PeerJ. 2019 Apr 11;7:e6748. doi: 10.7717/peerj.6748 (PMC6462397; doi:10.7717/peerj.6748)
Supplement: Dataset S6 [file peerj-07-6748-s009.txt]

LOCUS       MH447819                     441 bp    cRNA    linear   VRL 06-JUN-2018
DEFINITION  Human metapneumovirus isolate TH/B16891/2016C.
ACCESSION   MH447819
VERSION
KEYWORDS    .
SOURCE      Human metapneumovirus (HMPV)
  ORGANISM  Human metapneumovirus
            Viruses; ssRNA viruses; ssRNA negative-strand viruses;
            Mononegavirales; Pneumoviridae; Metapneumovirus.
REFERENCE   1  (bases 1 to 441)
  AUTHORS   Thongpan,I.
  TITLE     Human metapneumovirus
  JOURNAL   Unpublished
REFERENCE   2  (bases 1 to 441)
  AUTHORS   Thongpan,I.
  TITLE     Direct Submission
  JOURNAL   Submitted (06-JUN-2018) Department of Pediatrics, Center of
            Excellence in Clinical Virology, Chulalongkorn, phayathai, Bangkok,
            Bangkok 10330, Thailand
COMMENT     Bankit Comment: TOTAL # OF SEQS:132.
            Bankit Comment: TOTAL # OF SETS:1.
            
            ##Assembly-Data-START##
            Sequencing Technology :: Sanger dideoxy sequencing
            ##Assembly-Data-END##
FEATURES             Location/Qualifiers
     source          1..441
                     /organism="Human metapneumovirus"
                     /mol_type="viral cRNA"
                     /isolate="TH/B16891/2016C"
                     /isolation_source="Nasopharyngeal"
                     /host="Homo sapiens"
                     /db_xref="taxon:162145"
                     /country="Thailand"
                     /collection_date="29-Jun-16"
     CDS             <1..441
                     /note="fusion protein"
                     /codon_start=1
                     /product="F protein"
                     /translation="VYGSSVIYMVQLPIFGVINTPCWIIKAAPSCSEKDGNYACLLRE
                     DQGWYCKNAGSTVYYPNEKDCETRGDHVFCDTAAGINVAEQSRECNINISTTNYPCKV
                     STGRHPISMVALSPLGALVACYKGVSCSTGSNQVGIIKQLPKGCS"
BASE COUNT      135 a     98 c     98 g    110 t
ORIGIN      
        1 gtctacggaa gctctgtgat ttacatggtc cagctgccga tctttggtgt cataaataca
       61 ccttgttgga taatcaaggc agctccctct tgttcagaaa aagatggaaa ttatgcttgc
      121 ctcctaagag aggatcaagg gtggtattgt aaaaatgcag gatccactgt ttactaccca
      181 aatgaaaaag actgcgaaac aagaggtgat catgtttttt gtgacacagc tgcagggatc
      241 aatgttgctg agcaatcaag agaatgcaac atcaacatat ctaccaccaa ctacccatgc
      301 aaagtcagca caggaagaca ccctatcagc atggttgcac tatcacctct cggtgctctg
      361 gtagcttgct acaaaggggt tagctgctcg actggcagta atcaggttgg aataatcaaa
      421 caactaccta aaggctgctc a
//
LOCUS       MH447820                     441 bp    cRNA    linear   VRL 06-JUN-2018
DEFINITION  Human metapneumovirus isolate TH/B17085/2016C.
ACCESSION   MH447820
VERSION
KEYWORDS    .
SOURCE      Human metapneumovirus (HMPV)
  ORGANISM  Human metapneumovirus
            Viruses; ssRNA viruses; ssRNA negative-strand viruses;
            Mononegavirales; Pneumoviridae; Metapneumovirus.
REFERENCE   1  (bases 1 to 441)
  AUTHORS   Thongpan,I.
  TITLE     Human metapneumovirus
  JOURNAL   Unpublished
REFERENCE   2  (bases 1 to 441)
  AUTHORS   Thongpan,I.
  TITLE     Direct Submission
  JOURNAL   Submitted (06-JUN-2018) Department of Pediatrics, Center of
            Excellence in Clinical Virology, Chulalongkorn, phayathai, Bangkok,
            Bangkok 10330, Thailand
COMMENT     Bankit Comment: TOTAL # OF SEQS:132.
            Bankit Comment: TOTAL # OF SETS:1.
            
            ##Assembly-Data-START##
            Sequencing Technology :: Sanger dideoxy sequencing
            ##Assembly-Data-END##
FEATURES             Location/Qualifiers
     source          1..441
                     /organism="Human metapneumovirus"
                     /mol_type="viral cRNA"
                     /isolate="TH/B17085/2016C"
                     /isolation_source="Nasopharyngeal"
                     /host="Homo sapiens"
                     /db_xref="taxon:162145"
                     /country="Thailand"
                     /collection_date="12-Jul-16"
     CDS             <1..441
                     /note="fusion protein"
                     /codon_start=1
                     /product="F protein"
                     /translation="VYGSSVIYMVQLPIFGVINTPCWIIKAAPSCSEKDGNYACLLRE
                     DQGWYCKNAGSTVYYPNEKDCETRGDHVFCDTAAGINVAEQSRECNINISTTNYPCKV
                     STGRHPISMVALSPLGALVACYKGVSCSTGSNQVGIIKQLPKGCS"
BASE COUNT      135 a     98 c     98 g    110 t
ORIGIN      
        1 gtctacggaa gctctgtgat ttacatggtc cagctgccga tctttggtgt cataaataca
       61 ccttgttgga taatcaaggc agctccctct tgttcagaaa aagatggaaa ttatgcttgc
      121 ctcctaagag aggatcaagg gtggtattgt aaaaatgcag gatccactgt ttactaccca
      181 aatgaaaaag actgcgaaac aagaggtgat catgtttttt gtgacacagc tgcagggatc
      241 aatgttgctg agcaatcaag agaatgcaac atcaacatat ctaccaccaa ctacccatgc
      301 aaagtcagca caggaagaca ccctatcagc atggttgcac tatcacctct cggtgctctg
      361 gtagcttgct acaaaggggt tagctgctcg actggcagta atcaggttgg aataatcaaa
      421 caactaccta aaggctgctc a
//
LOCUS       MH447821                     441 bp    cRNA    linear   VRL 06-JUN-2018
DEFINITION  Human metapneumovirus isolate TH/B17126/2016C.
ACCESSION   MH447821
VERSION
KEYWORDS    .
SOURCE      Human metapneumovirus (HMPV)
  ORGANISM  Human metapneumovirus
            Viruses; ssRNA viruses; ssRNA negative-strand viruses;
            Mononegavirales; Pneumoviridae; Metapneumovirus.
REFERENCE   1  (bases 1 to 441)
  AUTHORS   Thongpan,I.
  TITLE     Human metapneumovirus
  JOURNAL   Unpublished
REFERENCE   2  (bases 1 to 441)
  AUTHORS   Thongpan,I.
  TITLE     Direct Submission
  JOURNAL   Submitted (06-JUN-2018) Department of Pediatrics, Center of
            Excellence in Clinical Virology, Chulalongkorn, phayathai, Bangkok,
            Bangkok 10330, Thailand
COMMENT     Bankit Comment: TOTAL # OF SEQS:132.
            Bankit Comment: TOTAL # OF SETS:1.
            
            ##Assembly-Data-START##
            Sequencing Technology :: Sanger dideoxy sequencing
            ##Assembly-Data-END##
FEATURES             Location/Qualifiers
     source          1..441
                     /organism="Human metapneumovirus"
                     /mol_type="viral cRNA"
                     /isolate="TH/B17126/2016C"
                     /isolation_source="Nasopharyngeal"
                     /host="Homo sapiens"
                     /db_xref="taxon:162145"
                     /country="Thailand"
                     /collection_date="16-Jul-16"
     CDS             <1..441
                     /note="fusion protein"
                     /codon_start=1
                     /product="F protein"
                     /translation="VYGSSVIYMVQLPIFGVINTPCWIIKAAPSCSEKDGNYACLLRE
                     DQGWYCKNAGSTVYYPNEKDCETRGDHVFCDTAAGINVAEQSRECNINISTTNYPCKV
                     STGRHPISMVALSPLGALVACYKGVSCSTGSNQVGIIKQLPKGCS"
BASE COUNT      135 a     97 c     98 g    111 t
ORIGIN      
        1 gtctacggaa gctctgtgat ttacatggtc cagctgccga tctttggtgt cataaataca
       61 ccttgttgga taatcaaggc agctccctct tgttcagaaa aagatggaaa ttatgcttgc
      121 ctcctaagag aggatcaagg gtggtattgt aaaaatgcag gatccactgt ttactaccca
      181 aatgaaaaag actgcgaaac aagaggtgat catgtttttt gtgacacagc tgcagggatc
      241 aatgttgctg agcaatcaag agaatgcaac atcaacatat ctaccaccaa ctacccatgc
      301 aaagtcagca caggaagaca ccctatcagc atggttgcac tatcacctct cggtgctttg
      361 gtagcttgct acaaaggggt tagctgctcg actggcagta atcaggttgg aataatcaaa
      421 caactaccta aaggctgctc a
//
LOCUS       MH447822                     441 bp    cRNA    linear   VRL 06-JUN-2018
DEFINITION  Human metapneumovirus isolate TH/B17484/2016C.
ACCESSION   MH447822
VERSION
KEYWORDS    .
SOURCE      Human metapneumovirus (HMPV)
  ORGANISM  Human metapneumovirus
            Viruses; ssRNA viruses; ssRNA negative-strand viruses;
            Mononegavirales; Pneumoviridae; Metapneumovirus.
REFERENCE   1  (bases 1 to 441)
  AUTHORS   Thongpan,I.
  TITLE     Human metapneumovirus
  JOURNAL   Unpublished
REFERENCE   2  (bases 1 to 441)
  AUTHORS   Thongpan,I.
  TITLE     Direct Submission
  JOURNAL   Submitted (06-JUN-2018) Department of Pediatrics, Center of
            Excellence in Clinical Virology, Chulalongkorn, phayathai, Bangkok,
            Bangkok 10330, Thailand
COMMENT     Bankit Comment: TOTAL # OF SEQS:132.
            Bankit Comment: TOTAL # OF SETS:1.
            
            ##Assembly-Data-START##
            Sequencing Technology :: Sanger dideoxy sequencing
            ##Assembly-Data-END##
FEATURES             Location/Qualifiers
     source          1..441
                     /organism="Human metapneumovirus"
                     /mol_type="viral cRNA"
                     /isolate="TH/B17484/2016C"
                     /isolation_source="Nasopharyngeal"
                     /host="Homo sapiens"
                     /db_xref="taxon:162145"
                     /country="Thailand"
                     /collection_date="3-Aug-16"
     CDS             <1..441
                     /note="fusion protein"
                     /codon_start=1
                     /product="F protein"
                     /translation="VYGSSVIYMVQLPIFGVIDTPCWIVKAAPSCSEKKGNYACLLRE
                     DQGWYCQNAGSTVYYPNEKDCETRGDHVFCDTAAGINVAEQSKECNINISTTNYPCKV
                     STGRHPISMVALSPLGALVACYKGVSCSIGSNRVGIIKQLNKGCS"
BASE COUNT      128 a     95 c    111 g    107 t
ORIGIN      
        1 gtctacggga gctccgtaat ttacatggtg cagctgccaa tctttggcgt tatagatacg
       61 ccttgctgga tagtgaaagc agccccttct tgctctgaaa aaaagggaaa ctatgcttgc
      121 ctcctaagag aagaccaggg gtggtattgt cagaatgcag ggtcaactgt ctactaccca
      181 aatgagaagg actgtgaaac aaggggagat catgtctttt gcgacacagc agcaggaatt
      241 aatgttgctg agcaatcaaa ggagtgcaac atcaacatat ccactacaaa ttacccatgc
      301 aaagtcagca caggaaggca tcctatcagt atggttgcac tgtcccctct tggggctctg
      361 gttgcttgtt acaaaggagt aagctgttcc attggcagca atagagtagg gatcatcaag
      421 cagctgaaca aaggttgctc t
//
LOCUS       MH447823                     441 bp    cRNA    linear   VRL 06-JUN-2018
DEFINITION  Human metapneumovirus isolate TH/B17487/2016A.
ACCESSION   MH447823
VERSION
KEYWORDS    .
SOURCE      Human metapneumovirus (HMPV)
  ORGANISM  Human metapneumovirus
            Viruses; ssRNA viruses; ssRNA negative-strand viruses;
            Mononegavirales; Pneumoviridae; Metapneumovirus.
REFERENCE   1  (bases 1 to 441)
  AUTHORS   Thongpan,I.
  TITLE     Human metapneumovirus
  JOURNAL   Unpublished
REFERENCE   2  (bases 1 to 441)
  AUTHORS   Thongpan,I.
  TITLE     Direct Submission
  JOURNAL   Submitted (06-JUN-2018) Department of Pediatrics, Center of
            Excellence in Clinical Virology, Chulalongkorn, phayathai, Bangkok,
            Bangkok 10330, Thailand
COMMENT     Bankit Comment: TOTAL # OF SEQS:132.
            Bankit Comment: TOTAL # OF SETS:1.
            
            ##Assembly-Data-START##
            Sequencing Technology :: Sanger dideoxy sequencing
            ##Assembly-Data-END##
FEATURES             Location/Qualifiers
     source          1..441
                     /organism="Human metapneumovirus"
                     /mol_type="viral cRNA"
                     /isolate="TH/B17487/2016A"
                     /isolation_source="Nasopharyngeal"
                     /host="Homo sapiens"
                     /db_xref="taxon:162145"
                     /country="Thailand"
                     /collection_date="3-Aug-16"
     CDS             <1..441
                     /note="fusion protein"
                     /codon_start=1
                     /product="F protein"
                     /translation="VYGSSVIYMVQLPIFGVIDTPCWIVKAAPSCSEKKGNYACLLRE
                     DQGWYCQNAGSTVYYPNEKDCETRGDHVFCDTAAGINVAEQSKECNINISTTNYPCKV
                     STGRHPISMVALSPLGALVACYKGVSCSIGSNRVGIIKQLNKGCS"
BASE COUNT      128 a     95 c    111 g    107 t
ORIGIN      
        1 gtctacggga gctccgtaat ttacatggtg cagctgccaa tctttggcgt tatagatacg
       61 ccttgctgga tagtgaaagc agccccttct tgctctgaaa aaaagggaaa ctatgcttgc
      121 ctcctaagag aagaccaggg gtggtattgt cagaatgcag ggtcaactgt ctactaccca
      181 aatgagaagg actgtgaaac aaggggagat catgtctttt gcgacacagc agcaggaatt
      241 aatgttgctg agcaatcaaa ggagtgcaac atcaacatat ccactacaaa ttacccatgc
      301 aaagtcagca caggaaggca tcctatcagt atggttgcac tgtcccctct tggggctctg
      361 gttgcttgtt acaaaggagt aagctgttcc attggcagca atagagtagg gatcatcaag
      421 cagctgaaca aaggttgctc t
//
LOCUS       MH447824                     441 bp    cRNA    linear   VRL 06-JUN-2018
DEFINITION  Human metapneumovirus isolate TH/B17519/2016A.
ACCESSION   MH447824
VERSION
KEYWORDS    .
SOURCE      Human metapneumovirus (HMPV)
  ORGANISM  Human metapneumovirus
            Viruses; ssRNA viruses; ssRNA negative-strand viruses;
            Mononegavirales; Pneumoviridae; Metapneumovirus.
REFERENCE   1  (bases 1 to 441)
  AUTHORS   Thongpan,I.
  TITLE     Human metapneumovirus
  JOURNAL   Unpublished
REFERENCE   2  (bases 1 to 441)
  AUTHORS   Thongpan,I.
  TITLE     Direct Submission
  JOURNAL   Submitted (06-JUN-2018) Department of Pediatrics, Center of
            Excellence in Clinical Virology, Chulalongkorn, phayathai, Bangkok,
            Bangkok 10330, Thailand
COMMENT     Bankit Comment: TOTAL # OF SEQS:132.
            Bankit Comment: TOTAL # OF SETS:1.
            
            ##Assembly-Data-START##
            Sequencing Technology :: Sanger dideoxy sequencing
            ##Assembly-Data-END##
FEATURES             Location/Qualifiers
     source          1..441
                     /organism="Human metapneumovirus"
                     /mol_type="viral cRNA"
                     /isolate="TH/B17519/2016A"
                     /isolation_source="Nasopharyngeal"
                     /host="Homo sapiens"
                     /db_xref="taxon:162145"
                     /country="Thailand"
                     /collection_date="5-Aug-16"
     CDS             <1..441
                     /note="fusion protein"
                     /codon_start=1
                     /product="F protein"
                     /translation="VYGSSVIYMVQLPIFGVIDTPCWIVKAAPSCSEKKGNYACLLRE
                     DQGWYCQNAGSTVYYPNEKDCETRGDHVFCDTAAGINVAEQSKECNINISTTNYPCKV
                     STGRHPISMVALSPLGALVACYKGVSCSIGSNRVGIIKQLNKGCS"
BASE COUNT      128 a     95 c    111 g    107 t
ORIGIN      
        1 gtctacggga gctccgtaat ttacatggtg cagctgccaa tctttggcgt tatagatacg
       61 ccttgctgga tagtgaaagc agccccttct tgctctgaaa aaaagggaaa ctatgcttgc
      121 ctcctaagag aagaccaggg gtggtattgt cagaatgcag ggtcaactgt ctactaccca
      181 aatgagaagg actgtgaaac aaggggagat catgtctttt gcgacacagc agcaggaatt
      241 aatgttgctg agcaatcaaa ggagtgcaac atcaacatat ccactacaaa ttacccatgc
      301 aaagtcagca caggaaggca tcctatcagt atggttgcac tgtcccctct tggggctctg
      361 gttgcttgtt acaaaggagt aagctgttcc attggcagca atagagtagg gatcatcaag
      421 cagctgaaca aaggttgctc t
//
LOCUS       MH447825                     441 bp    cRNA    linear   VRL 06-JUN-2018
DEFINITION  Human metapneumovirus isolate TH/B17541/2016C.
ACCESSION   MH447825
VERSION
KEYWORDS    .
SOURCE      Human metapneumovirus (HMPV)
  ORGANISM  Human metapneumovirus
            Viruses; ssRNA viruses; ssRNA negative-strand viruses;
            Mononegavirales; Pneumoviridae; Metapneumovirus.
REFERENCE   1  (bases 1 to 441)
  AUTHORS   Thongpan,I.
  TITLE     Human metapneumovirus
  JOURNAL   Unpublished
REFERENCE   2  (bases 1 to 441)
  AUTHORS   Thongpan,I.
  TITLE     Direct Submission
  JOURNAL   Submitted (06-JUN-2018) Department of Pediatrics, Center of
            Excellence in Clinical Virology, Chulalongkorn, phayathai, Bangkok,
            Bangkok 10330, Thailand
COMMENT     Bankit Comment: TOTAL # OF SEQS:132.
            Bankit Comment: TOTAL # OF SETS:1.
            
            ##Assembly-Data-START##
            Sequencing Technology :: Sanger dideoxy sequencing
            ##Assembly-Data-END##
FEATURES             Location/Qualifiers
     source          1..441
                     /organism="Human metapneumovirus"
                     /mol_type="viral cRNA"
                     /isolate="TH/B17541/2016C"
                     /isolation_source="Nasopharyngeal"
                     /host="Homo sapiens"
                     /db_xref="taxon:162145"
                     /country="Thailand"
                     /collection_date="7-Aug-16"
     CDS             <1..441
                     /note="fusion protein"
                     /codon_start=1
                     /product="F protein"
                     /translation="VYGSSVIYMVQLPIFGVIDTPCWIIKAAPSCSEKNGNYACLLRE
                     DQGWYCKNAGSTVYYPNEKDCETRGDHVFCDTAAGINVAEQSRECNINISTTNYPCKV
                     STGRHPISMVALSPLGALVACYKGVSCSIGSNRVGIIKQLPKGCS"
BASE COUNT      134 a     99 c    102 g    106 t
ORIGIN      
        1 gtctacggga gctccgtaat ttacatggtg cagctgccaa tctttggtgt catagataca
       61 ccttgctgga taatcaaagc agccccctct tgctcagaaa aaaacggaaa ttatgcttgc
      121 ctcctaagag aggatcaagg gtggtattgt aaaaatgcag gatctactgt ttactaccca
      181 aacgaaaaag actgtgaaac aagaggtgat catgtttttt gtgacacagc agcagggatc
      241 aatgttgctg agcagtcgag agaatgcaac atcaacatat ctactaccaa ctacccgtgc
      301 aaagtcagca caggaagaca ccccataagc atggttgcac tatcacctct cggtgctttg
      361 gtggcttgct ataaaggggt aagctgctcg attggcagca atcgggttgg aatcatcaaa
      421 caattaccca aaggctgctc a
//
LOCUS       MH447826                     441 bp    cRNA    linear   VRL 06-JUN-2018
DEFINITION  Human metapneumovirus isolate TH/B17556/2016C.
ACCESSION   MH447826
VERSION
KEYWORDS    .
SOURCE      Human metapneumovirus (HMPV)
  ORGANISM  Human metapneumovirus
            Viruses; ssRNA viruses; ssRNA negative-strand viruses;
            Mononegavirales; Pneumoviridae; Metapneumovirus.
REFERENCE   1  (bases 1 to 441)
  AUTHORS   Thongpan,I.
  TITLE     Human metapneumovirus
  JOURNAL   Unpublished
REFERENCE   2  (bases 1 to 441)
  AUTHORS   Thongpan,I.
  TITLE     Direct Submission
  JOURNAL   Submitted (06-JUN-2018) Department of Pediatrics, Center of
            Excellence in Clinical Virology, Chulalongkorn, phayathai, Bangkok,
            Bangkok 10330, Thailand
COMMENT     Bankit Comment: TOTAL # OF SEQS:132.
            Bankit Comment: TOTAL # OF SETS:1.
            
            ##Assembly-Data-START##
            Sequencing Technology :: Sanger dideoxy sequencing
            ##Assembly-Data-END##
FEATURES             Location/Qualifiers
     source          1..441
                     /organism="Human metapneumovirus"
                     /mol_type="viral cRNA"
                     /isolate="TH/B17556/2016C"
                     /isolation_source="Nasopharyngeal"
                     /host="Homo sapiens"
                     /db_xref="taxon:162145"
                     /country="Thailand"
                     /collection_date="8-Aug-16"
     CDS             <1..441
                     /note="fusion protein"
                     /codon_start=1
                     /product="F protein"
                     /translation="VYGSSVIYMVQLPIFGVIDTPCWIIKAAPSCSEKNGNYACLLRE
                     DQGWYCKNAGSTVYYPNEKDCETRGDHVFCDTAAGINVAEQSRECNINISTTNYPCKV
                     STGRHPISMVALSPLGALVACYKGVSCSIGSNRVGIIKQLPKGCS"
BASE COUNT      134 a     99 c    101 g    107 t
ORIGIN      
        1 gtctacggaa gctccgtgat ttacatggtt caattgccga tctttggtgt catagataca
       61 ccttgctgga taatcaaagc agccccctcc tgctcagaaa aaaacgggaa ttatgcttgc
      121 ctcctaagag aagatcaagg gtggtattgt aaaaatgcag gatctactgt ttactaccca
      181 aacgaaaaag actgtgaaac aagaggtgat catgtttttt gtgacacagc agcagggatc
      241 aatgttgctg agcagtcgag agaatgcaac atcaacatat ctactaccaa ctacccgtgc
      301 aaagtcagca caggaagaca ccccataagc atggttgcac tatcacctct cggtgctttg
      361 gtggcttgct ataaaggggt aagctgctcg attggcagca atcgggttgg aatcatcaaa
      421 caattaccca aaggctgctc a
//
LOCUS       MH447827                     441 bp    cRNA    linear   VRL 06-JUN-2018
DEFINITION  Human metapneumovirus isolate TH/B17829/2016A.
ACCESSION   MH447827
VERSION
KEYWORDS    .
SOURCE      Human metapneumovirus (HMPV)
  ORGANISM  Human metapneumovirus
            Viruses; ssRNA viruses; ssRNA negative-strand viruses;
            Mononegavirales; Pneumoviridae; Metapneumovirus.
REFERENCE   1  (bases 1 to 441)
  AUTHORS   Thongpan,I.
  TITLE     Human metapneumovirus
  JOURNAL   Unpublished
REFERENCE   2  (bases 1 to 441)
  AUTHORS   Thongpan,I.
  TITLE     Direct Submission
  JOURNAL   Submitted (06-JUN-2018) Department of Pediatrics, Center of
            Excellence in Clinical Virology, Chulalongkorn, phayathai, Bangkok,
            Bangkok 10330, Thailand
COMMENT     Bankit Comment: TOTAL # OF SEQS:132.
            Bankit Comment: TOTAL # OF SETS:1.
            
            ##Assembly-Data-START##
            Sequencing Technology :: Sanger dideoxy sequencing
            ##Assembly-Data-END##
FEATURES             Location/Qualifiers
     source          1..441
                     /organism="Human metapneumovirus"
                     /mol_type="viral cRNA"
                     /isolate="TH/B17829/2016A"
                     /isolation_source="Nasopharyngeal"
                     /host="Homo sapiens"
                     /db_xref="taxon:162145"
                     /country="Thailand"
                     /collection_date="17-Aug-16"
     CDS             <1..441
                     /note="fusion protein"
                     /codon_start=1
                     /product="F protein"
                     /translation="VYGSSVIYMVQLPIFGVIDTPCWIIKAAPSCSEKNGNYACLLRE
                     DQGWYCKNAGSTVYYPNEKDCETRGDHVFCDTAAGINVAEQSRECNINISTTNYPCKV
                     STGRHPISMVALSPLGALVACYKGVSCSIGSNRVGIIKQLPKGCS"
BASE COUNT      135 a     95 c    101 g    110 t
ORIGIN      
        1 gtctacggaa gctctgtgat ttacatggtt caattgccga tctttggtgt catagataca
       61 ccttgttgga taatcaaagc agccccctcc tgctcagaaa aaaacgggaa ttatgcttgc
      121 ctcctaagag aggatcaagg gtggtattgt aaaaatgcag gatctactgt ttactaccca
      181 aatgaaaaag actgtgaaac aagaggagat catgtttttt gtgacacagc agcagggatc
      241 aatgttgctg agcaatcgag agaatgcaac atcaacatat ctactaccaa ctacccgtgc
      301 aaagtcagca caggaagaca tcccataagc atggttgcac tatcacctct cggtgctttg
      361 gtggcttgct ataaaggggt aagctgctcg attggcagca atcgggttgg aatcatcaaa
      421 caattaccca aaggctgctc a
//
LOCUS       MH447828                    441 bp    cRNA    linear   VRL 06-JUN-2018
DEFINITION  Human metapneumovirus isolate TH/B17898/2016C.
ACCESSION   MH447828
VERSION
KEYWORDS    .
SOURCE      Human metapneumovirus (HMPV)
  ORGANISM  Human metapneumovirus
            Viruses; ssRNA viruses; ssRNA negative-strand viruses;
            Mononegavirales; Pneumoviridae; Metapneumovirus.
REFERENCE   1  (bases 1 to 441)
  AUTHORS   Thongpan,I.
  TITLE     Human metapneumovirus
  JOURNAL   Unpublished
REFERENCE   2  (bases 1 to 441)
  AUTHORS   Thongpan,I.
  TITLE     Direct Submission
  JOURNAL   Submitted (06-JUN-2018) Department of Pediatrics, Center of
            Excellence in Clinical Virology, Chulalongkorn, phayathai, Bangkok,
            Bangkok 10330, Thailand
COMMENT     Bankit Comment: TOTAL # OF SEQS:132.
            Bankit Comment: TOTAL # OF SETS:1.
            
            ##Assembly-Data-START##
            Sequencing Technology :: Sanger dideoxy sequencing
            ##Assembly-Data-END##
FEATURES             Location/Qualifiers
     source          1..441
                     /organism="Human metapneumovirus"
                     /mol_type="viral cRNA"
                     /isolate="TH/B17898/2016C"
                     /isolation_source="Nasopharyngeal"
                     /host="Homo sapiens"
                     /db_xref="taxon:162145"
                     /country="Thailand"
                     /collection_date="21-Aug-16"
     CDS             <1..441
                     /note="fusion protein"
                     /codon_start=1
                     /product="F protein"
                     /translation="VYGSSVIYMVQLPIFGVIDTPCWIIKAAPSCSEKNGNYACLLRE
                     DQGWYCKNAGSTVYYPNEKDCETRGDHVFCDTAAGINVAEQSRECNINISTTNYPCKV
                     STGRHPISMVALSPLGALVACYKGVSCSIGSNRVGIIKQLPKGCS"
BASE COUNT      134 a     98 c    101 g    108 t
ORIGIN      
        1 gtctacggaa gctccgtgat ttacatggtt caattgccga tctttggtgt catagataca
       61 ccttgctgga taatcaaagc agccccctct tgctcagaaa aaaacgggaa ttatgcttgc
      121 ctcctaagag aagatcaagg gtggtattgt aaaaatgcag gatctactgt ttactaccca
      181 aacgaaaaag actgtgaaac aagaggtgat catgtttttt gtgacacagc agcagggatc
      241 aatgttgctg agcagtcgag agaatgcaac atcaacatat ctactaccaa ctacccgtgc
      301 aaagtcagca caggaagaca ccccataagc atggttgcac tatcacctct cggtgctttg
      361 gtggcttgct ataaaggggt aagctgctcg attggcagca atcgggttgg aatcatcaaa
      421 caattaccca aaggctgctc a
//
LOCUS       MH447829                    441 bp    cRNA    linear   VRL 06-JUN-2018
DEFINITION  Human metapneumovirus isolate TH/B17905/2016C.
ACCESSION   MH447829
VERSION
KEYWORDS    .
SOURCE      Human metapneumovirus (HMPV)
  ORGANISM  Human metapneumovirus
            Viruses; ssRNA viruses; ssRNA negative-strand viruses;
            Mononegavirales; Pneumoviridae; Metapneumovirus.
REFERENCE   1  (bases 1 to 441)
  AUTHORS   Thongpan,I.
  TITLE     Human metapneumovirus
  JOURNAL   Unpublished
REFERENCE   2  (bases 1 to 441)
  AUTHORS   Thongpan,I.
  TITLE     Direct Submission
  JOURNAL   Submitted (06-JUN-2018) Department of Pediatrics, Center of
            Excellence in Clinical Virology, Chulalongkorn, phayathai, Bangkok,
            Bangkok 10330, Thailand
COMMENT     Bankit Comment: TOTAL # OF SEQS:132.
            Bankit Comment: TOTAL # OF SETS:1.
            
            ##Assembly-Data-START##
            Sequencing Technology :: Sanger dideoxy sequencing
            ##Assembly-Data-END##
FEATURES             Location/Qualifiers
     source          1..441
                     /organism="Human metapneumovirus"
                     /mol_type="viral cRNA"
                     /isolate="TH/B17905/2016C"
                     /isolation_source="Nasopharyngeal"
                     /host="Homo sapiens"
                     /db_xref="taxon:162145"
                     /country="Thailand"
                     /collection_date="21-Aug-16"
     CDS             <1..441
                     /note="fusion protein"
                     /codon_start=1
                     /product="F protein"
                     /translation="VYGSSVIYMVQLPIFGVIDTPCWIIKAAPSCSEKNGNYACLLRE
                     DQGWYCKNAGSTVYYPNEKDCETRGDHVFCDTAAGINVAEQSRECNINISTTNYPCKV
                     STGRHPISMVALSPLGALVACYKGVSCSIGSNRVGIIKQLPKGCS"
BASE COUNT      134 a     99 c    101 g    107 t
ORIGIN      
        1 gtctacggaa gctccgtgat ttacatggtt caattgccga tctttggtgt catagataca
       61 ccttgctgga taatcaaagc agccccctcc tgctcagaaa aaaacgggaa ttatgcttgc
      121 ctcctaagag aagatcaagg gtggtattgt aaaaatgcag gatctactgt ttactaccca
      181 aacgaaaaag actgtgaaac aagaggtgat catgtttttt gtgacacagc agcagggatc
      241 aatgttgctg agcagtcgag agaatgcaac atcaacatat ctactaccaa ctacccgtgc
      301 aaagtcagca caggaagaca ccccataagc atggttgcac tatcacctct cggtgctttg
      361 gtggcttgct ataaaggggt aagctgctcg attggcagca atcgggttgg aatcatcaaa
      421 caattaccca aaggctgctc a
//
LOCUS       MH447830                    441 bp    cRNA    linear   VRL 06-JUN-2018
DEFINITION  Human metapneumovirus isolate TH/B17910/2016A.
ACCESSION   MH447830
VERSION
KEYWORDS    .
SOURCE      Human metapneumovirus (HMPV)
  ORGANISM  Human metapneumovirus
            Viruses; ssRNA viruses; ssRNA negative-strand viruses;
            Mononegavirales; Pneumoviridae; Metapneumovirus.
REFERENCE   1  (bases 1 to 441)
  AUTHORS   Thongpan,I.
  TITLE     Human metapneumovirus
  JOURNAL   Unpublished
REFERENCE   2  (bases 1 to 441)
  AUTHORS   Thongpan,I.
  TITLE     Direct Submission
  JOURNAL   Submitted (06-JUN-2018) Department of Pediatrics, Center of
            Excellence in Clinical Virology, Chulalongkorn, phayathai, Bangkok,
            Bangkok 10330, Thailand
COMMENT     Bankit Comment: TOTAL # OF SEQS:132.
            Bankit Comment: TOTAL # OF SETS:1.
            
            ##Assembly-Data-START##
            Sequencing Technology :: Sanger dideoxy sequencing
            ##Assembly-Data-END##
FEATURES             Location/Qualifiers
     source          1..441
                     /organism="Human metapneumovirus"
                     /mol_type="viral cRNA"
                     /isolate="TH/B17910/2016A"
                     /isolation_source="Nasopharyngeal"
                     /host="Homo sapiens"
                     /db_xref="taxon:162145"
                     /country="Thailand"
                     /collection_date="21-Aug-16"
     CDS             <1..441
                     /note="fusion protein"
                     /codon_start=1
                     /product="F protein"
                     /translation="VYGSSVIYMVQLPIFGVIDTPCWIIKAAPSCSEKNGNYACLLRE
                     DQGWYCKNAGSTVYYPNEKDCETRGDHVFCDTAAGINVAEQSRECNINISTTNYPCKV
                     STGRHPISMVALSPLGALVACYKGVSCSIGSNRVGIIKQLPKGCS"
BASE COUNT      135 a     96 c    101 g    109 t
ORIGIN      
        1 gtctacggaa gctctgtgat ttacatggtt caattgccga tctttggagt catagacaca
       61 ccttgttgga taatcaaagc agccccctcc tgctcagaaa aaaacgggaa ttatgcttgc
      121 ctcctaagag aggatcaagg gtggtattgt aaaaatgcag gatctactgt ttactaccca
      181 aatgaaaaag actgtgaaac aagaggtgat catgtttttt gtgacacagc agcagggatc
      241 aatgttgctg agcaatcgag agaatgcaac atcaacatat ctactaccaa ctacccgtgc
      301 aaagtcagca caggaagaca tcccataagc atggttgcac tatcacctct cggtgctttg
      361 gtggcttgct ataaaggggt aagctgctcg attggcagca atcgggttgg aatcatcaaa
      421 caattaccca aaggctgctc a
//
LOCUS       MH447831                    441 bp    cRNA    linear   VRL 06-JUN-2018
DEFINITION  Human metapneumovirus isolate TH/B17923/2016C.
ACCESSION   MH447831
VERSION
KEYWORDS    .
SOURCE      Human metapneumovirus (HMPV)
  ORGANISM  Human metapneumovirus
            Viruses; ssRNA viruses; ssRNA negative-strand viruses;
            Mononegavirales; Pneumoviridae; Metapneumovirus.
REFERENCE   1  (bases 1 to 441)
  AUTHORS   Thongpan,I.
  TITLE     Human metapneumovirus
  JOURNAL   Unpublished
REFERENCE   2  (bases 1 to 441)
  AUTHORS   Thongpan,I.
  TITLE     Direct Submission
  JOURNAL   Submitted (06-JUN-2018) Department of Pediatrics, Center of
            Excellence in Clinical Virology, Chulalongkorn, phayathai, Bangkok,
            Bangkok 10330, Thailand
COMMENT     Bankit Comment: TOTAL # OF SEQS:132.
            Bankit Comment: TOTAL # OF SETS:1.
            
            ##Assembly-Data-START##
            Sequencing Technology :: Sanger dideoxy sequencing
            ##Assembly-Data-END##
FEATURES             Location/Qualifiers
     source          1..441
                     /organism="Human metapneumovirus"
                     /mol_type="viral cRNA"
                     /isolate="TH/B17923/2016C"
                     /isolation_source="Nasopharyngeal"
                     /host="Homo sapiens"
                     /db_xref="taxon:162145"
                     /country="Thailand"
                     /collection_date="22-Aug-16"
     CDS             <1..441
                     /note="fusion protein"
                     /codon_start=1
                     /product="F protein"
                     /translation="VYGSSVIYMVQLPIFGVIDTPCWIIKAAPSCSEKNGNYACLLRE
                     DQGWYCKNAGSTVYYPNEKDCETRGDHVFCDTAAGINVAEQSRECNINISTTNYPCKV
                     STGRHPISMVALSPLGALVACYKGVSCSIGSNRVGIIKQLPKGCS"
BASE COUNT      134 a     99 c    101 g    107 t
ORIGIN      
        1 gtctacggaa gctccgtgat ttacatggtt caattgccga tctttggtgt catagataca
       61 ccttgctgga taatcaaagc agccccctct tgctcagaaa aaaacgggaa ttatgcttgc
      121 ctcctaagag aagatcaagg gtggtattgt aaaaatgcag gatctactgt ttactaccca
      181 aacgaaaaag actgtgaaac aagaggtgat catgtctttt gtgacacagc agcagggatc
      241 aatgttgctg agcagtcgag agaatgcaac atcaacatat ctactaccaa ctacccgtgc
      301 aaagtcagca caggaagaca ccccataagc atggttgcac tatcacctct cggtgctttg
      361 gtggcttgct ataaaggggt aagctgctcg attggcagca atcgggttgg aatcatcaaa
      421 caattaccca aaggctgctc a
//
LOCUS       MH447832                    441 bp    cRNA    linear   VRL 06-JUN-2018
DEFINITION  Human metapneumovirus isolate TH/B17933/2016C.
ACCESSION   MH447832
VERSION
KEYWORDS    .
SOURCE      Human metapneumovirus (HMPV)
  ORGANISM  Human metapneumovirus
            Viruses; ssRNA viruses; ssRNA negative-strand viruses;
            Mononegavirales; Pneumoviridae; Metapneumovirus.
REFERENCE   1  (bases 1 to 441)
  AUTHORS   Thongpan,I.
  TITLE     Human metapneumovirus
  JOURNAL   Unpublished
REFERENCE   2  (bases 1 to 441)
  AUTHORS   Thongpan,I.
  TITLE     Direct Submission
  JOURNAL   Submitted (06-JUN-2018) Department of Pediatrics, Center of
            Excellence in Clinical Virology, Chulalongkorn, phayathai, Bangkok,
            Bangkok 10330, Thailand
COMMENT     Bankit Comment: TOTAL # OF SEQS:132.
            Bankit Comment: TOTAL # OF SETS:1.
            
            ##Assembly-Data-START##
            Sequencing Technology :: Sanger dideoxy sequencing
            ##Assembly-Data-END##
FEATURES             Location/Qualifiers
     source          1..441
                     /organism="Human metapneumovirus"
                     /mol_type="viral cRNA"
                     /isolate="TH/B17933/2016C"
                     /isolation_source="Nasopharyngeal"
                     /host="Homo sapiens"
                     /db_xref="taxon:162145"
                     /country="Thailand"
                     /collection_date="23-Aug-16"
     CDS             <1..441
                     /note="fusion protein"
                     /codon_start=1
                     /product="F protein"
                     /translation="VYGSSVIYMVQLPIFGVIDTPCWIIKAAPSCSEKNGNYACLLRE
                     DQGWYCKNAGSTVYYPNEKDCETRGDHVFCDTAAGINVAEQSRECNINISTTNYPCKV
                     STGRHPISMVALSPLGALVACYKGVSCSIGSNRVGIIKQLPKGCS"
BASE COUNT      134 a     98 c    101 g    108 t
ORIGIN      
        1 gtctacggaa gctccgtgat ttacatggtt caattgccga tctttggtgt catagataca
       61 ccttgctgga taatcaaagc agccccctct tgctcagaaa aaaacgggaa ttatgcttgc
      121 ctcctaagag aagatcaagg gtggtattgt aaaaatgcag gatctactgt ttactaccca
      181 aacgaaaaag actgtgaaac aagaggtgat catgtttttt gtgacacagc agcagggatc
      241 aatgttgctg agcagtcgag agaatgcaac atcaacatat ctactaccaa ctacccgtgc
      301 aaagtcagca caggaagaca ccccataagc atggttgcac tatcacctct cggtgctttg
      361 gtggcttgct ataaaggggt aagctgctcg attggcagca atcgggttgg aatcatcaaa
      421 caattaccca aaggctgctc a
//
LOCUS       MH447833                    441 bp    cRNA    linear   VRL 06-JUN-2018
DEFINITION  Human metapneumovirus isolate TH/B17934/2016C.
ACCESSION   MH447833
VERSION
KEYWORDS    .
SOURCE      Human metapneumovirus (HMPV)
  ORGANISM  Human metapneumovirus
            Viruses; ssRNA viruses; ssRNA negative-strand viruses;
            Mononegavirales; Pneumoviridae; Metapneumovirus.
REFERENCE   1  (bases 1 to 441)
  AUTHORS   Thongpan,I.
  TITLE     Human metapneumovirus
  JOURNAL   Unpublished
REFERENCE   2  (bases 1 to 441)
  AUTHORS   Thongpan,I.
  TITLE     Direct Submission
  JOURNAL   Submitted (06-JUN-2018) Department of Pediatrics, Center of
            Excellence in Clinical Virology, Chulalongkorn, phayathai, Bangkok,
            Bangkok 10330, Thailand
COMMENT     Bankit Comment: TOTAL # OF SEQS:132.
            Bankit Comment: TOTAL # OF SETS:1.
            
            ##Assembly-Data-START##
            Sequencing Technology :: Sanger dideoxy sequencing
            ##Assembly-Data-END##
FEATURES             Location/Qualifiers
     source          1..441
                     /organism="Human metapneumovirus"
                     /mol_type="viral cRNA"
                     /isolate="TH/B17934/2016C"
                     /isolation_source="Nasopharyngeal"
                     /host="Homo sapiens"
                     /db_xref="taxon:162145"
                     /country="Thailand"
                     /collection_date="23-Aug-16"
     CDS             <1..441
                     /note="fusion protein"
                     /codon_start=1
                     /product="F protein"
                     /translation="VYGSSVIYMVQLPIFGVIDTPCWIVKAAPSCSEKKGNYACLLRE
                     DQGWYCQNAGSTVYYPNEKDCETRGDHVFCDTAAGINVAEQSKECNINISTTNYPCKV
                     STGRHPISMVALSPLGALVACYKGVSCSIGSNRVGIIKQLNKGCS"
BASE COUNT      128 a     95 c    111 g    107 t
ORIGIN      
        1 gtctacggga gctccgtaat ttacatggtg cagctgccaa tctttggcgt tatagatacg
       61 ccttgctgga tagtgaaagc agccccttct tgctctgaaa aaaagggaaa ctatgcttgc
      121 ctcctaagag aagaccaggg gtggtattgt cagaatgcag ggtcaactgt ctactaccca
      181 aatgagaagg actgtgaaac aaggggagat catgtctttt gcgacacagc agcaggaatt
      241 aatgttgctg agcaatcaaa ggagtgcaac atcaacatat ccactacaaa ttacccatgc
      301 aaagtcagca caggaaggca tcctatcagt atggttgcac tgtcccctct tggggctctg
      361 gttgcttgtt acaaaggagt aagctgttcc attggcagca atagagtagg gatcatcaag
      421 cagctgaaca aaggttgctc t
//
LOCUS       MH447834                    441 bp    cRNA    linear   VRL 06-JUN-2018
DEFINITION  Human metapneumovirus isolate TH/B17941/2016A.
ACCESSION   MH447834
VERSION
KEYWORDS    .
SOURCE      Human metapneumovirus (HMPV)
  ORGANISM  Human metapneumovirus
            Viruses; ssRNA viruses; ssRNA negative-strand viruses;
            Mononegavirales; Pneumoviridae; Metapneumovirus.
REFERENCE   1  (bases 1 to 441)
  AUTHORS   Thongpan,I.
  TITLE     Human metapneumovirus
  JOURNAL   Unpublished
REFERENCE   2  (bases 1 to 441)
  AUTHORS   Thongpan,I.
  TITLE     Direct Submission
  JOURNAL   Submitted (06-JUN-2018) Department of Pediatrics, Center of
            Excellence in Clinical Virology, Chulalongkorn, phayathai, Bangkok,
            Bangkok 10330, Thailand
COMMENT     Bankit Comment: TOTAL # OF SEQS:132.
            Bankit Comment: TOTAL # OF SETS:1.
            
            ##Assembly-Data-START##
            Sequencing Technology :: Sanger dideoxy sequencing
            ##Assembly-Data-END##
FEATURES             Location/Qualifiers
     source          1..441
                     /organism="Human metapneumovirus"
                     /mol_type="viral cRNA"
                     /isolate="TH/B17941/2016A"
                     /isolation_source="Nasopharyngeal"
                     /host="Homo sapiens"
                     /db_xref="taxon:162145"
                     /country="Thailand"
                     /collection_date="23-Aug-16"
     CDS             <1..441
                     /note="fusion protein"
                     /codon_start=1
                     /product="F protein"
                     /translation="VYGSSVIYMVQLPIFGVIDTPCWIIKAAPSCSEKNGNYACLLRE
                     DQGWYCKNAGSTVYYPNEKDCETRGDHVFCDTAAGINVAEQSRECNINISTTNYPCKV
                     STGRHPISMVALSPLGALVACYKGVSCSIGSNRVGIIKQLPKGCS"
BASE COUNT      133 a     99 c    102 g    107 t
ORIGIN      
        1 gtctacggaa gctccgtgat ttacatggtt caattgccga tctttggtgt catagataca
       61 ccttgctgga taatcaaagc agccccctcc tgctcagaaa aaaacgggaa ttatgcttgc
      121 ctcctaagag aagatcaagg gtggtattgt aaaaatgcag gatctactgt ttactaccca
      181 aacgaaaaag actgtgaaac aagaggtgat catgtttttt gtgacacagc agcagggatc
      241 aatgttgctg agcagtcgag agaatgcaac atcaacatat ctactaccaa ctacccgtgc
      301 aaagtcagca caggaagaca ccccataagc atggttgcac tatcgcctct cggtgctttg
      361 gtggcttgct ataaaggggt aagctgctcg attggcagca atcgggttgg aatcatcaaa
      421 caattaccca aaggctgctc a
//
LOCUS       MH447835                    441 bp    cRNA    linear   VRL 06-JUN-2018
DEFINITION  Human metapneumovirus isolate TH/B18083/2016C.
ACCESSION   MH447835
VERSION
KEYWORDS    .
SOURCE      Human metapneumovirus (HMPV)
  ORGANISM  Human metapneumovirus
            Viruses; ssRNA viruses; ssRNA negative-strand viruses;
            Mononegavirales; Pneumoviridae; Metapneumovirus.
REFERENCE   1  (bases 1 to 441)
  AUTHORS   Thongpan,I.
  TITLE     Human metapneumovirus
  JOURNAL   Unpublished
REFERENCE   2  (bases 1 to 441)
  AUTHORS   Thongpan,I.
  TITLE     Direct Submission
  JOURNAL   Submitted (06-JUN-2018) Department of Pediatrics, Center of
            Excellence in Clinical Virology, Chulalongkorn, phayathai, Bangkok,
            Bangkok 10330, Thailand
COMMENT     Bankit Comment: TOTAL # OF SEQS:132.
            Bankit Comment: TOTAL # OF SETS:1.
            
            ##Assembly-Data-START##
            Sequencing Technology :: Sanger dideoxy sequencing
            ##Assembly-Data-END##
FEATURES             Location/Qualifiers
     source          1..441
                     /organism="Human metapneumovirus"
                     /mol_type="viral cRNA"
                     /isolate="TH/B18083/2016C"
                     /isolation_source="Nasopharyngeal"
                     /host="Homo sapiens"
                     /db_xref="taxon:162145"
                     /country="Thailand"
                     /collection_date="27-Aug-16"
     CDS             <1..441
                     /note="fusion protein"
                     /codon_start=1
                     /product="F protein"
                     /translation="VYGSSVIYMVQLPIFGVIDTPCWIIKAAPSCSEKNGNYACLLRE
                     DQGWYCKNAGSTVYYPNEKDCETRGDHVFCDTAAGINVAEQSRECNINISTTNYPCKV
                     STGRHPISMVALSPLGALVACYKGVSCSIGSNRVGIIKQLPKGCS"
BASE COUNT      134 a     98 c    101 g    108 t
ORIGIN      
        1 gtctacggaa gctccgtgat ttacatggtt caattgccga tctttggtgt catagataca
       61 ccttgctgga taatcaaagc agccccctct tgctcagaaa aaaacggaaa ttatgcttgc
      121 ctcctaagag aggatcaagg gtggtattgt aaaaatgcag gatctactgt ttactaccca
      181 aacgaaaaag actgtgaaac aagaggtgat catgtttttt gtgacacagc agcagggatc
      241 aatgttgctg agcagtcgag agaatgcaac atcaacatat ctactaccaa ctacccgtgc
      301 aaagtcagca caggaagaca ccccataagc atggttgcac tatcacctct cggtgctttg
      361 gtggcttgct ataaaggggt aagctgctcg attggcagca atcgggttgg aatcatcaaa
      421 caattaccca aaggctgctc a
//
LOCUS       MH447836                    441 bp    cRNA    linear   VRL 06-JUN-2018
DEFINITION  Human metapneumovirus isolate TH/B18089/2016C.
ACCESSION   MH447836
VERSION
KEYWORDS    .
SOURCE      Human metapneumovirus (HMPV)
  ORGANISM  Human metapneumovirus
            Viruses; ssRNA viruses; ssRNA negative-strand viruses;
            Mononegavirales; Pneumoviridae; Metapneumovirus.
REFERENCE   1  (bases 1 to 441)
  AUTHORS   Thongpan,I.
  TITLE     Human metapneumovirus
  JOURNAL   Unpublished
REFERENCE   2  (bases 1 to 441)
  AUTHORS   Thongpan,I.
  TITLE     Direct Submission
  JOURNAL   Submitted (06-JUN-2018) Department of Pediatrics, Center of
            Excellence in Clinical Virology, Chulalongkorn, phayathai, Bangkok,
            Bangkok 10330, Thailand
COMMENT     Bankit Comment: TOTAL # OF SEQS:132.
            Bankit Comment: TOTAL # OF SETS:1.
            
            ##Assembly-Data-START##
            Sequencing Technology :: Sanger dideoxy sequencing
            ##Assembly-Data-END##
FEATURES             Location/Qualifiers
     source          1..441
                     /organism="Human metapneumovirus"
                     /mol_type="viral cRNA"
                     /isolate="TH/B18089/2016C"
                     /isolation_source="Nasopharyngeal"
                     /host="Homo sapiens"
                     /db_xref="taxon:162145"
                     /country="Thailand"
                     /collection_date="28-Aug-16"
     CDS             <1..441
                     /note="fusion protein"
                     /codon_start=1
                     /product="F protein"
                     /translation="VYGSSVIYMVQLPIFGVIDTPCWIIKAAPSCSEKNGNYACLLRE
                     DQGWYCKNAGSTVYYPNEKDCETRGDHVFCDTAAGINVAEQSRECNINISTTNYPCKV
                     STGRHPISMVALSPLGALVACYKGVSCSIGSNRVGIIKQLPKGCS"
BASE COUNT      133 a     98 c    102 g    108 t
ORIGIN      
        1 gtctacggaa gctccgtgat ttacatggtt caattgccga tctttggtgt catagataca
       61 ccttgctgga taatcaaagc agccccctct tgctcagaaa aaaacgggaa ttatgcttgc
      121 ctcctaagag aggatcaagg gtggtattgt aaaaatgcag gatctactgt ttactaccca
      181 aacgaaaaag actgtgaaac aagaggtgat catgtttttt gtgacacagc agcagggatc
      241 aatgttgctg agcagtcgag agaatgcaac atcaacatat ctactaccaa ctacccgtgc
      301 aaagtcagca caggaagaca ccccataagc atggttgcac tatcacctct cggtgctttg
      361 gtggcttgct ataaaggggt aagctgctcg attggcagca atcgggttgg aatcatcaaa
      421 caattaccca aaggctgctc a
//
LOCUS       MH447837                    441 bp    cRNA    linear   VRL 06-JUN-2018
DEFINITION  Human metapneumovirus isolate TH/B18127/2016A.
ACCESSION   MH447837
VERSION
KEYWORDS    .
SOURCE      Human metapneumovirus (HMPV)
  ORGANISM  Human metapneumovirus
            Viruses; ssRNA viruses; ssRNA negative-strand viruses;
            Mononegavirales; Pneumoviridae; Metapneumovirus.
REFERENCE   1  (bases 1 to 441)
  AUTHORS   Thongpan,I.
  TITLE     Human metapneumovirus
  JOURNAL   Unpublished
REFERENCE   2  (bases 1 to 441)
  AUTHORS   Thongpan,I.
  TITLE     Direct Submission
  JOURNAL   Submitted (06-JUN-2018) Department of Pediatrics, Center of
            Excellence in Clinical Virology, Chulalongkorn, phayathai, Bangkok,
            Bangkok 10330, Thailand
COMMENT     Bankit Comment: TOTAL # OF SEQS:132.
            Bankit Comment: TOTAL # OF SETS:1.
            
            ##Assembly-Data-START##
            Sequencing Technology :: Sanger dideoxy sequencing
            ##Assembly-Data-END##
FEATURES             Location/Qualifiers
     source          1..441
                     /organism="Human metapneumovirus"
                     /mol_type="viral cRNA"
                     /isolate="TH/B18127/2016A"
                     /isolation_source="Nasopharyngeal"
                     /host="Homo sapiens"
                     /db_xref="taxon:162145"
                     /country="Thailand"
                     /collection_date="30-Aug-16"
     CDS             <1..441
                     /note="fusion protein"
                     /codon_start=1
                     /product="F protein"
                     /translation="VYGSSVIYMVQLPIFGVIDTPCWIIKAAPSCSEKNGNYACLLRE
                     DQGWYCKNAGSTVYYPNEKDCETRGDHVFCDTAAGINVAEQSRECNINISTTNYPCKV
                     STGRHPISMVALSPLGALVACYKGVSCSIGSNRVGIIKQLPKGCS"
BASE COUNT      134 a     98 c    101 g    108 t
ORIGIN      
        1 gtctacggaa gctccgtgat ttacatggtt caattgccga tctttggtgt catagataca
       61 ccttgctgga taatcaaagc agccccctct tgctcagaaa aaaacggaaa ttatgcttgc
      121 ctcctaagag aggatcaagg gtggtattgt aaaaatgcag gatctactgt ttactaccca
      181 aacgaaaaag actgtgaaac aagaggtgat catgtttttt gtgacacagc agcagggatc
      241 aatgttgctg agcagtcgag agaatgcaac atcaacatat ctactaccaa ctacccgtgc
      301 aaagtcagca caggaagaca ccccataagc atggttgcac tatcacctct cggtgctttg
      361 gtggcttgct ataaaggggt aagctgctcg attggcagca atcgggttgg aatcatcaaa
      421 caattaccca aaggctgctc a
//
LOCUS       MH447838                    441 bp    cRNA    linear   VRL 06-JUN-2018
DEFINITION  Human metapneumovirus isolate TH/B18321/2016C.
ACCESSION   MH447838
VERSION
KEYWORDS    .
SOURCE      Human metapneumovirus (HMPV)
  ORGANISM  Human metapneumovirus
            Viruses; ssRNA viruses; ssRNA negative-strand viruses;
            Mononegavirales; Pneumoviridae; Metapneumovirus.
REFERENCE   1  (bases 1 to 441)
  AUTHORS   Thongpan,I.
  TITLE     Human metapneumovirus
  JOURNAL   Unpublished
REFERENCE   2  (bases 1 to 441)
  AUTHORS   Thongpan,I.
  TITLE     Direct Submission
  JOURNAL   Submitted (06-JUN-2018) Department of Pediatrics, Center of
            Excellence in Clinical Virology, Chulalongkorn, phayathai, Bangkok,
            Bangkok 10330, Thailand
COMMENT     Bankit Comment: TOTAL # OF SEQS:132.
            Bankit Comment: TOTAL # OF SETS:1.
            
            ##Assembly-Data-START##
            Sequencing Technology :: Sanger dideoxy sequencing
            ##Assembly-Data-END##
FEATURES             Location/Qualifiers
     source          1..441
                     /organism="Human metapneumovirus"
                     /mol_type="viral cRNA"
                     /isolate="TH/B18321/2016C"
                     /isolation_source="Nasopharyngeal"
                     /host="Homo sapiens"
                     /db_xref="taxon:162145"
                     /country="Thailand"
                     /collection_date="6-Sep-16"
     CDS             <1..441
                     /note="fusion protein"
                     /codon_start=1
                     /product="F protein"
                     /translation="VYGSSVIYMVQLPIFGVIDTPCWIIKAAPSCSEKNGNYACLLRE
                     DQGWYCKNAGSTVYYPNEKDCETRGDHVFCDTAAGINVAEQSRECNINISTTNYPCKV
                     STGRHPISMVALSPLGALVACYKGVSCSIGSNRVGIIKQLPKGCS"
BASE COUNT      134 a     99 c    101 g    107 t
ORIGIN      
        1 gtctacggaa gctccgtgat ttacatggtt caattgccga tctttggtgt catagataca
       61 ccttgctgga taatcaaagc agccccctct tgctcagaaa aaaacggaaa ttatgcttgc
      121 ctcctaagag aggatcaagg gtggtattgt aaaaatgcag gatctactgt ttactaccca
      181 aacgaaaaag actgtgaaac aagaggtgat catgtttttt gtgacacagc agcagggatc
      241 aatgtcgctg agcagtcgag agaatgcaac atcaacatat ctactaccaa ctacccgtgc
      301 aaagtcagca caggaagaca ccccataagc atggttgcac tatcacctct cggtgctttg
      361 gtggcttgct ataaaggggt aagctgctcg attggcagca atcgggttgg aatcatcaaa
      421 caattaccca aaggctgctc a
//
LOCUS       MH447839                    441 bp    cRNA    linear   VRL 06-JUN-2018
DEFINITION  Human metapneumovirus isolate TH/B18350/2016C.
ACCESSION   MH447839
VERSION
KEYWORDS    .
SOURCE      Human metapneumovirus (HMPV)
  ORGANISM  Human metapneumovirus
            Viruses; ssRNA viruses; ssRNA negative-strand viruses;
            Mononegavirales; Pneumoviridae; Metapneumovirus.
REFERENCE   1  (bases 1 to 441)
  AUTHORS   Thongpan,I.
  TITLE     Human metapneumovirus
  JOURNAL   Unpublished
REFERENCE   2  (bases 1 to 441)
  AUTHORS   Thongpan,I.
  TITLE     Direct Submission
  JOURNAL   Submitted (06-JUN-2018) Department of Pediatrics, Center of
            Excellence in Clinical Virology, Chulalongkorn, phayathai, Bangkok,
            Bangkok 10330, Thailand
COMMENT     Bankit Comment: TOTAL # OF SEQS:132.
            Bankit Comment: TOTAL # OF SETS:1.
            
            ##Assembly-Data-START##
            Sequencing Technology :: Sanger dideoxy sequencing
            ##Assembly-Data-END##
FEATURES             Location/Qualifiers
     source          1..441
                     /organism="Human metapneumovirus"
                     /mol_type="viral cRNA"
                     /isolate="TH/B18350/2016C"
                     /isolation_source="Nasopharyngeal"
                     /host="Homo sapiens"
                     /db_xref="taxon:162145"
                     /country="Thailand"
                     /collection_date="7-Sep-16"
     CDS             <1..441
                     /note="fusion protein"
                     /codon_start=1
                     /product="F protein"
                     /translation="VYGSSVIYMVQLPIFGVIDTPCWIIKAAPSCSEKNGNYACLLRE
                     DQGWYCKNAGSTVYYPNEKDCETRGDHVFCDTAAGINVAEQSRECNINISTTNYPCKV
                     STGRHPISMVALSPLGALVACYKGVSCSIGSNRVGIIKQLPKGCS"
BASE COUNT      133 a     95 c    102 g    111 t
ORIGIN      
        1 gtctacggaa gctctgtgat ttacatggtt caattgccga tctttggtgt catagataca
       61 ccttgttgga taatcaaagc agccccctcc tgctcagaaa aaaacgggaa ttatgcttgc
      121 ctcctaagag aggatcaagg gtggtattgt aaaaatgcag gatctactgt ttactaccca
      181 aatgaaaaag actgtgaaac aagaggtgat catgtttttt gtgacacagc agcggggatc
      241 aatgttgctg agcaatcgag agaatgcaac atcaacatat ctactaccaa ctacccgtgc
      301 aaagtcagca caggaagaca tcccataagc atggttgcac tatcacctct cggtgctttg
      361 gtggcttgct ataaaggggt aagctgctcg attggcagca atcgggttgg aatcatcaaa
      421 caattaccca aaggctgctc a
//
LOCUS       MH447840                    441 bp    cRNA    linear   VRL 06-JUN-2018
DEFINITION  Human metapneumovirus isolate TH/B18378/2016C.
ACCESSION   MH447840
VERSION
KEYWORDS    .
SOURCE      Human metapneumovirus (HMPV)
  ORGANISM  Human metapneumovirus
            Viruses; ssRNA viruses; ssRNA negative-strand viruses;
            Mononegavirales; Pneumoviridae; Metapneumovirus.
REFERENCE   1  (bases 1 to 441)
  AUTHORS   Thongpan,I.
  TITLE     Human metapneumovirus
  JOURNAL   Unpublished
REFERENCE   2  (bases 1 to 441)
  AUTHORS   Thongpan,I.
  TITLE     Direct Submission
  JOURNAL   Submitted (06-JUN-2018) Department of Pediatrics, Center of
            Excellence in Clinical Virology, Chulalongkorn, phayathai, Bangkok,
            Bangkok 10330, Thailand
COMMENT     Bankit Comment: TOTAL # OF SEQS:132.
            Bankit Comment: TOTAL # OF SETS:1.
            
            ##Assembly-Data-START##
            Sequencing Technology :: Sanger dideoxy sequencing
            ##Assembly-Data-END##
FEATURES             Location/Qualifiers
     source          1..441
                     /organism="Human metapneumovirus"
                     /mol_type="viral cRNA"
                     /isolate="TH/B18378/2016C"
                     /isolation_source="Nasopharyngeal"
                     /host="Homo sapiens"
                     /db_xref="taxon:162145"
                     /country="Thailand"
                     /collection_date="8-Sep-16"
     CDS             <1..441
                     /note="fusion protein"
                     /codon_start=1
                     /product="F protein"
                     /translation="VYGSSVIYMVQLPIFGVIDTPCWIIKAAPSCSEKNGNYACLLRE
                     DQGWYCKNAGSTVYYPNEKDCETRGDHVFCDTAAGINVAEQSRECNINISTTNYPCKV
                     STGRHPISMVALSPLGALVACYKGVSCSIGSNRVGIIKQLPKGCS"
BASE COUNT      134 a     99 c    101 g    107 t
ORIGIN      
        1 gtctacggaa gctccgtgat ttacatggtt caattgccga tctttggtgt catagataca
       61 ccttgctgga taatcaaagc agccccctcc tgctcagaaa aaaacgggaa ttatgcttgc
      121 ctcctaagag aagatcaagg gtggtattgt aaaaatgcag gatctactgt ttactaccca
      181 aacgaaaaag actgtgaaac aagaggtgat catgtttttt gtgacacagc agcagggatc
      241 aatgttgctg agcagtcgag agaatgcaac atcaacatat ctactaccaa ctacccgtgc
      301 aaagtcagca caggaagaca ccccataagc atggttgcac tatcacctct cggtgctttg
      361 gtggcttgct ataaaggggt aagctgctcg attggcagca atcgggttgg aatcatcaaa
      421 caattaccca aaggctgctc a
//
LOCUS       MH447841                    441 bp    cRNA    linear   VRL 06-JUN-2018
DEFINITION  Human metapneumovirus isolate TH/B18535/2016C.
ACCESSION   MH447841
VERSION
KEYWORDS    .
SOURCE      Human metapneumovirus (HMPV)
  ORGANISM  Human metapneumovirus
            Viruses; ssRNA viruses; ssRNA negative-strand viruses;
            Mononegavirales; Pneumoviridae; Metapneumovirus.
REFERENCE   1  (bases 1 to 441)
  AUTHORS   Thongpan,I.
  TITLE     Human metapneumovirus
  JOURNAL   Unpublished
REFERENCE   2  (bases 1 to 441)
  AUTHORS   Thongpan,I.
  TITLE     Direct Submission
  JOURNAL   Submitted (06-JUN-2018) Department of Pediatrics, Center of
            Excellence in Clinical Virology, Chulalongkorn, phayathai, Bangkok,
            Bangkok 10330, Thailand
COMMENT     Bankit Comment: TOTAL # OF SEQS:132.
            Bankit Comment: TOTAL # OF SETS:1.
            
            ##Assembly-Data-START##
            Sequencing Technology :: Sanger dideoxy sequencing
            ##Assembly-Data-END##
FEATURES             Location/Qualifiers
     source          1..441
                     /organism="Human metapneumovirus"
                     /mol_type="viral cRNA"
                     /isolate="TH/B18535/2016C"
                     /isolation_source="Nasopharyngeal"
                     /host="Homo sapiens"
                     /db_xref="taxon:162145"
                     /country="Thailand"
                     /collection_date="12-Sep-16"
     CDS             <1..441
                     /note="fusion protein"
                     /codon_start=1
                     /product="F protein"
                     /translation="VYGSSVIYMVQLPIFGVIDTPCWIIKAAPSCSEKNGNYACLLRE
                     DQGWYCKNAGSTVYYPNEKDCETRGDHVFCDTAAGINVAEQSRECNINISTTNYPCKV
                     STGRHPISMVALSPLGALVACYKGVSCSIGSNRVGIIKQLPKGCS"
BASE COUNT      133 a     95 c    102 g    111 t
ORIGIN      
        1 gtctacggaa gctctgtgat ttacatggtt caattgccga tctttggtgt catagataca
       61 ccttgttgga taatcaaagc agccccctcc tgctcagaaa aaaacgggaa ttatgcttgc
      121 ctcctaagag aggatcaagg gtggtattgt aaaaatgcag gatctactgt ttactaccca
      181 aatgaaaaag actgtgaaac aagaggtgat catgtttttt gtgacacagc agcggggatc
      241 aatgttgctg agcaatcgag agaatgcaac atcaacatat ctactaccaa ctacccgtgc
      301 aaagtcagca caggaagaca tcccataagc atggttgcac tatcacctct cggtgctttg
      361 gtggcttgct ataaaggggt aagctgctcg attggcagca atcgggttgg aatcatcaaa
      421 caattaccca aaggctgctc a
//
LOCUS       MH447842                    441 bp    cRNA    linear   VRL 06-JUN-2018
DEFINITION  Human metapneumovirus isolate TH/B18607/2016C.
ACCESSION   MH447842
VERSION
KEYWORDS    .
SOURCE      Human metapneumovirus (HMPV)
  ORGANISM  Human metapneumovirus
            Viruses; ssRNA viruses; ssRNA negative-strand viruses;
            Mononegavirales; Pneumoviridae; Metapneumovirus.
REFERENCE   1  (bases 1 to 441)
  AUTHORS   Thongpan,I.
  TITLE     Human metapneumovirus
  JOURNAL   Unpublished
REFERENCE   2  (bases 1 to 441)
  AUTHORS   Thongpan,I.
  TITLE     Direct Submission
  JOURNAL   Submitted (06-JUN-2018) Department of Pediatrics, Center of
            Excellence in Clinical Virology, Chulalongkorn, phayathai, Bangkok,
            Bangkok 10330, Thailand
COMMENT     Bankit Comment: TOTAL # OF SEQS:132.
            Bankit Comment: TOTAL # OF SETS:1.
            
            ##Assembly-Data-START##
            Sequencing Technology :: Sanger dideoxy sequencing
            ##Assembly-Data-END##
FEATURES             Location/Qualifiers
     source          1..441
                     /organism="Human metapneumovirus"
                     /mol_type="viral cRNA"
                     /isolate="TH/B18607/2016C"
                     /isolation_source="Nasopharyngeal"
                     /host="Homo sapiens"
                     /db_xref="taxon:162145"
                     /country="Thailand"
                     /collection_date="15-Sep-16"
     CDS             <1..441
                     /note="fusion protein"
                     /codon_start=1
                     /product="F protein"
                     /translation="VYGSSVIYMVQLPIFGVIDTPCWIIKAAPSCSEKNGNYACLLRE
                     DQGWYCKNAGSTVYYPNEKDCETRGDHVFCDTAAGINVAEQSRECNINISTTNYPCKV
                     STGRHPISMVALSPLGALVACYKGVSCSIGSNRVGIIKQLPKGCS"
BASE COUNT      134 a     99 c    101 g    107 t
ORIGIN      
        1 gtctacggaa gctccgtgat ttacatggtt caattgccga tctttggtgt catagataca
       61 ccttgctgga taatcaaagc agccccctcc tgctcagaaa aaaacgggaa ttatgcttgc
      121 ctcctaagag aagatcaagg gtggtattgt aaaaatgcag gatctactgt ttactaccca
      181 aacgaaaaag actgtgaaac aagaggtgat catgtttttt gtgacacagc agcagggatc
      241 aatgttgctg agcagtcgag agaatgcaac atcaacatat ctactaccaa ctacccgtgc
      301 aaagtcagca caggaagaca ccccataagc atggttgcac tatcacctct cggtgctttg
      361 gtggcttgct ataaaggggt aagctgctcg attggcagca atcgggttgg aatcatcaaa
      421 caattaccca aaggctgctc a
//
LOCUS       MH447843                    441 bp    cRNA    linear   VRL 06-JUN-2018
DEFINITION  Human metapneumovirus isolate TH/B18634/2016C.
ACCESSION   MH447843
VERSION
KEYWORDS    .
SOURCE      Human metapneumovirus (HMPV)
  ORGANISM  Human metapneumovirus
            Viruses; ssRNA viruses; ssRNA negative-strand viruses;
            Mononegavirales; Pneumoviridae; Metapneumovirus.
REFERENCE   1  (bases 1 to 441)
  AUTHORS   Thongpan,I.
  TITLE     Human metapneumovirus
  JOURNAL   Unpublished
REFERENCE   2  (bases 1 to 441)
  AUTHORS   Thongpan,I.
  TITLE     Direct Submission
  JOURNAL   Submitted (06-JUN-2018) Department of Pediatrics, Center of
            Excellence in Clinical Virology, Chulalongkorn, phayathai, Bangkok,
            Bangkok 10330, Thailand
COMMENT     Bankit Comment: TOTAL # OF SEQS:132.
            Bankit Comment: TOTAL # OF SETS:1.
            
            ##Assembly-Data-START##
            Sequencing Technology :: Sanger dideoxy sequencing
            ##Assembly-Data-END##
FEATURES             Location/Qualifiers
     source          1..441
                     /organism="Human metapneumovirus"
                     /mol_type="viral cRNA"
                     /isolate="TH/B18634/2016C"
                     /isolation_source="Nasopharyngeal"
                     /host="Homo sapiens"
                     /db_xref="taxon:162145"
                     /country="Thailand"
                     /collection_date="16-Sep-16"
     CDS             <1..441
                     /note="fusion protein"
                     /codon_start=1
                     /product="F protein"
                     /translation="VYGSSVIYMVQLPIFGVIDTPCWIIKAAPSCSEKNGNYACLLRE
                     DQGWYCKNAGSTVYYPNEKDCETRGDHVFCDTAAGINVAEQSRECNINISTTNYPCKV
                     STGRHPISMVALSPLGALVACYKGVSCSIGSNRVGIIKQLPKGCS"
BASE COUNT      135 a     98 c    100 g    108 t
ORIGIN      
        1 gtctacggaa gctccgtgat ttacatggtt caattgccga tctttggtgt catagataca
       61 ccttgctgga taatcaaagc agccccctct tgctcagaaa aaaacgggaa ttatgcttgc
      121 ctcctaagag aagatcaagg gtggtattgt aaaaatgcag gatctactgt ttactaccca
      181 aacgaaaaag actgtgaaac aagaggtgat catgtttttt gtgacacagc agcaggaatc
      241 aatgttgctg agcagtcgag agaatgcaac atcaacatat ctactaccaa ctacccgtgc
      301 aaagtcagca caggaagaca ccccataagc atggttgcac tatcacctct cggtgctttg
      361 gtggcttgct ataaaggggt aagctgctcg attggcagca atcgggttgg aatcatcaaa
      421 caattaccca aaggctgctc a
//
LOCUS       MH447844                    441 bp    cRNA    linear   VRL 06-JUN-2018
DEFINITION  Human metapneumovirus isolate TH/B18802/2016C.
ACCESSION   MH447844
VERSION
KEYWORDS    .
SOURCE      Human metapneumovirus (HMPV)
  ORGANISM  Human metapneumovirus
            Viruses; ssRNA viruses; ssRNA negative-strand viruses;
            Mononegavirales; Pneumoviridae; Metapneumovirus.
REFERENCE   1  (bases 1 to 441)
  AUTHORS   Thongpan,I.
  TITLE     Human metapneumovirus
  JOURNAL   Unpublished
REFERENCE   2  (bases 1 to 441)
  AUTHORS   Thongpan,I.
  TITLE     Direct Submission
  JOURNAL   Submitted (06-JUN-2018) Department of Pediatrics, Center of
            Excellence in Clinical Virology, Chulalongkorn, phayathai, Bangkok,
            Bangkok 10330, Thailand
COMMENT     Bankit Comment: TOTAL # OF SEQS:132.
            Bankit Comment: TOTAL # OF SETS:1.
            
            ##Assembly-Data-START##
            Sequencing Technology :: Sanger dideoxy sequencing
            ##Assembly-Data-END##
FEATURES             Location/Qualifiers
     source          1..441
                     /organism="Human metapneumovirus"
                     /mol_type="viral cRNA"
                     /isolate="TH/B18802/2016C"
                     /isolation_source="Nasopharyngeal"
                     /host="Homo sapiens"
                     /db_xref="taxon:162145"
                     /country="Thailand"
                     /collection_date="21-Sep-16"
     CDS             <1..441
                     /note="fusion protein"
                     /codon_start=1
                     /product="F protein"
                     /translation="VYGSSVIYMVQLPIFGVINTPCWIIKAAPSCSEKDGNYACLLRE
                     DQGWYCKNAGSTVYYPNEKDCETRGDHVFCDTAAGINVAEQSRECNINISTTNYPCKV
                     STGRHPISMVALSPLGALVACYKGVSCSTGSNQVGIIKQLPKGCS"
BASE COUNT      135 a     97 c     98 g    111 t
ORIGIN      
        1 gtctacggaa gctctgtgat ttacatggtc cagctgccga tctttggtgt cataaataca
       61 ccttgttgga taatcaaggc agctccctct tgttcagaaa aagatggaaa ttatgcttgc
      121 ctcctaagag aggatcaagg gtggtattgt aaaaatgcag gatccactgt ttactaccca
      181 aatgaaaaag actgcgaaac aagaggtgat catgtttttt gtgacacagc tgcagggatc
      241 aatgttgctg agcaatcaag agaatgcaac atcaacatat ctaccaccaa ctacccatgc
      301 aaagtcagca caggaagaca ccctatcagc atggttgcac tatcacctct cggtgctttg
      361 gtagcttgct acaaaggggt tagctgctcg actggcagta atcaggttgg aataatcaaa
      421 caactaccta aaggctgctc a
//
LOCUS       MH447845                    441 bp    cRNA    linear   VRL 06-JUN-2018
DEFINITION  Human metapneumovirus isolate TH/B18822/2016C.
ACCESSION   MH447845
VERSION
KEYWORDS    .
SOURCE      Human metapneumovirus (HMPV)
  ORGANISM  Human metapneumovirus
            Viruses; ssRNA viruses; ssRNA negative-strand viruses;
            Mononegavirales; Pneumoviridae; Metapneumovirus.
REFERENCE   1  (bases 1 to 441)
  AUTHORS   Thongpan,I.
  TITLE     Human metapneumovirus
  JOURNAL   Unpublished
REFERENCE   2  (bases 1 to 441)
  AUTHORS   Thongpan,I.
  TITLE     Direct Submission
  JOURNAL   Submitted (06-JUN-2018) Department of Pediatrics, Center of
            Excellence in Clinical Virology, Chulalongkorn, phayathai, Bangkok,
            Bangkok 10330, Thailand
COMMENT     Bankit Comment: TOTAL # OF SEQS:132.
            Bankit Comment: TOTAL # OF SETS:1.
            
            ##Assembly-Data-START##
            Sequencing Technology :: Sanger dideoxy sequencing
            ##Assembly-Data-END##
FEATURES             Location/Qualifiers
     source          1..441
                     /organism="Human metapneumovirus"
                     /mol_type="viral cRNA"
                     /isolate="TH/B18822/2016C"
                     /isolation_source="Nasopharyngeal"
                     /host="Homo sapiens"
                     /db_xref="taxon:162145"
                     /country="Thailand"
                     /collection_date="22-Sep-16"
     CDS             <1..441
                     /note="fusion protein"
                     /codon_start=1
                     /product="F protein"
                     /translation="VYGSSVIYMVQLPIFGVIDTPCWIIKAAPSCSEKNGNYACLLRE
                     DQGWYCKNAGSTVYYPNEKDCETRGDHVFCDTAAGINVAEQSRECNINISTTNYPCKV
                     STGRHPISMVALSPLGALVACYKGVSCSIGSNRVGIIKQLPKGCS"
BASE COUNT      134 a     99 c    101 g    107 t
ORIGIN      
        1 gtctacggaa gctccgtgat ttacatggtt caattgccga tctttggtgt catagataca
       61 ccttgctgga taatcaaagc agccccctcc tgctcagaaa aaaacgggaa ttatgcttgc
      121 ctcctaagag aagatcaagg gtggtattgt aaaaatgcag gatctactgt ttactaccca
      181 aacgaaaaag actgtgaaac aagaggtgat catgtttttt gtgacacagc agcagggatc
      241 aatgttgctg agcagtcgag agaatgcaac atcaacatat ctactaccaa ctacccgtgc
      301 aaagtcagca caggaagaca ccccataagc atggttgcac tatcacctct cggtgctttg
      361 gtggcttgct ataaaggggt aagctgctcg attggcagca atcgggttgg aatcatcaaa
      421 caattaccca aaggctgctc a
//
LOCUS       MH447846                    441 bp    cRNA    linear   VRL 06-JUN-2018
DEFINITION  Human metapneumovirus isolate TH/B18873/2016A.
ACCESSION   MH447846
VERSION
KEYWORDS    .
SOURCE      Human metapneumovirus (HMPV)
  ORGANISM  Human metapneumovirus
            Viruses; ssRNA viruses; ssRNA negative-strand viruses;
            Mononegavirales; Pneumoviridae; Metapneumovirus.
REFERENCE   1  (bases 1 to 441)
  AUTHORS   Thongpan,I.
  TITLE     Human metapneumovirus
  JOURNAL   Unpublished
REFERENCE   2  (bases 1 to 441)
  AUTHORS   Thongpan,I.
  TITLE     Direct Submission
  JOURNAL   Submitted (06-JUN-2018) Department of Pediatrics, Center of
            Excellence in Clinical Virology, Chulalongkorn, phayathai, Bangkok,
            Bangkok 10330, Thailand
COMMENT     Bankit Comment: TOTAL # OF SEQS:132.
            Bankit Comment: TOTAL # OF SETS:1.
            
            ##Assembly-Data-START##
            Sequencing Technology :: Sanger dideoxy sequencing
            ##Assembly-Data-END##
FEATURES             Location/Qualifiers
     source          1..441
                     /organism="Human metapneumovirus"
                     /mol_type="viral cRNA"
                     /isolate="TH/B18873/2016A"
                     /isolation_source="Nasopharyngeal"
                     /host="Homo sapiens"
                     /db_xref="taxon:162145"
                     /country="Thailand"
                     /collection_date="24-Sep-16"
     CDS             <1..441
                     /note="fusion protein"
                     /codon_start=1
                     /product="F protein"
                     /translation="VYGSSVIYMVQLPIFGVIDTPCWIIKAAPSCSEKNGNYACLLRE
                     DQGWYCKNAGSTVYYPNEKDCETRGDHVFCDTAAGINVAEQSRECNINISTTNYPCKV
                     STGRHPISMVALSPLGALVACYKGVSCSIGSNRVGIIKQLPKGCS"
BASE COUNT      133 a     95 c    102 g    111 t
ORIGIN      
        1 gtctacggaa gctctgtgat ttacatggtt caattgccga tctttggtgt catagataca
       61 ccttgttgga taatcaaagc agccccctcc tgctcagaaa aaaacgggaa ttatgcttgc
      121 ctcctaagag aggatcaagg gtggtattgt aaaaatgcag gatctactgt ttactaccca
      181 aatgaaaaag actgtgaaac aagaggtgat catgtttttt gtgacacagc agcggggatc
      241 aatgttgctg agcaatcgag agaatgcaac atcaacatat ctactaccaa ctacccgtgc
      301 aaagtcagca caggaagaca tcccataagc atggttgcac tatcacctct cggtgctttg
      361 gtggcttgct ataaaggggt aagctgctcg attggcagca atcgggttgg aatcatcaaa
      421 caattaccca aaggctgctc a
//
LOCUS       MH447847                    441 bp    cRNA    linear   VRL 06-JUN-2018
DEFINITION  Human metapneumovirus isolate TH/B19019/2016C.
ACCESSION   MH447847
VERSION
KEYWORDS    .
SOURCE      Human metapneumovirus (HMPV)
  ORGANISM  Human metapneumovirus
            Viruses; ssRNA viruses; ssRNA negative-strand viruses;
            Mononegavirales; Pneumoviridae; Metapneumovirus.
REFERENCE   1  (bases 1 to 441)
  AUTHORS   Thongpan,I.
  TITLE     Human metapneumovirus
  JOURNAL   Unpublished
REFERENCE   2  (bases 1 to 441)
  AUTHORS   Thongpan,I.
  TITLE     Direct Submission
  JOURNAL   Submitted (06-JUN-2018) Department of Pediatrics, Center of
            Excellence in Clinical Virology, Chulalongkorn, phayathai, Bangkok,
            Bangkok 10330, Thailand
COMMENT     Bankit Comment: TOTAL # OF SEQS:132.
            Bankit Comment: TOTAL # OF SETS:1.
            
            ##Assembly-Data-START##
            Sequencing Technology :: Sanger dideoxy sequencing
            ##Assembly-Data-END##
FEATURES             Location/Qualifiers
     source          1..441
                     /organism="Human metapneumovirus"
                     /mol_type="viral cRNA"
                     /isolate="TH/B19019/2016C"
                     /isolation_source="Nasopharyngeal"
                     /host="Homo sapiens"
                     /db_xref="taxon:162145"
                     /country="Thailand"
                     /collection_date="30-Sep-16"
     CDS             <1..441
                     /note="fusion protein"
                     /codon_start=1
                     /product="F protein"
                     /translation="VYGSSVIYMVQLPIFGVIDTPCWIIKAAPSCSEKNGNYACLLRE
                     DQGWYCKNAGSTVYYPNEKDCETRGDHVFCDTAAGINVAEQSRECNINISTTNYPCKV
                     STGRHPISMVALSPLGALVACYKGVSCSIGSNRVGIIKQLPKGCS"
BASE COUNT      134 a     96 c    101 g    110 t
ORIGIN      
        1 gtctacggaa gctctgtgat ttacatggtt caattgccga tctttggtgt catagacaca
       61 ccttgttgga taatcaaagc agccccctcc tgctcagaaa aaaacgggaa ttatgcttgc
      121 ctcctaagag aggatcaagg gtggtattgt aaaaatgcag gatctactgt ttactaccca
      181 aatgaaaaag actgtgaaac aagaggtgat catgtttttt gtgacacagc agcagggatc
      241 aatgttgctg agcaatcgag agaatgcaac atcaacatat ctactaccaa ctacccgtgc
      301 aaagtcagca caggaagaca tcccataagc atggttgcac tatcacctct cggtgctttg
      361 gtggcttgct ataaaggggt aagctgctcg attggcagca atcgggttgg aatcatcaaa
      421 caattaccca aaggctgctc a
//
LOCUS       MH447848                    441 bp    cRNA    linear   VRL 06-JUN-2018
DEFINITION  Human metapneumovirus isolate TH/B19055/2016C.
ACCESSION   MH447848
VERSION
KEYWORDS    .
SOURCE      Human metapneumovirus (HMPV)
  ORGANISM  Human metapneumovirus
            Viruses; ssRNA viruses; ssRNA negative-strand viruses;
            Mononegavirales; Pneumoviridae; Metapneumovirus.
REFERENCE   1  (bases 1 to 441)
  AUTHORS   Thongpan,I.
  TITLE     Human metapneumovirus
  JOURNAL   Unpublished
REFERENCE   2  (bases 1 to 441)
  AUTHORS   Thongpan,I.
  TITLE     Direct Submission
  JOURNAL   Submitted (06-JUN-2018) Department of Pediatrics, Center of
            Excellence in Clinical Virology, Chulalongkorn, phayathai, Bangkok,
            Bangkok 10330, Thailand
COMMENT     Bankit Comment: TOTAL # OF SEQS:132.
            Bankit Comment: TOTAL # OF SETS:1.
            
            ##Assembly-Data-START##
            Sequencing Technology :: Sanger dideoxy sequencing
            ##Assembly-Data-END##
FEATURES             Location/Qualifiers
     source          1..441
                     /organism="Human metapneumovirus"
                     /mol_type="viral cRNA"
                     /isolate="TH/B19055/2016C"
                     /isolation_source="Nasopharyngeal"
                     /host="Homo sapiens"
                     /db_xref="taxon:162145"
                     /country="Thailand"
                     /collection_date="2-Oct-16"
     CDS             <1..441
                     /note="fusion protein"
                     /codon_start=1
                     /product="F protein"
                     /translation="VYGSSVIYMVQLPIFGVIDTPCWIIKAAPSCSEKNGNYACLLRE
                     DQGWYCKNAGSTVYYPNEKDCETRGDHVFCDTAAGINVAEQSRECNINISTTNYPCKV
                     STGRHPISMVALSPLGALVACYKGVSCSIGSNRVGIIKQLPKGCS"
BASE COUNT      133 a     98 c    102 g    108 t
ORIGIN      
        1 gtctacggaa gctccgtgat ttacatggtt caattgccga tctttggtgt catagataca
       61 ccttgctgga taatcaaagc agccccctct tgctcagaaa aaaacgggaa ttatgcttgc
      121 ctcctaagag aggatcaagg gtggtattgt aaaaatgcag gatctactgt ttactaccca
      181 aacgaaaaag actgtgaaac aagaggtgat catgtttttt gtgacacagc agcagggatc
      241 aatgttgctg agcagtcgag agaatgcaac atcaacatat ctactaccaa ctacccgtgc
      301 aaagtcagca caggaagaca ccccataagc atggttgcac tatcacctct cggtgctttg
      361 gtggcttgct ataaaggggt aagctgctcg attggcagca atcgggttgg aatcatcaaa
      421 caattaccca aaggctgctc a
//
LOCUS       MH447849                    441 bp    cRNA    linear   VRL 06-JUN-2018
DEFINITION  Human metapneumovirus isolate TH/B19191/2016C.
ACCESSION   MH447849
VERSION
KEYWORDS    .
SOURCE      Human metapneumovirus (HMPV)
  ORGANISM  Human metapneumovirus
            Viruses; ssRNA viruses; ssRNA negative-strand viruses;
            Mononegavirales; Pneumoviridae; Metapneumovirus.
REFERENCE   1  (bases 1 to 441)
  AUTHORS   Thongpan,I.
  TITLE     Human metapneumovirus
  JOURNAL   Unpublished
REFERENCE   2  (bases 1 to 441)
  AUTHORS   Thongpan,I.
  TITLE     Direct Submission
  JOURNAL   Submitted (06-JUN-2018) Department of Pediatrics, Center of
            Excellence in Clinical Virology, Chulalongkorn, phayathai, Bangkok,
            Bangkok 10330, Thailand
COMMENT     Bankit Comment: TOTAL # OF SEQS:132.
            Bankit Comment: TOTAL # OF SETS:1.
            
            ##Assembly-Data-START##
            Sequencing Technology :: Sanger dideoxy sequencing
            ##Assembly-Data-END##
FEATURES             Location/Qualifiers
     source          1..441
                     /organism="Human metapneumovirus"
                     /mol_type="viral cRNA"
                     /isolate="TH/B19191/2016C"
                     /isolation_source="Nasopharyngeal"
                     /host="Homo sapiens"
                     /db_xref="taxon:162145"
                     /country="Thailand"
                     /collection_date="8-Oct-16"
     CDS             <1..441
                     /note="fusion protein"
                     /codon_start=1
                     /product="F protein"
                     /translation="VYGSSVIYMVQLPIFGVIDTPCWIIKAAPSCSEKNGNYACLLRE
                     DQGWYCKNAGSTVYYPNEKDCETRGDHVFCDTAAGINVAEQSRECNINISTTNYPCKV
                     STGRHPISMVALSPLGALVACYKGVSCSIGSNRVGIIKQLPKGCS"
BASE COUNT      132 a     96 c    103 g    110 t
ORIGIN      
        1 gtgtacggaa gctctgtgat ttacatggtt caattgccga tctttggtgt catagatacg
       61 ccttgttgga taatcaaagc agccccctcc tgctcagaaa aaaacgggaa ttatgcttgc
      121 ctcctaagag aggatcaagg gtggtattgt aaaaatgcag gatctactgt ttactaccca
      181 aacgaaaaag actgtgaaac aagaggtgat catgtttttt gtgacacagc agcagggatc
      241 aatgttgctg agcaatcgag agaatgcaac atcaacatat ctactaccaa ctacccgtgc
      301 aaagtcagca caggaagaca ccccataagc atggttgcac tatcacctct cggtgctttg
      361 gtggcttgct ataaaggggt aagctgctcg attggcagca atcgggttgg tatcatcaaa
      421 caattaccca aaggctgctc a
//
LOCUS       MH447850                    441 bp    cRNA    linear   VRL 06-JUN-2018
DEFINITION  Human metapneumovirus isolate TH/B19211/2016C.
ACCESSION   MH447850
VERSION
KEYWORDS    .
SOURCE      Human metapneumovirus (HMPV)
  ORGANISM  Human metapneumovirus
            Viruses; ssRNA viruses; ssRNA negative-strand viruses;
            Mononegavirales; Pneumoviridae; Metapneumovirus.
REFERENCE   1  (bases 1 to 441)
  AUTHORS   Thongpan,I.
  TITLE     Human metapneumovirus
  JOURNAL   Unpublished
REFERENCE   2  (bases 1 to 441)
  AUTHORS   Thongpan,I.
  TITLE     Direct Submission
  JOURNAL   Submitted (06-JUN-2018) Department of Pediatrics, Center of
            Excellence in Clinical Virology, Chulalongkorn, phayathai, Bangkok,
            Bangkok 10330, Thailand
COMMENT     Bankit Comment: TOTAL # OF SEQS:132.
            Bankit Comment: TOTAL # OF SETS:1.
            
            ##Assembly-Data-START##
            Sequencing Technology :: Sanger dideoxy sequencing
            ##Assembly-Data-END##
FEATURES             Location/Qualifiers
     source          1..441
                     /organism="Human metapneumovirus"
                     /mol_type="viral cRNA"
                     /isolate="TH/B19211/2016C"
                     /isolation_source="Nasopharyngeal"
                     /host="Homo sapiens"
                     /db_xref="taxon:162145"
                     /country="Thailand"
                     /collection_date="9-Oct-16"
     CDS             <1..441
                     /note="fusion protein"
                     /codon_start=1
                     /product="F protein"
                     /translation="VYGSSVIYMVQLPIFGVIDTPCWIIKAAPSCSEKNGNYACLLRE
                     DQGWYCKNAGSTVYYPNEKDCETRGDHVFCDTAAGINVAEQSRECNINISTTNYPCKV
                     STGRHPISMVALSPLGALVACYKGVSCSIGSNRVGIIKQLPKGCS"
BASE COUNT      134 a     97 c    102 g    108 t
ORIGIN      
        1 gtgtacggaa gctccgtgat ttacatggtt caattgccga tctttggtgt catagataca
       61 ccttgctgga taatcaaagc agccccctct tgctcagaaa aaaacggaaa ttatgcttgc
      121 ctcctaagag aggatcaagg gtggtattgt aaaaatgcag gatctactgt ttactaccca
      181 aacgaaaaag actgtgaaac aagaggtgat catgtttttt gtgacacagc agcagggatc
      241 aatgttgctg agcagtcgag agaatgcaac atcaacatat ctactaccaa ctacccgtgc
      301 aaagtcagca caggaagaca ccccataagc atggttgcac tatcacctct cggtgctttg
      361 gtggcttgct ataaaggggt aagctgctcg attggcagca atcgggttgg aatcatcaaa
      421 caattaccca aaggctgctc a
//
LOCUS       MH447851                    441 bp    cRNA    linear   VRL 06-JUN-2018
DEFINITION  Human metapneumovirus isolate TH/B19341/2016A.
ACCESSION   MH447851
VERSION
KEYWORDS    .
SOURCE      Human metapneumovirus (HMPV)
  ORGANISM  Human metapneumovirus
            Viruses; ssRNA viruses; ssRNA negative-strand viruses;
            Mononegavirales; Pneumoviridae; Metapneumovirus.
REFERENCE   1  (bases 1 to 441)
  AUTHORS   Thongpan,I.
  TITLE     Human metapneumovirus
  JOURNAL   Unpublished
REFERENCE   2  (bases 1 to 441)
  AUTHORS   Thongpan,I.
  TITLE     Direct Submission
  JOURNAL   Submitted (06-JUN-2018) Department of Pediatrics, Center of
            Excellence in Clinical Virology, Chulalongkorn, phayathai, Bangkok,
            Bangkok 10330, Thailand
COMMENT     Bankit Comment: TOTAL # OF SEQS:132.
            Bankit Comment: TOTAL # OF SETS:1.
            
            ##Assembly-Data-START##
            Sequencing Technology :: Sanger dideoxy sequencing
            ##Assembly-Data-END##
FEATURES             Location/Qualifiers
     source          1..441
                     /organism="Human metapneumovirus"
                     /mol_type="viral cRNA"
                     /isolate="TH/B19341/2016A"
                     /isolation_source="Nasopharyngeal"
                     /host="Homo sapiens"
                     /db_xref="taxon:162145"
                     /country="Thailand"
                     /collection_date="14-Oct-16"
     CDS             <1..441
                     /note="fusion protein"
                     /codon_start=1
                     /product="F protein"
                     /translation="VYGSSVIYMVQLPIFGVIDTPCWIIKAAPSCSEKNGNYACLLRE
                     DQGWYCKNAGSTVYYPNEKDCETRGDHVFCDTAAGINVAEQSRECNINISTTNYPCKV
                     STGRHPISMVALSPLGALVACYKGVSCSIGSNRVGIIKQLPKGCS"
BASE COUNT      134 a     97 c    101 g    109 t
ORIGIN      
        1 gtctacggaa gctccgtgat ttacatggtt caattgccga tctttggtgt catagataca
       61 ccttgttgga taatcaaagc agccccctct tgctcagaaa aaaacggaaa ttatgcttgc
      121 ctcctaagag aggatcaagg gtggtattgt aaaaatgcag gatctactgt ttactaccca
      181 aacgaaaaag actgtgaaac aagaggtgat catgtttttt gtgacacagc agcagggatc
      241 aatgttgctg agcagtcgag agaatgcaac atcaacatat ctactaccaa ctacccgtgc
      301 aaagtcagca caggaagaca ccccataagc atggttgcac tatcacctct cggtgctttg
      361 gtggcttgct ataaaggggt aagctgctcg attggcagca atcgggttgg aatcatcaaa
      421 caattaccca aaggctgctc a
//
LOCUS       MH447852                    441 bp    cRNA    linear   VRL 06-JUN-2018
DEFINITION  Human metapneumovirus isolate TH/B19398/2016C.
ACCESSION   MH447852
VERSION
KEYWORDS    .
SOURCE      Human metapneumovirus (HMPV)
  ORGANISM  Human metapneumovirus
            Viruses; ssRNA viruses; ssRNA negative-strand viruses;
            Mononegavirales; Pneumoviridae; Metapneumovirus.
REFERENCE   1  (bases 1 to 441)
  AUTHORS   Thongpan,I.
  TITLE     Human metapneumovirus
  JOURNAL   Unpublished
REFERENCE   2  (bases 1 to 441)
  AUTHORS   Thongpan,I.
  TITLE     Direct Submission
  JOURNAL   Submitted (06-JUN-2018) Department of Pediatrics, Center of
            Excellence in Clinical Virology, Chulalongkorn, phayathai, Bangkok,
            Bangkok 10330, Thailand
COMMENT     Bankit Comment: TOTAL # OF SEQS:132.
            Bankit Comment: TOTAL # OF SETS:1.
            
            ##Assembly-Data-START##
            Sequencing Technology :: Sanger dideoxy sequencing
            ##Assembly-Data-END##
FEATURES             Location/Qualifiers
     source          1..441
                     /organism="Human metapneumovirus"
                     /mol_type="viral cRNA"
                     /isolate="TH/B19398/2016C"
                     /isolation_source="Nasopharyngeal"
                     /host="Homo sapiens"
                     /db_xref="taxon:162145"
                     /country="Thailand"
                     /collection_date="17-Oct-16"
     CDS             <1..441
                     /note="fusion protein"
                     /codon_start=1
                     /product="F protein"
                     /translation="VYGSSVIYMVQLPIFGVIDTPCWIIKAAPSCSEKNGNYACLLRE
                     DQGWYCKNAGSTVYYPNEKDCETRGDHVFCDTAAGINVAEQSRECNINISTTNYPCKV
                     STGRHPISMVALSPLGALVACYKGVSCSIGSNRVGIIKQLPKGCS"
BASE COUNT      134 a     99 c    101 g    107 t
ORIGIN      
        1 gtctacggaa gctccgtgat ttacatggtt caattgccga tctttggtgt catagataca
       61 ccttgctgga taatcaaagc agccccctcc tgctcagaaa aaaacgggaa ttatgcttgc
      121 ctcctaagag aagatcaagg gtggtattgt aaaaatgcag gatctactgt ttactaccca
      181 aacgaaaaag actgtgaaac aagaggtgat catgtttttt gtgacacagc agcagggatc
      241 aatgttgctg agcagtcgag agaatgcaac atcaacatat ctactaccaa ctacccgtgc
      301 aaagtcagca caggaagaca ccccataagc atggttgcac tatcacctct cggtgctttg
      361 gtggcttgct ataaaggggt aagctgctcg attggcagca atcgggttgg aatcatcaaa
      421 caattaccca aaggctgctc a
//
LOCUS       MH447853                    441 bp    cRNA    linear   VRL 06-JUN-2018
DEFINITION  Human metapneumovirus isolate TH/B19447/2016A.
ACCESSION   MH447853
VERSION
KEYWORDS    .
SOURCE      Human metapneumovirus (HMPV)
  ORGANISM  Human metapneumovirus
            Viruses; ssRNA viruses; ssRNA negative-strand viruses;
            Mononegavirales; Pneumoviridae; Metapneumovirus.
REFERENCE   1  (bases 1 to 441)
  AUTHORS   Thongpan,I.
  TITLE     Human metapneumovirus
  JOURNAL   Unpublished
REFERENCE   2  (bases 1 to 441)
  AUTHORS   Thongpan,I.
  TITLE     Direct Submission
  JOURNAL   Submitted (06-JUN-2018) Department of Pediatrics, Center of
            Excellence in Clinical Virology, Chulalongkorn, phayathai, Bangkok,
            Bangkok 10330, Thailand
COMMENT     Bankit Comment: TOTAL # OF SEQS:132.
            Bankit Comment: TOTAL # OF SETS:1.
            
            ##Assembly-Data-START##
            Sequencing Technology :: Sanger dideoxy sequencing
            ##Assembly-Data-END##
FEATURES             Location/Qualifiers
     source          1..441
                     /organism="Human metapneumovirus"
                     /mol_type="viral cRNA"
                     /isolate="TH/B19447/2016A"
                     /isolation_source="Nasopharyngeal"
                     /host="Homo sapiens"
                     /db_xref="taxon:162145"
                     /country="Thailand"
                     /collection_date="18-Oct-16"
     CDS             <1..441
                     /note="fusion protein"
                     /codon_start=1
                     /product="F protein"
                     /translation="VYGSSVIYMVQLPIFGVIDTPCWIIKAAPSCSEKNGNYACLLRE
                     DQGWYCKNAGSTVYYPNEKDCETRGDHVFCDTAAGINVAEQSRECNINISTTNYPCKV
                     STGRHPISMVALSPLGALVACYKGVSCSIGSNRVGIIKQLPKGCS"
BASE COUNT      134 a     95 c    101 g    111 t
ORIGIN      
        1 gtctacggaa gctctgtgat ttacatggtt caattgccga tctttggtgt catagataca
       61 ccttgttgga taatcaaagc agccccctcc tgctcagaaa aaaacgggaa ttatgcttgc
      121 ctcctaagag aggatcaagg gtggtattgt aaaaatgcag gatctactgt ttactaccca
      181 aatgaaaaag actgtgaaac aagaggtgat catgtttttt gtgacacagc agcagggatc
      241 aatgttgctg agcaatcgag agaatgcaac atcaacatat ctactaccaa ctacccgtgc
      301 aaagtcagca caggaagaca tcccataagc atggttgcac tatcacctct cggtgctttg
      361 gtggcttgct ataaaggggt aagctgctcg attggcagca atcgggttgg aatcatcaaa
      421 caattaccca aaggctgctc a
//
LOCUS       MH447854                    441 bp    cRNA    linear   VRL 06-JUN-2018
DEFINITION  Human metapneumovirus isolate TH/B19598/2016C.
ACCESSION   MH447854
VERSION
KEYWORDS    .
SOURCE      Human metapneumovirus (HMPV)
  ORGANISM  Human metapneumovirus
            Viruses; ssRNA viruses; ssRNA negative-strand viruses;
            Mononegavirales; Pneumoviridae; Metapneumovirus.
REFERENCE   1  (bases 1 to 441)
  AUTHORS   Thongpan,I.
  TITLE     Human metapneumovirus
  JOURNAL   Unpublished
REFERENCE   2  (bases 1 to 441)
  AUTHORS   Thongpan,I.
  TITLE     Direct Submission
  JOURNAL   Submitted (06-JUN-2018) Department of Pediatrics, Center of
            Excellence in Clinical Virology, Chulalongkorn, phayathai, Bangkok,
            Bangkok 10330, Thailand
COMMENT     Bankit Comment: TOTAL # OF SEQS:132.
            Bankit Comment: TOTAL # OF SETS:1.
            
            ##Assembly-Data-START##
            Sequencing Technology :: Sanger dideoxy sequencing
            ##Assembly-Data-END##
FEATURES             Location/Qualifiers
     source          1..441
                     /organism="Human metapneumovirus"
                     /mol_type="viral cRNA"
                     /isolate="TH/B19598/2016C"
                     /isolation_source="Nasopharyngeal"
                     /host="Homo sapiens"
                     /db_xref="taxon:162145"
                     /country="Thailand"
                     /collection_date="26-Oct-16"
     CDS             <1..441
                     /note="fusion protein"
                     /codon_start=1
                     /product="F protein"
                     /translation="VYGSSVIYMVQLPIFGVIDTPCWIIKAAPSCSEKNGNYACLLRE
                     DQGWYCKNAGSTVYYPNEKDCETRGDHVFCDTAAGINVAEQSRECNINISTTNYPCKV
                     STGRHPISMVALSPLGALVACYKGVSCSIGSNRVGIIKQLPKGCS"
BASE COUNT      134 a     99 c    101 g    107 t
ORIGIN      
        1 gtctacggaa gctccgtgat ttacatggtt caattgccga tctttggtgt catagataca
       61 ccttgctgga taatcaaagc agccccctcc tgctcagaaa aaaacgggaa ttatgcttgc
      121 ctcctaagag aagatcaagg gtggtattgt aaaaatgcag gatctactgt ttactaccca
      181 aacgaaaaag actgtgaaac aagaggtgat catgtttttt gtgacacagc agcagggatc
      241 aatgttgctg agcagtcgag agaatgcaac atcaacatat ctactaccaa ctacccgtgc
      301 aaagtcagca caggaagaca ccccataagc atggttgcac tatcacctct cggtgctttg
      361 gtggcttgct ataaaggggt aagctgctcg attggcagca atcgggttgg aatcatcaaa
      421 caattaccca aaggctgctc a
//
LOCUS       MH447855                    441 bp    cRNA    linear   VRL 06-JUN-2018
DEFINITION  Human metapneumovirus isolate TH/B19604/2016A.
ACCESSION   MH447855
VERSION
KEYWORDS    .
SOURCE      Human metapneumovirus (HMPV)
  ORGANISM  Human metapneumovirus
            Viruses; ssRNA viruses; ssRNA negative-strand viruses;
            Mononegavirales; Pneumoviridae; Metapneumovirus.
REFERENCE   1  (bases 1 to 441)
  AUTHORS   Thongpan,I.
  TITLE     Human metapneumovirus
  JOURNAL   Unpublished
REFERENCE   2  (bases 1 to 441)
  AUTHORS   Thongpan,I.
  TITLE     Direct Submission
  JOURNAL   Submitted (06-JUN-2018) Department of Pediatrics, Center of
            Excellence in Clinical Virology, Chulalongkorn, phayathai, Bangkok,
            Bangkok 10330, Thailand
COMMENT     Bankit Comment: TOTAL # OF SEQS:132.
            Bankit Comment: TOTAL # OF SETS:1.
            
            ##Assembly-Data-START##
            Sequencing Technology :: Sanger dideoxy sequencing
            ##Assembly-Data-END##
FEATURES             Location/Qualifiers
     source          1..441
                     /organism="Human metapneumovirus"
                     /mol_type="viral cRNA"
                     /isolate="TH/B19604/2016A"
                     /isolation_source="Nasopharyngeal"
                     /host="Homo sapiens"
                     /db_xref="taxon:162145"
                     /country="Thailand"
                     /collection_date="26-Oct-16"
     CDS             <1..441
                     /note="fusion protein"
                     /codon_start=1
                     /product="F protein"
                     /translation="VYGSSVIYMVQLPIFGVIDTPCWIIKAAPSCSEKNGNYACLLRE
                     DQGWYCKNAGSTVYYPNEKDCETRGDHVFCDTAAGINVAEQSRECNINISTTNYPCKV
                     STGRHPISMVALSPLGALVACYKGVSCSIGSNRVGIIKQLPKGCS"
BASE COUNT      134 a     98 c    101 g    108 t
ORIGIN      
        1 gtctacggaa gctccgtgat ttacatggtt caattgccga tctttggtgt catagataca
       61 ccttgctgga taatcaaagc agccccctct tgctcagaaa aaaacgggaa ttatgcttgc
      121 ctcctaagag aagatcaagg gtggtattgt aaaaatgcag gatctactgt ttactaccca
      181 aacgaaaaag actgtgaaac aagaggtgat catgtttttt gtgacacagc agcagggatc
      241 aatgttgctg agcagtcgag agaatgcaac atcaacatat ctactaccaa ctacccgtgc
      301 aaagtcagca caggaagaca ccccataagc atggttgcac tatcacctct cggtgctttg
      361 gtggcttgct ataaaggggt aagctgctcg attggcagca atcgggttgg aatcatcaaa
      421 caattaccca aaggctgctc a
//
LOCUS       MH447856                    441 bp    cRNA    linear   VRL 06-JUN-2018
DEFINITION  Human metapneumovirus isolate TH/B19651/2016A.
ACCESSION   MH447856
VERSION
KEYWORDS    .
SOURCE      Human metapneumovirus (HMPV)
  ORGANISM  Human metapneumovirus
            Viruses; ssRNA viruses; ssRNA negative-strand viruses;
            Mononegavirales; Pneumoviridae; Metapneumovirus.
REFERENCE   1  (bases 1 to 441)
  AUTHORS   Thongpan,I.
  TITLE     Human metapneumovirus
  JOURNAL   Unpublished
REFERENCE   2  (bases 1 to 441)
  AUTHORS   Thongpan,I.
  TITLE     Direct Submission
  JOURNAL   Submitted (06-JUN-2018) Department of Pediatrics, Center of
            Excellence in Clinical Virology, Chulalongkorn, phayathai, Bangkok,
            Bangkok 10330, Thailand
COMMENT     Bankit Comment: TOTAL # OF SEQS:132.
            Bankit Comment: TOTAL # OF SETS:1.
            
            ##Assembly-Data-START##
            Sequencing Technology :: Sanger dideoxy sequencing
            ##Assembly-Data-END##
FEATURES             Location/Qualifiers
     source          1..441
                     /organism="Human metapneumovirus"
                     /mol_type="viral cRNA"
                     /isolate="TH/B19651/2016A"
                     /isolation_source="Nasopharyngeal"
                     /host="Homo sapiens"
                     /db_xref="taxon:162145"
                     /country="Thailand"
                     /collection_date="29-Oct-16"
     CDS             <1..441
                     /note="fusion protein"
                     /codon_start=1
                     /product="F protein"
                     /translation="VYGSSVIYMVQLPIFGVIDTPCWIIKAAPSCSEKNGNYACLLRE
                     DQGWYCKNAGSTVYYPNEKDCETRGDHVFCDTAAGINVAEQSRECNINISTTNYPCKV
                     STGRHPISMVALSPLGALVACYKGVSCSIGSNRVGIIKQLPKGCS"
BASE COUNT      134 a     96 c    102 g    109 t
ORIGIN      
        1 gtgtacggaa gctccgtgat ttacatggtt caattgccga tctttggtgt catagataca
       61 ccttgctgga taatcaaagc agccccctct tgctcagaaa aaaacgggaa ttatgcttgc
      121 ctcctaagag aagatcaagg gtggtattgt aaaaatgcag gatctactgt ttactaccca
      181 aacgaaaaag actgtgaaac aagaggtgat catgtttttt gtgacacagc agcagggatc
      241 aatgttgctg agcagtcgag agaatgcaac atcaacatat ctactaccaa ctacccgtgc
      301 aaagtcagca caggaagaca ccccataagc atggttgcac tatcacctct cggtgctttg
      361 gtggcttgct ataaaggggt aagctgctcg attggcagca atcgggttgg aattatcaaa
      421 caattaccca aaggctgctc a
//
LOCUS       MH447857                    441 bp    cRNA    linear   VRL 06-JUN-2018
DEFINITION  Human metapneumovirus isolate TH/B19815/2016C.
ACCESSION   MH447857
VERSION
KEYWORDS    .
SOURCE      Human metapneumovirus (HMPV)
  ORGANISM  Human metapneumovirus
            Viruses; ssRNA viruses; ssRNA negative-strand viruses;
            Mononegavirales; Pneumoviridae; Metapneumovirus.
REFERENCE   1  (bases 1 to 441)
  AUTHORS   Thongpan,I.
  TITLE     Human metapneumovirus
  JOURNAL   Unpublished
REFERENCE   2  (bases 1 to 441)
  AUTHORS   Thongpan,I.
  TITLE     Direct Submission
  JOURNAL   Submitted (06-JUN-2018) Department of Pediatrics, Center of
            Excellence in Clinical Virology, Chulalongkorn, phayathai, Bangkok,
            Bangkok 10330, Thailand
COMMENT     Bankit Comment: TOTAL # OF SEQS:132.
            Bankit Comment: TOTAL # OF SETS:1.
            
            ##Assembly-Data-START##
            Sequencing Technology :: Sanger dideoxy sequencing
            ##Assembly-Data-END##
FEATURES             Location/Qualifiers
     source          1..441
                     /organism="Human metapneumovirus"
                     /mol_type="viral cRNA"
                     /isolate="TH/B19815/2016C"
                     /isolation_source="Nasopharyngeal"
                     /host="Homo sapiens"
                     /db_xref="taxon:162145"
                     /country="Thailand"
                     /collection_date="7-Nov-16"
     CDS             <1..441
                     /note="fusion protein"
                     /codon_start=1
                     /product="F protein"
                     /translation="VYGSSVIYMVQLPIFGVIDTPCWIIKAAPSCSEKNGNYACLLRE
                     DQGWYCKNAGSTVYYPNEKDCETRGDHVFCDTAAGINVAEQSRECNINISTTNYPCKV
                     STGRHPISMVALSPLGALVACYKGVSCSIGSNRVGIIKQLPKGCS"
BASE COUNT      134 a     99 c    101 g    107 t
ORIGIN      
        1 gtctacggaa gctccgtgat ttacatggtt caattgccga tctttggtgt catagataca
       61 ccttgctgga taatcaaagc agccccctcc tgctcagaaa aaaacgggaa ttatgcttgc
      121 ctcctaagag aagatcaagg gtggtattgt aaaaatgcag gatctactgt ttactaccca
      181 aacgaaaaag actgtgaaac aagaggtgat catgtttttt gtgacacagc agcagggatc
      241 aatgttgctg agcagtcgag agaatgcaac atcaacatat ctactaccaa ctacccgtgc
      301 aaagtcagca caggaagaca ccccataagc atggttgcac tatcacctct cggtgctttg
      361 gtggcttgct ataaaggggt aagctgctcg attggcagca atcgggttgg aatcatcaaa
      421 caattaccca aaggctgctc a
//
LOCUS       MH447858                    441 bp    cRNA    linear   VRL 06-JUN-2018
DEFINITION  Human metapneumovirus isolate TH/B19820/2016C.
ACCESSION   MH447858
VERSION
KEYWORDS    .
SOURCE      Human metapneumovirus (HMPV)
  ORGANISM  Human metapneumovirus
            Viruses; ssRNA viruses; ssRNA negative-strand viruses;
            Mononegavirales; Pneumoviridae; Metapneumovirus.
REFERENCE   1  (bases 1 to 441)
  AUTHORS   Thongpan,I.
  TITLE     Human metapneumovirus
  JOURNAL   Unpublished
REFERENCE   2  (bases 1 to 441)
  AUTHORS   Thongpan,I.
  TITLE     Direct Submission
  JOURNAL   Submitted (06-JUN-2018) Department of Pediatrics, Center of
            Excellence in Clinical Virology, Chulalongkorn, phayathai, Bangkok,
            Bangkok 10330, Thailand
COMMENT     Bankit Comment: TOTAL # OF SEQS:132.
            Bankit Comment: TOTAL # OF SETS:1.
            
            ##Assembly-Data-START##
            Sequencing Technology :: Sanger dideoxy sequencing
            ##Assembly-Data-END##
FEATURES             Location/Qualifiers
     source          1..441
                     /organism="Human metapneumovirus"
                     /mol_type="viral cRNA"
                     /isolate="TH/B19820/2016C"
                     /isolation_source="Nasopharyngeal"
                     /host="Homo sapiens"
                     /db_xref="taxon:162145"
                     /country="Thailand"
                     /collection_date="7-Nov-16"
     CDS             <1..441
                     /note="fusion protein"
                     /codon_start=1
                     /product="F protein"
                     /translation="VYGSSVIYMVQLPIFGVIDTPCWIIKAAPSCSEKNGNYACLLRE
                     DQGWYCKNAGSTVYYPNEKDCETRGDHVFCDTAAGINVAEQSRECNINISTTNYPCKV
                     STGRHPISMVALSPLGALVACYKGVSCSIGSNRVGIIKQLPKGCS"
BASE COUNT      134 a     96 c    101 g    110 t
ORIGIN      
        1 gtctacggaa gctctgtgat ttacatggtt caattgccga tctttggtgt catagacaca
       61 ccttgttgga taatcaaagc agccccctcc tgctcagaaa aaaacgggaa ttatgcttgc
      121 ctcctaagag aggatcaagg gtggtattgt aaaaatgcag gatctactgt ttactaccca
      181 aatgaaaaag actgtgaaac aagaggtgat catgtttttt gtgacacagc agcagggatc
      241 aatgttgctg agcaatcgag agaatgcaac atcaacatat ctactaccaa ctacccgtgc
      301 aaagtcagca caggaagaca tcccataagc atggttgcac tatcacctct cggtgctttg
      361 gtggcttgct ataaaggggt aagctgctcg attggcagca atcgggttgg aatcatcaaa
      421 caattaccca aaggctgctc a
//
LOCUS       MH447859                    441 bp    cRNA    linear   VRL 06-JUN-2018
DEFINITION  Human metapneumovirus isolate TH/B19922/2016A.
ACCESSION   MH447859
VERSION
KEYWORDS    .
SOURCE      Human metapneumovirus (HMPV)
  ORGANISM  Human metapneumovirus
            Viruses; ssRNA viruses; ssRNA negative-strand viruses;
            Mononegavirales; Pneumoviridae; Metapneumovirus.
REFERENCE   1  (bases 1 to 441)
  AUTHORS   Thongpan,I.
  TITLE     Human metapneumovirus
  JOURNAL   Unpublished
REFERENCE   2  (bases 1 to 441)
  AUTHORS   Thongpan,I.
  TITLE     Direct Submission
  JOURNAL   Submitted (06-JUN-2018) Department of Pediatrics, Center of
            Excellence in Clinical Virology, Chulalongkorn, phayathai, Bangkok,
            Bangkok 10330, Thailand
COMMENT     Bankit Comment: TOTAL # OF SEQS:132.
            Bankit Comment: TOTAL # OF SETS:1.
            
            ##Assembly-Data-START##
            Sequencing Technology :: Sanger dideoxy sequencing
            ##Assembly-Data-END##
FEATURES             Location/Qualifiers
     source          1..441
                     /organism="Human metapneumovirus"
                     /mol_type="viral cRNA"
                     /isolate="TH/B19922/2016A"
                     /isolation_source="Nasopharyngeal"
                     /host="Homo sapiens"
                     /db_xref="taxon:162145"
                     /country="Thailand"
                     /collection_date="10-Nov-16"
     CDS             <1..441
                     /note="fusion protein"
                     /codon_start=1
                     /product="F protein"
                     /translation="VYGSSVIYMVQLPIFGVIDTPCWIIKAAPSCSEKNGNYACLLRE
                     DQGWYCKNAGSTVYYPNEKDCETRGDHVFCDTAAGINVAEQSRECNINISTTNYPCKV
                     STGRHPISMVALSPLGALVACYKGVSCSIGSNRVGIIKQLPKGCS"
BASE COUNT      134 a     98 c    101 g    108 t
ORIGIN      
        1 gtctacggaa gctccgtgat ttacatggtt caattgccga tctttggtgt catagataca
       61 ccttgctgga taatcaaagc agccccctct tgctcagaaa aaaacggaaa ttatgcttgc
      121 ctcctaagag aggatcaagg gtggtattgt aaaaatgcag gatctactgt ttactaccca
      181 aacgaaaaag actgtgaaac aagaggtgat catgtttttt gtgacacagc agcagggatc
      241 aatgttgctg agcagtcgag agaatgcaac atcaacatat ctactaccaa ctacccgtgc
      301 aaagtcagca caggaagaca ccccataagc atggttgcac tatcacctct cggtgctttg
      361 gtggcttgct ataaaggggt aagctgctcg attggcagca atcgggttgg aatcatcaaa
      421 caattaccca aaggctgctc a
//
LOCUS       MH447860                    441 bp    cRNA    linear   VRL 06-JUN-2018
DEFINITION  Human metapneumovirus isolate TH/B19995/2016C.
ACCESSION   MH447860
VERSION
KEYWORDS    .
SOURCE      Human metapneumovirus (HMPV)
  ORGANISM  Human metapneumovirus
            Viruses; ssRNA viruses; ssRNA negative-strand viruses;
            Mononegavirales; Pneumoviridae; Metapneumovirus.
REFERENCE   1  (bases 1 to 441)
  AUTHORS   Thongpan,I.
  TITLE     Human metapneumovirus
  JOURNAL   Unpublished
REFERENCE   2  (bases 1 to 441)
  AUTHORS   Thongpan,I.
  TITLE     Direct Submission
  JOURNAL   Submitted (06-JUN-2018) Department of Pediatrics, Center of
            Excellence in Clinical Virology, Chulalongkorn, phayathai, Bangkok,
            Bangkok 10330, Thailand
COMMENT     Bankit Comment: TOTAL # OF SEQS:132.
            Bankit Comment: TOTAL # OF SETS:1.
            
            ##Assembly-Data-START##
            Sequencing Technology :: Sanger dideoxy sequencing
            ##Assembly-Data-END##
FEATURES             Location/Qualifiers
     source          1..441
                     /organism="Human metapneumovirus"
                     /mol_type="viral cRNA"
                     /isolate="TH/B19995/2016C"
                     /isolation_source="Nasopharyngeal"
                     /host="Homo sapiens"
                     /db_xref="taxon:162145"
                     /country="Thailand"
                     /collection_date="14-Nov-16"
     CDS             <1..441
                     /note="fusion protein"
                     /codon_start=1
                     /product="F protein"
                     /translation="VYGSSVIYMVQLPIFGVIDTPCWIVKAAPSCSEKKGNYACLLRE
                     DQGWYCQNAGSTVYYPNEKDCETRGDHVFCDTAAGINVAEQSKECNINISTTNYPCKV
                     STGRHPISMVALSPLGALVACYKGVSCSIGSNRVGIIKQLNKGCS"
BASE COUNT      128 a     94 c    112 g    107 t
ORIGIN      
        1 gtgtacggga gctccgtaat ttacatggtg cagctgccaa tctttggcgt tatagatacg
       61 ccttgctgga tagtgaaagc agccccttct tgctctgaaa aaaagggaaa ctatgcttgc
      121 ctcctaagag aagaccaggg gtggtattgt cagaatgcag ggtcaactgt ctactaccca
      181 aatgagaagg actgtgaaac aaggggagat catgtctttt gcgacacagc agcaggaatt
      241 aatgttgctg agcaatcaaa ggagtgcaac atcaacatat ccactacaaa ttacccatgc
      301 aaagtcagca caggaaggca tcctatcagt atggttgcac tgtcccctct tggggctctg
      361 gttgcttgtt acaaaggagt aagctgttcc attggcagca atagagtagg gatcatcaag
      421 cagctgaaca aaggttgctc t
//
LOCUS       MH447861                    441 bp    cRNA    linear   VRL 06-JUN-2018
DEFINITION  Human metapneumovirus isolate TH/B20042/2016A.
ACCESSION   MH447861
VERSION
KEYWORDS    .
SOURCE      Human metapneumovirus (HMPV)
  ORGANISM  Human metapneumovirus
            Viruses; ssRNA viruses; ssRNA negative-strand viruses;
            Mononegavirales; Pneumoviridae; Metapneumovirus.
REFERENCE   1  (bases 1 to 441)
  AUTHORS   Thongpan,I.
  TITLE     Human metapneumovirus
  JOURNAL   Unpublished
REFERENCE   2  (bases 1 to 441)
  AUTHORS   Thongpan,I.
  TITLE     Direct Submission
  JOURNAL   Submitted (06-JUN-2018) Department of Pediatrics, Center of
            Excellence in Clinical Virology, Chulalongkorn, phayathai, Bangkok,
            Bangkok 10330, Thailand
COMMENT     Bankit Comment: TOTAL # OF SEQS:132.
            Bankit Comment: TOTAL # OF SETS:1.
            
            ##Assembly-Data-START##
            Sequencing Technology :: Sanger dideoxy sequencing
            ##Assembly-Data-END##
FEATURES             Location/Qualifiers
     source          1..441
                     /organism="Human metapneumovirus"
                     /mol_type="viral cRNA"
                     /isolate="TH/B20042/2016A"
                     /isolation_source="Nasopharyngeal"
                     /host="Homo sapiens"
                     /db_xref="taxon:162145"
                     /country="Thailand"
                     /collection_date="16-Nov-16"
     CDS             <1..441
                     /note="fusion protein"
                     /codon_start=1
                     /product="F protein"
                     /translation="VYGSSVIYMVQLPIFGVIDTPCWIIKAAPSCSEKNGNYACLLRE
                     DQGWYCKNAGSTVYYPNEKDCETRGDHVFCDTAAGINVAEQSRECNINISTTNYPCKV
                     STGRHPISMVALSPLGALVACYKGVSCSIGSNRVGIIKQLPKGCS"
BASE COUNT      134 a     99 c    101 g    107 t
ORIGIN      
        1 gtctacggaa gctccgtgat ttacatggtt caattgccga tctttggtgt catagataca
       61 ccttgctgga taatcaaagc agccccctcc tgctcagaaa aaaacgggaa ttatgcttgc
      121 ctcctaagag aagatcaagg gtggtattgt aaaaatgcag gatctactgt ttactaccca
      181 aacgaaaaag actgtgaaac aagaggtgat catgtttttt gtgacacagc agcagggatc
      241 aatgttgctg agcagtcgag agaatgcaac atcaacatat ctactaccaa ctacccgtgc
      301 aaagtcagca caggaagaca ccccataagc atggttgcac tatcacctct cggtgctttg
      361 gtggcttgct ataaaggggt aagctgctcg attggcagca atcgggttgg aatcatcaaa
      421 caattaccca aaggctgctc a
//
LOCUS       MH447862                    441 bp    cRNA    linear   VRL 06-JUN-2018
DEFINITION  Human metapneumovirus isolate TH/B20171/2016C.
ACCESSION   MH447862
VERSION
KEYWORDS    .
SOURCE      Human metapneumovirus (HMPV)
  ORGANISM  Human metapneumovirus
            Viruses; ssRNA viruses; ssRNA negative-strand viruses;
            Mononegavirales; Pneumoviridae; Metapneumovirus.
REFERENCE   1  (bases 1 to 441)
  AUTHORS   Thongpan,I.
  TITLE     Human metapneumovirus
  JOURNAL   Unpublished
REFERENCE   2  (bases 1 to 441)
  AUTHORS   Thongpan,I.
  TITLE     Direct Submission
  JOURNAL   Submitted (06-JUN-2018) Department of Pediatrics, Center of
            Excellence in Clinical Virology, Chulalongkorn, phayathai, Bangkok,
            Bangkok 10330, Thailand
COMMENT     Bankit Comment: TOTAL # OF SEQS:132.
            Bankit Comment: TOTAL # OF SETS:1.
            
            ##Assembly-Data-START##
            Sequencing Technology :: Sanger dideoxy sequencing
            ##Assembly-Data-END##
FEATURES             Location/Qualifiers
     source          1..441
                     /organism="Human metapneumovirus"
                     /mol_type="viral cRNA"
                     /isolate="TH/B20171/2016C"
                     /isolation_source="Nasopharyngeal"
                     /host="Homo sapiens"
                     /db_xref="taxon:162145"
                     /country="Thailand"
                     /collection_date="22-Nov-16"
     CDS             <1..441
                     /note="fusion protein"
                     /codon_start=1
                     /product="F protein"
                     /translation="VYGSSVIYMVQLPIFGVIDTPCWIIKAAPSCSEKNGNYACLLRE
                     DQGWYCKNAGSTVYYPNEKDCETRGDHVFCDTAAGINVAEQSRECNINISTTNYPCKV
                     STGRHPISMVALSPLGALVACYKGVSCSIGSNRVGIIKQLPKGCS"
BASE COUNT      134 a     99 c    101 g    107 t
ORIGIN      
        1 gtctacggaa gctccgtgat ttacatggtt caattgccga tctttggtgt catagataca
       61 ccttgctgga taatcaaagc agccccctcc tgctcagaaa aaaacgggaa ttatgcttgc
      121 ctcctaagag aagatcaagg gtggtattgt aaaaatgcag gatctactgt ttactaccca
      181 aacgaaaaag actgtgaaac aagaggtgat catgtttttt gtgacacagc agcagggatc
      241 aatgttgctg agcagtcgag agaatgcaac atcaacatat ctactaccaa ctacccgtgc
      301 aaagtcagca caggaagaca ccccataagc atggttgcac tatcacctct cggtgctttg
      361 gtggcttgct ataaaggggt aagctgctcg attggcagca atcgggttgg aatcatcaaa
      421 caattaccca aaggctgctc a
//
LOCUS       MH447863                    441 bp    cRNA    linear   VRL 06-JUN-2018
DEFINITION  Human metapneumovirus isolate TH/B20177/2016C.
ACCESSION   MH447863
VERSION
KEYWORDS    .
SOURCE      Human metapneumovirus (HMPV)
  ORGANISM  Human metapneumovirus
            Viruses; ssRNA viruses; ssRNA negative-strand viruses;
            Mononegavirales; Pneumoviridae; Metapneumovirus.
REFERENCE   1  (bases 1 to 441)
  AUTHORS   Thongpan,I.
  TITLE     Human metapneumovirus
  JOURNAL   Unpublished
REFERENCE   2  (bases 1 to 441)
  AUTHORS   Thongpan,I.
  TITLE     Direct Submission
  JOURNAL   Submitted (06-JUN-2018) Department of Pediatrics, Center of
            Excellence in Clinical Virology, Chulalongkorn, phayathai, Bangkok,
            Bangkok 10330, Thailand
COMMENT     Bankit Comment: TOTAL # OF SEQS:132.
            Bankit Comment: TOTAL # OF SETS:1.
            
            ##Assembly-Data-START##
            Sequencing Technology :: Sanger dideoxy sequencing
            ##Assembly-Data-END##
FEATURES             Location/Qualifiers
     source          1..441
                     /organism="Human metapneumovirus"
                     /mol_type="viral cRNA"
                     /isolate="TH/B20177/2016C"
                     /isolation_source="Nasopharyngeal"
                     /host="Homo sapiens"
                     /db_xref="taxon:162145"
                     /country="Thailand"
                     /collection_date="22-Nov-16"
     CDS             <1..441
                     /note="fusion protein"
                     /codon_start=1
                     /product="F protein"
                     /translation="VYGSSVIYMVQLPIFGVIDTPCWIIKAAPSCSEKNGNYACLLRE
                     DQGWYCKNAGSTVYYPNEKDCETRGDHVFCDTAAGINVAEQSRECNINISTTNYPCKV
                     STGRHPISMVALSPLGALVACYKGVSCSIGSNRVGIIKQLPKGCS"
BASE COUNT      134 a     96 c    101 g    110 t
ORIGIN      
        1 gtctacggaa gctccgtgat ttacatggtt caattgccga tctttggtgt catagataca
       61 ccttgctgga taatcaaagc agccccctct tgctcagaaa aaaacgggaa ttatgcttgt
      121 ctcttaagag aggatcaagg gtggtattgt aaaaatgcag gatctactgt ttactaccca
      181 aacgaaaaag actgtgaaac aagaggtgat catgtttttt gtgacacagc agcagggatc
      241 aatgttgctg agcagtcgag agaatgcaac atcaacatat ctactaccaa ctacccgtgc
      301 aaagtcagca caggaagaca ccccataagc atggttgcac tatcacctct cggtgctttg
      361 gtagcttgct ataaaggggt aagctgctcg attggcagca atcgggttgg aatcatcaaa
      421 caattaccca aaggctgctc a
//
LOCUS       MH447864                    441 bp    cRNA    linear   VRL 06-JUN-2018
DEFINITION  Human metapneumovirus isolate TH/B20227/2016A.
ACCESSION   MH447864
VERSION
KEYWORDS    .
SOURCE      Human metapneumovirus (HMPV)
  ORGANISM  Human metapneumovirus
            Viruses; ssRNA viruses; ssRNA negative-strand viruses;
            Mononegavirales; Pneumoviridae; Metapneumovirus.
REFERENCE   1  (bases 1 to 441)
  AUTHORS   Thongpan,I.
  TITLE     Human metapneumovirus
  JOURNAL   Unpublished
REFERENCE   2  (bases 1 to 441)
  AUTHORS   Thongpan,I.
  TITLE     Direct Submission
  JOURNAL   Submitted (06-JUN-2018) Department of Pediatrics, Center of
            Excellence in Clinical Virology, Chulalongkorn, phayathai, Bangkok,
            Bangkok 10330, Thailand
COMMENT     Bankit Comment: TOTAL # OF SEQS:132.
            Bankit Comment: TOTAL # OF SETS:1.
            
            ##Assembly-Data-START##
            Sequencing Technology :: Sanger dideoxy sequencing
            ##Assembly-Data-END##
FEATURES             Location/Qualifiers
     source          1..441
                     /organism="Human metapneumovirus"
                     /mol_type="viral cRNA"
                     /isolate="TH/B20227/2016A"
                     /isolation_source="Nasopharyngeal"
                     /host="Homo sapiens"
                     /db_xref="taxon:162145"
                     /country="Thailand"
                     /collection_date="27-Nov-16"
     CDS             <1..441
                     /note="fusion protein"
                     /codon_start=1
                     /product="F protein"
                     /translation="VYGSSVIYMVQLPIFGVIDTPCWIIKAAPSCSEKNGNYACLLRE
                     DQGWYCKNAGSTVYYPNEKDCETRGDHVFCDTAAGINVAEQSRECNINISTTNYPCKV
                     STGRHPISMVALSPLGALVACYKGVSCSIGSNRVGIIKQLPKGCS"
BASE COUNT      134 a     97 c    101 g    109 t
ORIGIN      
        1 gtctacggaa gctccgtgat ttacatggtt caattgccga tctttggtgt catagataca
       61 ccttgctgga taatcaaagc agccccctct tgctcagaaa aaaacgggaa ttatgcttgt
      121 ctcctaagag aggatcaagg gtggtattgt aaaaatgcag gatctactgt ttactaccca
      181 aacgaaaaag actgtgaaac aagaggtgat catgtttttt gtgacacagc agcagggatc
      241 aatgttgctg agcagtcgag agaatgcaac atcaacatat ctactaccaa ctacccgtgc
      301 aaagtcagca caggaagaca ccccataagc atggttgcac tatcacctct cggtgctttg
      361 gtagcttgct ataaaggggt aagctgctcg attggcagca atcgggttgg aatcatcaaa
      421 caattaccca aaggctgctc a
//
LOCUS       MH447865                    441 bp    cRNA    linear   VRL 06-JUN-2018
DEFINITION  Human metapneumovirus isolate TH/B20302/2016C.
ACCESSION   MH447865
VERSION
KEYWORDS    .
SOURCE      Human metapneumovirus (HMPV)
  ORGANISM  Human metapneumovirus
            Viruses; ssRNA viruses; ssRNA negative-strand viruses;
            Mononegavirales; Pneumoviridae; Metapneumovirus.
REFERENCE   1  (bases 1 to 441)
  AUTHORS   Thongpan,I.
  TITLE     Human metapneumovirus
  JOURNAL   Unpublished
REFERENCE   2  (bases 1 to 441)
  AUTHORS   Thongpan,I.
  TITLE     Direct Submission
  JOURNAL   Submitted (06-JUN-2018) Department of Pediatrics, Center of
            Excellence in Clinical Virology, Chulalongkorn, phayathai, Bangkok,
            Bangkok 10330, Thailand
COMMENT     Bankit Comment: TOTAL # OF SEQS:132.
            Bankit Comment: TOTAL # OF SETS:1.
            
            ##Assembly-Data-START##
            Sequencing Technology :: Sanger dideoxy sequencing
            ##Assembly-Data-END##
FEATURES             Location/Qualifiers
     source          1..441
                     /organism="Human metapneumovirus"
                     /mol_type="viral cRNA"
                     /isolate="TH/B20302/2016C"
                     /isolation_source="Nasopharyngeal"
                     /host="Homo sapiens"
                     /db_xref="taxon:162145"
                     /country="Thailand"
                     /collection_date="30-Nov-16"
     CDS             <1..441
                     /note="fusion protein"
                     /codon_start=1
                     /product="F protein"
                     /translation="VYGSSVIYMVQLPIFGVINTPCWIIKAAPSCSEKDGNYACLLRE
                     DQGWYCKNAGSTVYYPNEKDCETRGDHVFCDTAAGINVAEQSRECNINISTTNYPCKV
                     STGRHPISMVALSPLGALVACYKGVSCSTGSNQVGIIKQLPKGCS"
BASE COUNT      135 a    100 c     98 g    108 t
ORIGIN      
        1 gtctacggaa gctctgtgat ttacatggtc cagctgccga tctttggtgt cataaataca
       61 ccctgttgga taatcaaggc agctccctct tgttcagaaa aagatggaaa ttatgcctgc
      121 ctcctaagag aggatcaagg gtggtattgc aaaaatgcag gatccactgt ttactaccca
      181 aatgaaaaag actgcgaaac aagaggtgat catgtttttt gtgacacagc tgcagggatc
      241 aatgttgctg agcaatcaag agaatgcaac atcaacatat ctaccaccaa ctacccatgc
      301 aaagtcagca caggaagaca ccctatcagc atggttgcac tatcacctct cggtgctttg
      361 gtagcttgct acaaaggggt tagctgctcg actggcagta atcaggttgg aataatcaaa
      421 caactaccta aaggctgctc a
//
LOCUS       MH447866                    441 bp    cRNA    linear   VRL 06-JUN-2018
DEFINITION  Human metapneumovirus isolate TH/B20329/2016C.
ACCESSION   MH447866
VERSION
KEYWORDS    .
SOURCE      Human metapneumovirus (HMPV)
  ORGANISM  Human metapneumovirus
            Viruses; ssRNA viruses; ssRNA negative-strand viruses;
            Mononegavirales; Pneumoviridae; Metapneumovirus.
REFERENCE   1  (bases 1 to 441)
  AUTHORS   Thongpan,I.
  TITLE     Human metapneumovirus
  JOURNAL   Unpublished
REFERENCE   2  (bases 1 to 441)
  AUTHORS   Thongpan,I.
  TITLE     Direct Submission
  JOURNAL   Submitted (06-JUN-2018) Department of Pediatrics, Center of
            Excellence in Clinical Virology, Chulalongkorn, phayathai, Bangkok,
            Bangkok 10330, Thailand
COMMENT     Bankit Comment: TOTAL # OF SEQS:132.
            Bankit Comment: TOTAL # OF SETS:1.
            
            ##Assembly-Data-START##
            Sequencing Technology :: Sanger dideoxy sequencing
            ##Assembly-Data-END##
FEATURES             Location/Qualifiers
     source          1..441
                     /organism="Human metapneumovirus"
                     /mol_type="viral cRNA"
                     /isolate="TH/B20329/2016C"
                     /isolation_source="Nasopharyngeal"
                     /host="Homo sapiens"
                     /db_xref="taxon:162145"
                     /country="Thailand"
                     /collection_date="2-Dec-16"
     CDS             <1..441
                     /note="fusion protein"
                     /codon_start=1
                     /product="F protein"
                     /translation="VYGSSVIYMVQLPIFGVIDTPCWIVKAAPSCSEKKGNYACLLRE
                     DQGWYCQNAGSTVYYPNEKDCETRGDHVFCDTAAGINVAEQSRECNINISTTNYPCKV
                     STGRHPISMVALSPLGALVACYKGVSCSIGSNRVGIIKQLNKGCS"
BASE COUNT      127 a     95 c    112 g    107 t
ORIGIN      
        1 gtctacggga gctccgtaat ttacatggtg cagctgccaa tctttggcgt tatagatacg
       61 ccttgctgga tagtgaaagc agccccttct tgctctgaaa aaaagggaaa ctatgcttgc
      121 ctcctaagag aagaccaggg gtggtattgt cagaatgcag ggtcaactgt ctactaccca
      181 aatgagaagg actgtgaaac aaggggagat catgtctttt gcgacacagc agcaggaatt
      241 aatgttgctg agcaatcaag ggagtgcaac atcaacatat ccactacaaa ttacccatgc
      301 aaagtcagca caggaaggca tcctatcagt atggttgcac tgtcccctct tggggctctg
      361 gttgcttgtt acaaaggagt aagctgttcc attggcagca atagagtagg gatcatcaag
      421 cagctgaaca aaggttgctc t
//
LOCUS       MH447867                    441 bp    cRNA    linear   VRL 06-JUN-2018
DEFINITION  Human metapneumovirus isolate TH/B21510/2017C.
ACCESSION   MH447867
VERSION
KEYWORDS    .
SOURCE      Human metapneumovirus (HMPV)
  ORGANISM  Human metapneumovirus
            Viruses; ssRNA viruses; ssRNA negative-strand viruses;
            Mononegavirales; Pneumoviridae; Metapneumovirus.
REFERENCE   1  (bases 1 to 441)
  AUTHORS   Thongpan,I.
  TITLE     Human metapneumovirus
  JOURNAL   Unpublished
REFERENCE   2  (bases 1 to 441)
  AUTHORS   Thongpan,I.
  TITLE     Direct Submission
  JOURNAL   Submitted (06-JUN-2018) Department of Pediatrics, Center of
            Excellence in Clinical Virology, Chulalongkorn, phayathai, Bangkok,
            Bangkok 10330, Thailand
COMMENT     Bankit Comment: TOTAL # OF SEQS:132.
            Bankit Comment: TOTAL # OF SETS:1.
            
            ##Assembly-Data-START##
            Sequencing Technology :: Sanger dideoxy sequencing
            ##Assembly-Data-END##
FEATURES             Location/Qualifiers
     source          1..441
                     /organism="Human metapneumovirus"
                     /mol_type="viral cRNA"
                     /isolate="TH/B21510/2017C"
                     /isolation_source="Nasopharyngeal"
                     /host="Homo sapiens"
                     /db_xref="taxon:162145"
                     /country="Thailand"
                     /collection_date="13-Mar-17"
     CDS             <1..441
                     /note="fusion protein"
                     /codon_start=1
                     /product="F protein"
                     /translation="VYGSSVIYMVQLPIFGVIDTPCWIIKAAPSCSEKNGNYACLLRE
                     DQGWYCKNAGSTVYYPNEKDCETRGDHVFCDTAAGINVAEQSRECNINISTTNYPCKV
                     STGRHPISMVALSPLGALVACYKGVSCSIGSNRVGIIKQLPKGCS"
BASE COUNT      134 a     98 c    101 g    108 t
ORIGIN      
        1 gtctacggaa gctccgtgat ttacatggtt caattgccga tctttggtgt catagataca
       61 ccttgctgga taatcaaagc agccccctct tgctcagaaa aaaacgggaa ttatgcttgc
      121 ctcctaagag aagatcaagg gtggtattgt aaaaatgcag gatctactgt ttactaccca
      181 aacgaaaaag actgtgaaac aagaggtgat catgtttttt gtgacacagc agcagggatc
      241 aatgttgctg agcagtcgag agaatgcaac atcaacatat ctactaccaa ctacccgtgc
      301 aaagtcagca caggaagaca ccccataagc atggttgcac tatcacctct cggtgctttg
      361 gtggcttgct ataaaggggt aagctgctcg attggcagca atcgggttgg aatcatcaaa
      421 caattaccca aaggctgctc a
//
LOCUS       MH447868                    441 bp    cRNA    linear   VRL 06-JUN-2018
DEFINITION  Human metapneumovirus isolate TH/B21614/2017A.
ACCESSION   MH447868
VERSION
KEYWORDS    .
SOURCE      Human metapneumovirus (HMPV)
  ORGANISM  Human metapneumovirus
            Viruses; ssRNA viruses; ssRNA negative-strand viruses;
            Mononegavirales; Pneumoviridae; Metapneumovirus.
REFERENCE   1  (bases 1 to 441)
  AUTHORS   Thongpan,I.
  TITLE     Human metapneumovirus
  JOURNAL   Unpublished
REFERENCE   2  (bases 1 to 441)
  AUTHORS   Thongpan,I.
  TITLE     Direct Submission
  JOURNAL   Submitted (06-JUN-2018) Department of Pediatrics, Center of
            Excellence in Clinical Virology, Chulalongkorn, phayathai, Bangkok,
            Bangkok 10330, Thailand
COMMENT     Bankit Comment: TOTAL # OF SEQS:132.
            Bankit Comment: TOTAL # OF SETS:1.
            
            ##Assembly-Data-START##
            Sequencing Technology :: Sanger dideoxy sequencing
            ##Assembly-Data-END##
FEATURES             Location/Qualifiers
     source          1..441
                     /organism="Human metapneumovirus"
                     /mol_type="viral cRNA"
                     /isolate="TH/B21614/2017A"
                     /isolation_source="Nasopharyngeal"
                     /host="Homo sapiens"
                     /db_xref="taxon:162145"
                     /country="Thailand"
                     /collection_date="25-Mar-17"
     CDS             <1..441
                     /note="fusion protein"
                     /codon_start=1
                     /product="F protein"
                     /translation="VYGSSVIYMVQLPIFGVIDTPCWIIKAAPSCSEKNGNYACLLRE
                     DQGWYCKNAGSTVYYPNEKDCETRGDHVFCDTAAGINVAEQPRECNINISTTNYPCKV
                     STGRHPISMVALSPLGALVACYKGVSCSIGSNRVGIIKQLPKGCS"
BASE COUNT      135 a    100 c    100 g    106 t
ORIGIN      
        1 gtctacggaa gctccgtgat ttacatggtt caattgccga tctttggtgt catagataca
       61 ccttgctgga taatcaaagc agccccctcc tgctcagaaa aaaacgggaa ttatgcttgc
      121 ctcctaagag aagatcaagg gtggtattgt aaaaatgcag gatctactgt ttactaccca
      181 aacgaaaaag actgtgaaac aagaggtgat catgtttttt gtgacacagc agcagggatc
      241 aatgttgctg agcagccgag agaatgcaac atcaacatat ctactaccaa ctacccgtgc
      301 aaagtcagca caggaagaca ccccataagc atggttgcac tatcacctct cggtgcttta
      361 gtggcttgct ataaaggggt aagctgctcg attggcagca atcgggttgg aatcatcaaa
      421 caattaccca aaggctgctc a
//
LOCUS       MH447869                    441 bp    cRNA    linear   VRL 06-JUN-2018
DEFINITION  Human metapneumovirus isolate TH/B21619/2017C.
ACCESSION   MH447869
VERSION
KEYWORDS    .
SOURCE      Human metapneumovirus (HMPV)
  ORGANISM  Human metapneumovirus
            Viruses; ssRNA viruses; ssRNA negative-strand viruses;
            Mononegavirales; Pneumoviridae; Metapneumovirus.
REFERENCE   1  (bases 1 to 441)
  AUTHORS   Thongpan,I.
  TITLE     Human metapneumovirus
  JOURNAL   Unpublished
REFERENCE   2  (bases 1 to 441)
  AUTHORS   Thongpan,I.
  TITLE     Direct Submission
  JOURNAL   Submitted (06-JUN-2018) Department of Pediatrics, Center of
            Excellence in Clinical Virology, Chulalongkorn, phayathai, Bangkok,
            Bangkok 10330, Thailand
COMMENT     Bankit Comment: TOTAL # OF SEQS:132.
            Bankit Comment: TOTAL # OF SETS:1.
            
            ##Assembly-Data-START##
            Sequencing Technology :: Sanger dideoxy sequencing
            ##Assembly-Data-END##
FEATURES             Location/Qualifiers
     source          1..441
                     /organism="Human metapneumovirus"
                     /mol_type="viral cRNA"
                     /isolate="TH/B21619/2017C"
                     /isolation_source="Nasopharyngeal"
                     /host="Homo sapiens"
                     /db_xref="taxon:162145"
                     /country="Thailand"
                     /collection_date="25-Mar-17"
     CDS             <1..441
                     /note="fusion protein"
                     /codon_start=1
                     /product="F protein"
                     /translation="VYGSSVIYMVQLPIFGVIDTPCWIVKAAPSCSEKKGNYACLLRE
                     DQGWYCQNAGSTVYYPNEKDCETRGDHVFCDTAAGINVAEQSKECNINISTTNYPCKV
                     STGRHPISMVALSPLGALVACYKGVSCSIGSNRVGIIKQLNKGCS"
BASE COUNT      128 a     95 c    111 g    107 t
ORIGIN      
        1 gtctacggga gctccgtaat ttacatggtg cagctgccaa tctttggcgt tatagatacg
       61 ccttgctgga tagtgaaagc agccccttct tgctctgaaa aaaagggaaa ctatgcttgc
      121 ctcctaagag aagaccaggg gtggtattgt cagaatgcag ggtcaactgt ctactaccca
      181 aatgagaagg actgtgaaac aaggggagat catgtctttt gcgacacagc agcaggaatt
      241 aatgttgctg agcaatcaaa ggagtgcaac atcaacatat ccactacaaa ttacccatgc
      301 aaagtcagca caggaaggca tcctatcagt atggttgcac tgtcccctct tggggctctg
      361 gttgcttgtt acaaaggagt aagctgttcc attggcagca atagagtagg gatcatcaag
      421 cagctgaaca aaggttgctc t
//
LOCUS       MH447870                    441 bp    cRNA    linear   VRL 06-JUN-2018
DEFINITION  Human metapneumovirus isolate TH/B21836/2017C.
ACCESSION   MH447870
VERSION
KEYWORDS    .
SOURCE      Human metapneumovirus (HMPV)
  ORGANISM  Human metapneumovirus
            Viruses; ssRNA viruses; ssRNA negative-strand viruses;
            Mononegavirales; Pneumoviridae; Metapneumovirus.
REFERENCE   1  (bases 1 to 441)
  AUTHORS   Thongpan,I.
  TITLE     Human metapneumovirus
  JOURNAL   Unpublished
REFERENCE   2  (bases 1 to 441)
  AUTHORS   Thongpan,I.
  TITLE     Direct Submission
  JOURNAL   Submitted (06-JUN-2018) Department of Pediatrics, Center of
            Excellence in Clinical Virology, Chulalongkorn, phayathai, Bangkok,
            Bangkok 10330, Thailand
COMMENT     Bankit Comment: TOTAL # OF SEQS:132.
            Bankit Comment: TOTAL # OF SETS:1.
            
            ##Assembly-Data-START##
            Sequencing Technology :: Sanger dideoxy sequencing
            ##Assembly-Data-END##
FEATURES             Location/Qualifiers
     source          1..441
                     /organism="Human metapneumovirus"
                     /mol_type="viral cRNA"
                     /isolate="TH/B21836/2017C"
                     /isolation_source="Nasopharyngeal"
                     /host="Homo sapiens"
                     /db_xref="taxon:162145"
                     /country="Thailand"
                     /collection_date="26-Apr-17"
     CDS             <1..441
                     /note="fusion protein"
                     /codon_start=1
                     /product="F protein"
                     /translation="VYGSSVIYMVQLPIFGVIDTPCWIIKAAPSCSEKNGNYACLLRE
                     DQGWYCKNAGSTVYYPNEKDCETRGDHVFCDTAAGINVAEQSRECNINISTTNYPCKV
                     STGRHPISMVALSPLGALVACYKGVSCSIGSNRVGIIKQLPKGCS"
BASE COUNT      134 a     98 c    101 g    108 t
ORIGIN      
        1 gtctacggaa gctccgtgat ttacatggtt caattgccga tctttggtgt catagataca
       61 ccttgctgga taatcaaagc agccccctct tgctcagaaa aaaacgggaa ttatgcttgc
      121 ctcctaagag aagatcaagg gtggtattgt aaaaatgcag gatctactgt ttactaccca
      181 aacgaaaaag actgtgaaac aagaggtgat catgtttttt gtgacacagc agcagggatc
      241 aatgttgctg agcagtcgag agaatgcaac atcaacatat ctactaccaa ctacccgtgc
      301 aaagtcagca caggaagaca ccccataagc atggttgcac tatcacctct cggtgctttg
      361 gtggcttgct ataaaggggt aagctgctcg attggcagca atcgggttgg aatcatcaaa
      421 caattaccca aaggctgctc a
//
LOCUS       MH447871                    441 bp    cRNA    linear   VRL 06-JUN-2018
DEFINITION  Human metapneumovirus isolate TH/B21905/2017C.
ACCESSION   MH447871
VERSION
KEYWORDS    .
SOURCE      Human metapneumovirus (HMPV)
  ORGANISM  Human metapneumovirus
            Viruses; ssRNA viruses; ssRNA negative-strand viruses;
            Mononegavirales; Pneumoviridae; Metapneumovirus.
REFERENCE   1  (bases 1 to 441)
  AUTHORS   Thongpan,I.
  TITLE     Human metapneumovirus
  JOURNAL   Unpublished
REFERENCE   2  (bases 1 to 441)
  AUTHORS   Thongpan,I.
  TITLE     Direct Submission
  JOURNAL   Submitted (06-JUN-2018) Department of Pediatrics, Center of
            Excellence in Clinical Virology, Chulalongkorn, phayathai, Bangkok,
            Bangkok 10330, Thailand
COMMENT     Bankit Comment: TOTAL # OF SEQS:132.
            Bankit Comment: TOTAL # OF SETS:1.
            
            ##Assembly-Data-START##
            Sequencing Technology :: Sanger dideoxy sequencing
            ##Assembly-Data-END##
FEATURES             Location/Qualifiers
     source          1..441
                     /organism="Human metapneumovirus"
                     /mol_type="viral cRNA"
                     /isolate="TH/B21905/2017C"
                     /isolation_source="Nasopharyngeal"
                     /host="Homo sapiens"
                     /db_xref="taxon:162145"
                     /country="Thailand"
                     /collection_date="6-May-17"
     CDS             <1..441
                     /note="fusion protein"
                     /codon_start=1
                     /product="F protein"
                     /translation="VYGSSVIYMVQLPIFGVIDTPCWIVKAAPSCSEKKGNYACLLRE
                     DQGWYCQNAGSTVYYPNEKDCETRGDHVFCDTAAGINVAEQSKECNINISTTNYPCKV
                     STGRHPISMVALSPLGALVACYKGVSCSIGSNRVGIIKQLNKGCS"
BASE COUNT      128 a     94 c    111 g    108 t
ORIGIN      
        1 gtctacggga gctccgtaat ttacatggtg cagctgccaa tctttggcgt tatagatacg
       61 ccttgctgga tagtgaaagc agccccttct tgctctgaaa aaaagggaaa ctatgcttgc
      121 ctcctaagag aagaccaggg gtggtattgt cagaatgcag ggtcaactgt ctactaccca
      181 aatgagaagg actgtgaaac aaggggagat catgtctttt gcgacacagc agcaggaatt
      241 aatgttgctg agcaatcaaa ggagtgcaac atcaacatat ctactacaaa ttacccatgc
      301 aaagtcagca caggaaggca tcctatcagt atggttgcac tgtcccctct tggggctctg
      361 gttgcttgtt acaaaggagt aagctgttcc attggcagca atagagtagg gatcatcaag
      421 cagctgaaca aaggttgctc t
//
LOCUS       MH447872                    441 bp    cRNA    linear   VRL 06-JUN-2018
DEFINITION  Human metapneumovirus isolate TH/B22476/2017C.
ACCESSION   MH447872
VERSION
KEYWORDS    .
SOURCE      Human metapneumovirus (HMPV)
  ORGANISM  Human metapneumovirus
            Viruses; ssRNA viruses; ssRNA negative-strand viruses;
            Mononegavirales; Pneumoviridae; Metapneumovirus.
REFERENCE   1  (bases 1 to 441)
  AUTHORS   Thongpan,I.
  TITLE     Human metapneumovirus
  JOURNAL   Unpublished
REFERENCE   2  (bases 1 to 441)
  AUTHORS   Thongpan,I.
  TITLE     Direct Submission
  JOURNAL   Submitted (06-JUN-2018) Department of Pediatrics, Center of
            Excellence in Clinical Virology, Chulalongkorn, phayathai, Bangkok,
            Bangkok 10330, Thailand
COMMENT     Bankit Comment: TOTAL # OF SEQS:132.
            Bankit Comment: TOTAL # OF SETS:1.
            
            ##Assembly-Data-START##
            Sequencing Technology :: Sanger dideoxy sequencing
            ##Assembly-Data-END##
FEATURES             Location/Qualifiers
     source          1..441
                     /organism="Human metapneumovirus"
                     /mol_type="viral cRNA"
                     /isolate="TH/B22476/2017C"
                     /isolation_source="Nasopharyngeal"
                     /host="Homo sapiens"
                     /db_xref="taxon:162145"
                     /country="Thailand"
                     /collection_date="30-Jun-17"
     CDS             <1..441
                     /note="fusion protein"
                     /codon_start=1
                     /product="F protein"
                     /translation="VYGSSVIYMVQLPIFGVIDTPCWIVKAAPSCSEKKGNYACLLRE
                     DQGWYCQNAGSTVYYPNEKDCETRGDHVFCDTAAGINVAEQSKECNINISTTNYPCKV
                     STGRHPISMVALSPLGALVACYKGVSCSIGSNRVGIIKQLNKGCS"
BASE COUNT      127 a     94 c    112 g    108 t
ORIGIN      
        1 gtctacggga gctccgtaat ttacatggtg cagctgccaa tctttggcgt tatagatacg
       61 ccttgctgga tagtgaaagc agccccttct tgctctgaaa aaaagggaaa ctatgcttgc
      121 ctcctaagag aagaccaggg gtggtattgt cagaatgcag ggtcaactgt ctactaccca
      181 aatgagaagg actgtgaaac aaggggggat catgtctttt gcgacacagc agcaggaatt
      241 aatgttgctg agcaatcaaa ggagtgcaac atcaacatat ctactacaaa ttacccatgc
      301 aaagtcagca caggaaggca tcctatcagt atggttgcac tgtcccctct tggggctctg
      361 gttgcttgtt acaaaggagt aagctgttcc attggcagca atagagtagg gatcatcaag
      421 cagctgaaca aaggttgctc t
//
LOCUS       MH447873                    441 bp    cRNA    linear   VRL 06-JUN-2018
DEFINITION  Human metapneumovirus isolate TH/B22624/2017C.
ACCESSION   MH447873
VERSION
KEYWORDS    .
SOURCE      Human metapneumovirus (HMPV)
  ORGANISM  Human metapneumovirus
            Viruses; ssRNA viruses; ssRNA negative-strand viruses;
            Mononegavirales; Pneumoviridae; Metapneumovirus.
REFERENCE   1  (bases 1 to 441)
  AUTHORS   Thongpan,I.
  TITLE     Human metapneumovirus
  JOURNAL   Unpublished
REFERENCE   2  (bases 1 to 441)
  AUTHORS   Thongpan,I.
  TITLE     Direct Submission
  JOURNAL   Submitted (06-JUN-2018) Department of Pediatrics, Center of
            Excellence in Clinical Virology, Chulalongkorn, phayathai, Bangkok,
            Bangkok 10330, Thailand
COMMENT     Bankit Comment: TOTAL # OF SEQS:132.
            Bankit Comment: TOTAL # OF SETS:1.
            
            ##Assembly-Data-START##
            Sequencing Technology :: Sanger dideoxy sequencing
            ##Assembly-Data-END##
FEATURES             Location/Qualifiers
     source          1..441
                     /organism="Human metapneumovirus"
                     /mol_type="viral cRNA"
                     /isolate="TH/B22624/2017C"
                     /isolation_source="Nasopharyngeal"
                     /host="Homo sapiens"
                     /db_xref="taxon:162145"
                     /country="Thailand"
                     /collection_date="6-Jul-17"
     CDS             <1..441
                     /note="fusion protein"
                     /codon_start=1
                     /product="F protein"
                     /translation="VYGSSVIYMVQLPIFGVIDTPCWIIKAAPSCSEKNGNYACLLRE
                     DQGWYCKNAGSTVYYPNEKDCETRGDHVFCDTAAGINVAEQSRECNINISTTNYPCKV
                     STGRHPISMVALSPLGALVACYKGVSCSIGSNRVGIIKQLPKGCS"
BASE COUNT      134 a     98 c    101 g    108 t
ORIGIN      
        1 gtctatggaa gctccgtgat ttacatggtt caattgccga tctttggtgt catagataca
       61 ccttgctgga taatcaaagc agccccctcc tgctcagaaa aaaacgggaa ttatgcttgc
      121 ctcctaagag aagatcaagg gtggtattgt aaaaatgcag gatctactgt ttactaccca
      181 aacgaaaaag actgtgaaac aagaggtgat catgtttttt gtgacacagc agcagggatc
      241 aatgttgctg agcagtcgag agaatgcaac atcaacatat ctactaccaa ctacccgtgc
      301 aaagtcagca caggaagaca ccccataagc atggttgcac tatcacctct cggtgctttg
      361 gtggcttgct ataaaggggt aagctgctcg attggcagca atcgggttgg aatcatcaaa
      421 caattaccca aaggctgctc a
//
LOCUS       MH447874                    441 bp    cRNA    linear   VRL 06-JUN-2018
DEFINITION  Human metapneumovirus isolate TH/B22644/2017C.
ACCESSION   MH447874
VERSION
KEYWORDS    .
SOURCE      Human metapneumovirus (HMPV)
  ORGANISM  Human metapneumovirus
            Viruses; ssRNA viruses; ssRNA negative-strand viruses;
            Mononegavirales; Pneumoviridae; Metapneumovirus.
REFERENCE   1  (bases 1 to 441)
  AUTHORS   Thongpan,I.
  TITLE     Human metapneumovirus
  JOURNAL   Unpublished
REFERENCE   2  (bases 1 to 441)
  AUTHORS   Thongpan,I.
  TITLE     Direct Submission
  JOURNAL   Submitted (06-JUN-2018) Department of Pediatrics, Center of
            Excellence in Clinical Virology, Chulalongkorn, phayathai, Bangkok,
            Bangkok 10330, Thailand
COMMENT     Bankit Comment: TOTAL # OF SEQS:132.
            Bankit Comment: TOTAL # OF SETS:1.
            
            ##Assembly-Data-START##
            Sequencing Technology :: Sanger dideoxy sequencing
            ##Assembly-Data-END##
FEATURES             Location/Qualifiers
     source          1..441
                     /organism="Human metapneumovirus"
                     /mol_type="viral cRNA"
                     /isolate="TH/B22644/2017C"
                     /isolation_source="Nasopharyngeal"
                     /host="Homo sapiens"
                     /db_xref="taxon:162145"
                     /country="Thailand"
                     /collection_date="7-Jul-17"
     CDS             <1..441
                     /note="fusion protein"
                     /codon_start=1
                     /product="F protein"
                     /translation="VYGSSVIYMVQLPIFGVIDTPCWIVKAAPSCSEKKGNYACLLRE
                     DQGWYCQNAGSTVYYPNEKDCETRGDHVFCDTAAGINVAEQSKECNINISTTNYPCKV
                     STGRHPISMVALSPLGALVACYKGVSCSIGSNRVGIIKQLNKGCS"
BASE COUNT      130 a     96 c    110 g    105 t
ORIGIN      
        1 gtctacggga gctccgtaat ttacatggtg cagctgccaa tctttggcgt tatagatacg
       61 ccttgctgga tagtgaaagc agccccttca tgctccgaaa aaaagggaaa ctatgcttgc
      121 ctcctaagag aagaccaggg gtggtattgt cagaatgcag ggtcaactgt ctactaccca
      181 aatgaaaagg actgtgaaac aaggggagat catgtctttt gcgacacagc agcaggaatt
      241 aatgttgctg agcaatcaaa ggagtgcaac atcaacatat ccactacaaa ttacccatgc
      301 aaagtcagca caggaaggca tcctatcagt atggttgcac tgtcccctct tggggctctg
      361 gttgcttgtt acaaaggagt aagctgttcc attggcagca atagagtagg gatcatcaag
      421 cagctgaaca aaggttgctc t
//
LOCUS       MH447875                    441 bp    cRNA    linear   VRL 06-JUN-2018
DEFINITION  Human metapneumovirus isolate TH/B22699/2017C.
ACCESSION   MH447875
VERSION
KEYWORDS    .
SOURCE      Human metapneumovirus (HMPV)
  ORGANISM  Human metapneumovirus
            Viruses; ssRNA viruses; ssRNA negative-strand viruses;
            Mononegavirales; Pneumoviridae; Metapneumovirus.
REFERENCE   1  (bases 1 to 441)
  AUTHORS   Thongpan,I.
  TITLE     Human metapneumovirus
  JOURNAL   Unpublished
REFERENCE   2  (bases 1 to 441)
  AUTHORS   Thongpan,I.
  TITLE     Direct Submission
  JOURNAL   Submitted (06-JUN-2018) Department of Pediatrics, Center of
            Excellence in Clinical Virology, Chulalongkorn, phayathai, Bangkok,
            Bangkok 10330, Thailand
COMMENT     Bankit Comment: TOTAL # OF SEQS:132.
            Bankit Comment: TOTAL # OF SETS:1.
            
            ##Assembly-Data-START##
            Sequencing Technology :: Sanger dideoxy sequencing
            ##Assembly-Data-END##
FEATURES             Location/Qualifiers
     source          1..441
                     /organism="Human metapneumovirus"
                     /mol_type="viral cRNA"
                     /isolate="TH/B22699/2017C"
                     /isolation_source="Nasopharyngeal"
                     /host="Homo sapiens"
                     /db_xref="taxon:162145"
                     /country="Thailand"
                     /collection_date="10-Jul-17"
     CDS             <1..441
                     /note="fusion protein"
                     /codon_start=1
                     /product="F protein"
                     /translation="VYGSSVIYMVQLPIFGVIDTPCWIIKAAPSCSEKNGNYACLLRE
                     DQGWYCKNAGSTVYYPNEKDCETRGDHVFCDTAAGINVAEQSRECNINISTTNYPCKV
                     STGRHPISMVALSPLGALVACYKGVSCSIGSNRVGIIKQLPKGCS"
BASE COUNT      133 a     98 c    102 g    108 t
ORIGIN      
        1 gtctacggaa gctccgtgat ttacatggtt caattgccga tctttggtgt catagataca
       61 ccttgctgga taatcaaagc agccccctct tgctcagaaa aaaacgggaa ttatgcttgc
      121 ctcctaagag aagatcaagg gtggtattgt aaaaatgcag gatctactgt ttactaccca
      181 aacgaaaaag actgtgaaac aagaggtgat catgtttttt gtgacacagc agcagggatc
      241 aatgttgctg agcagtcgag agaatgcaac atcaacatat ctactaccaa ctacccgtgc
      301 aaagtcagca caggaagaca ccccataagc atggttgcac tatcacctct cggtgctttg
      361 gtggcttgct ataaaggggt aagctgctcg attggcagca atcgggttgg aatcatcaaa
      421 cagttaccca aaggctgctc a
//
LOCUS       MH447876                    441 bp    cRNA    linear   VRL 06-JUN-2018
DEFINITION  Human metapneumovirus isolate TH/B22804/2017C.
ACCESSION   MH447876
VERSION
KEYWORDS    .
SOURCE      Human metapneumovirus (HMPV)
  ORGANISM  Human metapneumovirus
            Viruses; ssRNA viruses; ssRNA negative-strand viruses;
            Mononegavirales; Pneumoviridae; Metapneumovirus.
REFERENCE   1  (bases 1 to 441)
  AUTHORS   Thongpan,I.
  TITLE     Human metapneumovirus
  JOURNAL   Unpublished
REFERENCE   2  (bases 1 to 441)
  AUTHORS   Thongpan,I.
  TITLE     Direct Submission
  JOURNAL   Submitted (06-JUN-2018) Department of Pediatrics, Center of
            Excellence in Clinical Virology, Chulalongkorn, phayathai, Bangkok,
            Bangkok 10330, Thailand
COMMENT     Bankit Comment: TOTAL # OF SEQS:132.
            Bankit Comment: TOTAL # OF SETS:1.
            
            ##Assembly-Data-START##
            Sequencing Technology :: Sanger dideoxy sequencing
            ##Assembly-Data-END##
FEATURES             Location/Qualifiers
     source          1..441
                     /organism="Human metapneumovirus"
                     /mol_type="viral cRNA"
                     /isolate="TH/B22804/2017C"
                     /isolation_source="Nasopharyngeal"
                     /host="Homo sapiens"
                     /db_xref="taxon:162145"
                     /country="Thailand"
                     /collection_date="14-Jul-17"
     CDS             <1..441
                     /note="fusion protein"
                     /codon_start=1
                     /product="F protein"
                     /translation="VYGSSVIYMVQLPIFGVIDTPCWIIKAAPSCSEKNGNYACLLRE
                     DQGWYCKNAGSTVYYPNEKDCETRGDHVFCDTAAGINVAEQSRECNINISTTNYPCKV
                     STGRHPISMVALSPLGALVACYKGVSCSIGSNRVGIIKQLPKGCS"
BASE COUNT      134 a     98 c    101 g    108 t
ORIGIN      
        1 gtctacggaa gctccgtgat ttacatggtt caattgccga tctttggtgt catagataca
       61 ccttgctgga taatcaaagc agccccctct tgctcagaaa aaaacgggaa ttatgcttgc
      121 ctcctaagag aagatcaagg gtggtattgt aaaaatgcag gatctactgt ttactaccca
      181 aacgaaaaag actgtgaaac aagaggtgat catgtttttt gtgacacagc agcagggatc
      241 aatgttgctg agcagtcgag agaatgcaac atcaacatat ctactaccaa ctacccgtgc
      301 aaagtcagca caggaagaca ccccataagc atggttgcac tatcacctct cggtgctttg
      361 gtggcttgct ataaaggggt aagctgctcg attggcagca atcgggttgg aatcatcaaa
      421 caattaccca aaggctgctc a
//
LOCUS       MH447877                    441 bp    cRNA    linear   VRL 06-JUN-2018
DEFINITION  Human metapneumovirus isolate TH/B22832/2017C.
ACCESSION   MH447877
VERSION
KEYWORDS    .
SOURCE      Human metapneumovirus (HMPV)
  ORGANISM  Human metapneumovirus
            Viruses; ssRNA viruses; ssRNA negative-strand viruses;
            Mononegavirales; Pneumoviridae; Metapneumovirus.
REFERENCE   1  (bases 1 to 441)
  AUTHORS   Thongpan,I.
  TITLE     Human metapneumovirus
  JOURNAL   Unpublished
REFERENCE   2  (bases 1 to 441)
  AUTHORS   Thongpan,I.
  TITLE     Direct Submission
  JOURNAL   Submitted (06-JUN-2018) Department of Pediatrics, Center of
            Excellence in Clinical Virology, Chulalongkorn, phayathai, Bangkok,
            Bangkok 10330, Thailand
COMMENT     Bankit Comment: TOTAL # OF SEQS:132.
            Bankit Comment: TOTAL # OF SETS:1.
            
            ##Assembly-Data-START##
            Sequencing Technology :: Sanger dideoxy sequencing
            ##Assembly-Data-END##
FEATURES             Location/Qualifiers
     source          1..441
                     /organism="Human metapneumovirus"
                     /mol_type="viral cRNA"
                     /isolate="TH/B22832/2017C"
                     /isolation_source="Nasopharyngeal"
                     /host="Homo sapiens"
                     /db_xref="taxon:162145"
                     /country="Thailand"
                     /collection_date="15-Jul-17"
     CDS             <1..441
                     /note="fusion protein"
                     /codon_start=1
                     /product="F protein"
                     /translation="VYGSSVIYMVQLPIFGVIDTPCWIIKAAPSCSEKNGNYACLLRE
                     DQGWYCKNAGSTVYYPNEKDCETRGDHVFCDTAAGINVAEQSRECNINISTTNYPCKV
                     STGRHPISMVALSPLGALVACYKGVSCSIGSNRVGIIKQLPKGCS"
BASE COUNT      134 a     98 c    101 g    108 t
ORIGIN      
        1 gtctacggaa gctccgtgat ttacatggtt caattgccga tctttggtgt catagataca
       61 ccttgctgga taatcaaagc agccccctct tgctcagaaa aaaacgggaa ttatgcttgc
      121 ctcctaagag aagatcaagg gtggtattgt aaaaatgcag gatctactgt ttactaccca
      181 aacgaaaaag actgtgaaac aagaggtgat catgtttttt gtgacacagc agcagggatc
      241 aatgttgctg agcagtcgag agaatgcaac atcaacatat ctactaccaa ctacccgtgc
      301 aaagtcagca caggaagaca ccccataagc atggttgcac tatcacctct cggtgctttg
      361 gtggcttgct ataaaggggt aagctgctcg attggcagca atcgggttgg aatcatcaaa
      421 caattaccca aaggctgctc a
//
LOCUS       MH447878                    441 bp    cRNA    linear   VRL 06-JUN-2018
DEFINITION  Human metapneumovirus isolate TH/B22934/2017C.
ACCESSION   MH447878
VERSION
KEYWORDS    .
SOURCE      Human metapneumovirus (HMPV)
  ORGANISM  Human metapneumovirus
            Viruses; ssRNA viruses; ssRNA negative-strand viruses;
            Mononegavirales; Pneumoviridae; Metapneumovirus.
REFERENCE   1  (bases 1 to 441)
  AUTHORS   Thongpan,I.
  TITLE     Human metapneumovirus
  JOURNAL   Unpublished
REFERENCE   2  (bases 1 to 441)
  AUTHORS   Thongpan,I.
  TITLE     Direct Submission
  JOURNAL   Submitted (06-JUN-2018) Department of Pediatrics, Center of
            Excellence in Clinical Virology, Chulalongkorn, phayathai, Bangkok,
            Bangkok 10330, Thailand
COMMENT     Bankit Comment: TOTAL # OF SEQS:132.
            Bankit Comment: TOTAL # OF SETS:1.
            
            ##Assembly-Data-START##
            Sequencing Technology :: Sanger dideoxy sequencing
            ##Assembly-Data-END##
FEATURES             Location/Qualifiers
     source          1..441
                     /organism="Human metapneumovirus"
                     /mol_type="viral cRNA"
                     /isolate="TH/B22934/2017C"
                     /isolation_source="Nasopharyngeal"
                     /host="Homo sapiens"
                     /db_xref="taxon:162145"
                     /country="Thailand"
                     /collection_date="19-Jul-17"
     CDS             <1..441
                     /note="fusion protein"
                     /codon_start=1
                     /product="F protein"
                     /translation="VYGSSVIYMVQLPIFGVIDTPCWIVKAAPSCSEKKGNYACLLRE
                     DQGWYCQNAGSTVYYPNEKDCETRGDHVFCDTAAGINVAEQSKECNINISTTNYPCKV
                     STGRHPISMVALSPLGALVACYKGVSCSIGSNRVGIIKQLNKGCS"
BASE COUNT      129 a     94 c    112 g    106 t
ORIGIN      
        1 gtctacggga gctccgtaat ttacatggtg cagctgccaa tctttggcgt tatagatacg
       61 ccttgctgga tagtgaaagc agccccttct tgctctgaaa agaagggaaa ctatgcttgc
      121 ctcctaagag aagaccaggg gtggtattgt cagaatgcag ggtcaactgt ctactaccca
      181 aatgagaagg actgtgaaac aaggggagat catgtctttt gcgacacagc agcaggaatt
      241 aatgttgctg agcaatcaaa ggagtgcaac ataaacatat ccactacaaa ttacccatgc
      301 aaagtcagca caggaaggca tcctataagc atggttgcac tgtcccctct tggggctctg
      361 gttgcttgtt acaaaggagt aagctgttcc attggcagca atagagtagg gatcatcaag
      421 cagctgaaca aaggttgctc t
//
LOCUS       MH447879                    441 bp    cRNA    linear   VRL 06-JUN-2018
DEFINITION  Human metapneumovirus isolate TH/B22993/2017C.
ACCESSION   MH447879
VERSION
KEYWORDS    .
SOURCE      Human metapneumovirus (HMPV)
  ORGANISM  Human metapneumovirus
            Viruses; ssRNA viruses; ssRNA negative-strand viruses;
            Mononegavirales; Pneumoviridae; Metapneumovirus.
REFERENCE   1  (bases 1 to 441)
  AUTHORS   Thongpan,I.
  TITLE     Human metapneumovirus
  JOURNAL   Unpublished
REFERENCE   2  (bases 1 to 441)
  AUTHORS   Thongpan,I.
  TITLE     Direct Submission
  JOURNAL   Submitted (06-JUN-2018) Department of Pediatrics, Center of
            Excellence in Clinical Virology, Chulalongkorn, phayathai, Bangkok,
            Bangkok 10330, Thailand
COMMENT     Bankit Comment: TOTAL # OF SEQS:132.
            Bankit Comment: TOTAL # OF SETS:1.
            
            ##Assembly-Data-START##
            Sequencing Technology :: Sanger dideoxy sequencing
            ##Assembly-Data-END##
FEATURES             Location/Qualifiers
     source          1..441
                     /organism="Human metapneumovirus"
                     /mol_type="viral cRNA"
                     /isolate="TH/B22993/2017C"
                     /isolation_source="Nasopharyngeal"
                     /host="Homo sapiens"
                     /db_xref="taxon:162145"
                     /country="Thailand"
                     /collection_date="22-Jul-17"
     CDS             <1..441
                     /note="fusion protein"
                     /codon_start=1
                     /product="F protein"
                     /translation="VYGSSVIYMVQLPIFGVIDTPCWIIKAAPSCSEKNGNYACLLRE
                     DQGWYCKNAGSTVYYPNEKDCETRGDHVFCDTAAGINVAEQSRECNINISTTNYPCKV
                     STGRHPISMVALSPLGALVACYKGVSCSIGSNRVGIIKQLPKGCS"
BASE COUNT      133 a     98 c    102 g    108 t
ORIGIN      
        1 gtctacggaa gctccgtgat ttacatggtt caattgccga tctttggtgt catagataca
       61 ccttgctgga taatcaaggc agccccctcc tgctcagaaa aaaacgggaa ttatgcttgt
      121 ctcctaagag aagatcaagg gtggtattgt aaaaatgcag gatctactgt ttactaccca
      181 aacgaaaaag actgtgaaac aagaggtgat catgtttttt gtgacacagc agcagggatc
      241 aatgttgctg agcagtcgag agaatgcaac atcaacatat ctactaccaa ctacccgtgc
      301 aaagtcagca caggaagaca ccccataagc atggttgcac tatcacctct cggtgctttg
      361 gtggcttgct ataaaggggt aagctgctcg attggcagca atcgggttgg aatcatcaaa
      421 caattaccca aaggctgctc a
//
LOCUS       MH447880                    441 bp    cRNA    linear   VRL 06-JUN-2018
DEFINITION  Human metapneumovirus isolate TH/B23134/2017C.
ACCESSION   MH447880
VERSION
KEYWORDS    .
SOURCE      Human metapneumovirus (HMPV)
  ORGANISM  Human metapneumovirus
            Viruses; ssRNA viruses; ssRNA negative-strand viruses;
            Mononegavirales; Pneumoviridae; Metapneumovirus.
REFERENCE   1  (bases 1 to 441)
  AUTHORS   Thongpan,I.
  TITLE     Human metapneumovirus
  JOURNAL   Unpublished
REFERENCE   2  (bases 1 to 441)
  AUTHORS   Thongpan,I.
  TITLE     Direct Submission
  JOURNAL   Submitted (06-JUN-2018) Department of Pediatrics, Center of
            Excellence in Clinical Virology, Chulalongkorn, phayathai, Bangkok,
            Bangkok 10330, Thailand
COMMENT     Bankit Comment: TOTAL # OF SEQS:132.
            Bankit Comment: TOTAL # OF SETS:1.
            
            ##Assembly-Data-START##
            Sequencing Technology :: Sanger dideoxy sequencing
            ##Assembly-Data-END##
FEATURES             Location/Qualifiers
     source          1..441
                     /organism="Human metapneumovirus"
                     /mol_type="viral cRNA"
                     /isolate="TH/B23134/2017C"
                     /isolation_source="Nasopharyngeal"
                     /host="Homo sapiens"
                     /db_xref="taxon:162145"
                     /country="Thailand"
                     /collection_date="27-Jul-17"
     CDS             <1..441
                     /note="fusion protein"
                     /codon_start=1
                     /product="F protein"
                     /translation="VYGSSVIYMVQLPIFGVINTPCWIIKAAPSCSEKDGNYACLLRE
                     DQGWYCKNAGSTVYYPNEKDCETRGDHVFCDTAAGINVAEQSRECNINISTTNYPCKV
                     STGRHPISMVALSPLGALVACYKGVSCSTGSNQVGIIKQLPKGCS"
BASE COUNT      136 a     96 c     97 g    112 t
ORIGIN      
        1 gtctacggaa gctctgtgat ttacatggtc cagctgccga tctttggtgt cataaataca
       61 ccttgttgga taatcaaggc agctccctct tgttcagaaa aagatggaaa ctatgcttgc
      121 ctcctaagag aggatcaagg gtggtattgt aaaaatgcag gatccactgt ttactaccca
      181 aatgaaaaag actgcgaaac aagaggtgat catgtttttt gtgacacagc tgcagggatc
      241 aatgttgctg agcaatcaag agaatgcaac atcaacatat ctaccaccaa ctacccatgc
      301 aaagtcagca caggaagaca ccctatcagc atggttgcac tatcacctct tggtgctttg
      361 gtagcttgct acaaaggagt tagctgctcg actggcagta atcaggttgg aataatcaaa
      421 caactaccta aaggctgttc a
//
LOCUS       MH447881                    441 bp    cRNA    linear   VRL 06-JUN-2018
DEFINITION  Human metapneumovirus isolate TH/B23147/2017C.
ACCESSION   MH447881
VERSION
KEYWORDS    .
SOURCE      Human metapneumovirus (HMPV)
  ORGANISM  Human metapneumovirus
            Viruses; ssRNA viruses; ssRNA negative-strand viruses;
            Mononegavirales; Pneumoviridae; Metapneumovirus.
REFERENCE   1  (bases 1 to 441)
  AUTHORS   Thongpan,I.
  TITLE     Human metapneumovirus
  JOURNAL   Unpublished
REFERENCE   2  (bases 1 to 441)
  AUTHORS   Thongpan,I.
  TITLE     Direct Submission
  JOURNAL   Submitted (06-JUN-2018) Department of Pediatrics, Center of
            Excellence in Clinical Virology, Chulalongkorn, phayathai, Bangkok,
            Bangkok 10330, Thailand
COMMENT     Bankit Comment: TOTAL # OF SEQS:132.
            Bankit Comment: TOTAL # OF SETS:1.
            
            ##Assembly-Data-START##
            Sequencing Technology :: Sanger dideoxy sequencing
            ##Assembly-Data-END##
FEATURES             Location/Qualifiers
     source          1..441
                     /organism="Human metapneumovirus"
                     /mol_type="viral cRNA"
                     /isolate="TH/B23147/2017C"
                     /isolation_source="Nasopharyngeal"
                     /host="Homo sapiens"
                     /db_xref="taxon:162145"
                     /country="Thailand"
                     /collection_date="28-Jul-17"
     CDS             <1..441
                     /note="fusion protein"
                     /codon_start=1
                     /product="F protein"
                     /translation="VYGSSVIYMVQLPIFGVIDTPCWIVKAAPSCSEKKGNYACLLRE
                     DQGWYCQNAGSTVYYPNEKDCETRGDHVFCDTAAGINVAEQSKECNINISTTNYPCKV
                     STGRHPISMVALSPLGALVACYKGVSCSIGSNRVGIIKQLNKGCS"
BASE COUNT      128 a     95 c    111 g    107 t
ORIGIN      
        1 gtctacggga gctccgtaat ttacatggtg cagctgccaa tctttggcgt tatagatacg
       61 ccttgctgga tagtgaaagc agccccttct tgctctgaaa aaaagggaaa ctatgcctgc
      121 ctcctaagag aagaccaggg gtggtattgt cagaatgcag ggtcaactgt ctactaccca
      181 aatgagaagg actgtgaaac aaggggagat catgtctttt gtgacacagc agcaggaatt
      241 aatgttgctg agcaatcaaa ggagtgcaac atcaacatat ccactacaaa ttacccatgc
      301 aaagtcagca caggaaggca tcctatcagt atggttgcac tgtcccctct tggggctctg
      361 gttgcttgtt acaaaggagt aagctgttcc attggcagca atagagtagg gatcatcaag
      421 cagctgaaca aaggttgctc t
//
LOCUS       MH447882                    441 bp    cRNA    linear   VRL 06-JUN-2018
DEFINITION  Human metapneumovirus isolate TH/B23269/2017C.
ACCESSION   MH447882
VERSION
KEYWORDS    .
SOURCE      Human metapneumovirus (HMPV)
  ORGANISM  Human metapneumovirus
            Viruses; ssRNA viruses; ssRNA negative-strand viruses;
            Mononegavirales; Pneumoviridae; Metapneumovirus.
REFERENCE   1  (bases 1 to 441)
  AUTHORS   Thongpan,I.
  TITLE     Human metapneumovirus
  JOURNAL   Unpublished
REFERENCE   2  (bases 1 to 441)
  AUTHORS   Thongpan,I.
  TITLE     Direct Submission
  JOURNAL   Submitted (06-JUN-2018) Department of Pediatrics, Center of
            Excellence in Clinical Virology, Chulalongkorn, phayathai, Bangkok,
            Bangkok 10330, Thailand
COMMENT     Bankit Comment: TOTAL # OF SEQS:132.
            Bankit Comment: TOTAL # OF SETS:1.
            
            ##Assembly-Data-START##
            Sequencing Technology :: Sanger dideoxy sequencing
            ##Assembly-Data-END##
FEATURES             Location/Qualifiers
     source          1..441
                     /organism="Human metapneumovirus"
                     /mol_type="viral cRNA"
                     /isolate="TH/B23269/2017C"
                     /isolation_source="Nasopharyngeal"
                     /host="Homo sapiens"
                     /db_xref="taxon:162145"
                     /country="Thailand"
                     /collection_date="31-Jul-17"
     CDS             <1..441
                     /note="fusion protein"
                     /codon_start=1
                     /product="F protein"
                     /translation="VYGSSVIYMVQLPIFGVIDTPCWIVKAAPSCSEKKGNYACLLRE
                     DQGWYCQNAGSTVYYPNEKDCETRGDHVFCDTAAGINVAEQSKECNINISTTNYPCKV
                     STGRHPISMVALSPLGALVACYKGVSCSIGSNRVGIIKQLNKGCS"
BASE COUNT      128 a     94 c    111 g    108 t
ORIGIN      
        1 gtctacggga gctccgtaat ttacatggtg cagctgccaa tctttggcgt tatagatacg
       61 ccttgctgga tagtgaaagc agccccttct tgctctgaaa aaaagggaaa ctatgcttgc
      121 ctcctaagag aagaccaggg gtggtattgt cagaatgcag ggtcaactgt ctactaccca
      181 aatgagaagg actgtgaaac aaggggagat catgtctttt gcgacacagc agcaggaatt
      241 aatgttgctg agcaatcaaa ggagtgcaac atcaacatat ccactacaaa ttacccatgc
      301 aaagtcagca caggaaggca tcctatcagt atggttgcac tgtcccctct tggggctctg
      361 gttgcttgtt acaaaggagt aagctgttcc attggcagta atagagtagg gatcatcaag
      421 cagctgaaca aaggttgctc t
//
LOCUS       MH447883                    441 bp    cRNA    linear   VRL 06-JUN-2018
DEFINITION  Human metapneumovirus isolate TH/B23390/2017C.
ACCESSION   MH447883
VERSION
KEYWORDS    .
SOURCE      Human metapneumovirus (HMPV)
  ORGANISM  Human metapneumovirus
            Viruses; ssRNA viruses; ssRNA negative-strand viruses;
            Mononegavirales; Pneumoviridae; Metapneumovirus.
REFERENCE   1  (bases 1 to 441)
  AUTHORS   Thongpan,I.
  TITLE     Human metapneumovirus
  JOURNAL   Unpublished
REFERENCE   2  (bases 1 to 441)
  AUTHORS   Thongpan,I.
  TITLE     Direct Submission
  JOURNAL   Submitted (06-JUN-2018) Department of Pediatrics, Center of
            Excellence in Clinical Virology, Chulalongkorn, phayathai, Bangkok,
            Bangkok 10330, Thailand
COMMENT     Bankit Comment: TOTAL # OF SEQS:132.
            Bankit Comment: TOTAL # OF SETS:1.
            
            ##Assembly-Data-START##
            Sequencing Technology :: Sanger dideoxy sequencing
            ##Assembly-Data-END##
FEATURES             Location/Qualifiers
     source          1..441
                     /organism="Human metapneumovirus"
                     /mol_type="viral cRNA"
                     /isolate="TH/B23390/2017C"
                     /isolation_source="Nasopharyngeal"
                     /host="Homo sapiens"
                     /db_xref="taxon:162145"
                     /country="Thailand"
                     /collection_date="6-Aug-17"
     CDS             <1..441
                     /note="fusion protein"
                     /codon_start=1
                     /product="F protein"
                     /translation="VYGSSVIYMVQLPIFGVIDTPCWIIKAAPSCSEKNGNYACLLRE
                     DQGWYCKNAGSTVYYPNEKDCETRGDHVFCDTAAGINVAEQSRECNINISTTNYPCKV
                     STGRHPISMVALSPLGALVACYKGVSCSIGSNRVGIIKQLPKGCS"
BASE COUNT      134 a     98 c    101 g    108 t
ORIGIN      
        1 gtctacggaa gctccgtgat ttacatggtt caattgccga tctttggtgt catagataca
       61 ccttgctgga taatcaaagc agccccctct tgctcagaaa aaaacgggaa ttatgcttgc
      121 ctcctaagag aagatcaagg gtggtattgt aaaaatgcag gatctactgt ttactaccca
      181 aacgaaaaag actgtgaaac aagaggtgat catgtttttt gtgacacagc agcagggatc
      241 aatgttgctg agcagtcgag agaatgcaac atcaacatat ctactaccaa ctacccgtgc
      301 aaagtcagca caggaagaca ccccataagc atggttgcac tatcacctct cggtgctttg
      361 gtggcttgct ataaaggggt aagctgctcg attggcagca atcgggttgg aatcatcaaa
      421 caattaccca aaggctgctc a
//
LOCUS       MH447884                    441 bp    cRNA    linear   VRL 06-JUN-2018
DEFINITION  Human metapneumovirus isolate TH/B23538/2017C.
ACCESSION   MH447884
VERSION
KEYWORDS    .
SOURCE      Human metapneumovirus (HMPV)
  ORGANISM  Human metapneumovirus
            Viruses; ssRNA viruses; ssRNA negative-strand viruses;
            Mononegavirales; Pneumoviridae; Metapneumovirus.
REFERENCE   1  (bases 1 to 441)
  AUTHORS   Thongpan,I.
  TITLE     Human metapneumovirus
  JOURNAL   Unpublished
REFERENCE   2  (bases 1 to 441)
  AUTHORS   Thongpan,I.
  TITLE     Direct Submission
  JOURNAL   Submitted (06-JUN-2018) Department of Pediatrics, Center of
            Excellence in Clinical Virology, Chulalongkorn, phayathai, Bangkok,
            Bangkok 10330, Thailand
COMMENT     Bankit Comment: TOTAL # OF SEQS:132.
            Bankit Comment: TOTAL # OF SETS:1.
            
            ##Assembly-Data-START##
            Sequencing Technology :: Sanger dideoxy sequencing
            ##Assembly-Data-END##
FEATURES             Location/Qualifiers
     source          1..441
                     /organism="Human metapneumovirus"
                     /mol_type="viral cRNA"
                     /isolate="TH/B23538/2017C"
                     /isolation_source="Nasopharyngeal"
                     /host="Homo sapiens"
                     /db_xref="taxon:162145"
                     /country="Thailand"
                     /collection_date="10-Aug-17"
     CDS             <1..441
                     /note="fusion protein"
                     /codon_start=1
                     /product="F protein"
                     /translation="VYGSSVIYMVQLPIFGVIDTPCWIIKAAPSCSEKNGNYACLLRE
                     DQGWYCKNAGSTVYYPNEKDCETRGDHVFCDTAAGINVAEQSRECNINISTTNYPCKV
                     STGRHPISMVALSPLGALVACYKGVSCSIGSNRVGIIKQLPKGCS"
BASE COUNT      134 a     98 c    101 g    108 t
ORIGIN      
        1 gtctacggaa gctccgtgat ttacatggtt caattgccga tctttggtgt catagataca
       61 ccttgctgga taatcaaagc agccccctct tgctcagaaa aaaacgggaa ttatgcttgc
      121 ctcctaagag aagatcaagg gtggtattgt aaaaatgcag gatctactgt ttactaccca
      181 aacgaaaaag actgtgaaac aagaggtgat catgtttttt gtgacacagc agcagggatc
      241 aatgttgctg agcagtcgag agaatgcaac atcaacatat ctactaccaa ctacccgtgc
      301 aaagtcagca caggaagaca ccccataagc atggttgcac tatcacctct cggtgctttg
      361 gtggcttgct ataaaggggt aagctgctcg attggcagca atcgggttgg aatcatcaaa
      421 caattaccca aaggctgctc a
//
LOCUS       MH447885                    441 bp    cRNA    linear   VRL 06-JUN-2018
DEFINITION  Human metapneumovirus isolate TH/B23580/2017C.
ACCESSION   MH447885
VERSION
KEYWORDS    .
SOURCE      Human metapneumovirus (HMPV)
  ORGANISM  Human metapneumovirus
            Viruses; ssRNA viruses; ssRNA negative-strand viruses;
            Mononegavirales; Pneumoviridae; Metapneumovirus.
REFERENCE   1  (bases 1 to 441)
  AUTHORS   Thongpan,I.
  TITLE     Human metapneumovirus
  JOURNAL   Unpublished
REFERENCE   2  (bases 1 to 441)
  AUTHORS   Thongpan,I.
  TITLE     Direct Submission
  JOURNAL   Submitted (06-JUN-2018) Department of Pediatrics, Center of
            Excellence in Clinical Virology, Chulalongkorn, phayathai, Bangkok,
            Bangkok 10330, Thailand
COMMENT     Bankit Comment: TOTAL # OF SEQS:132.
            Bankit Comment: TOTAL # OF SETS:1.
            
            ##Assembly-Data-START##
            Sequencing Technology :: Sanger dideoxy sequencing
            ##Assembly-Data-END##
FEATURES             Location/Qualifiers
     source          1..441
                     /organism="Human metapneumovirus"
                     /mol_type="viral cRNA"
                     /isolate="TH/B23580/2017C"
                     /isolation_source="Nasopharyngeal"
                     /host="Homo sapiens"
                     /db_xref="taxon:162145"
                     /country="Thailand"
                     /collection_date="12-Aug-17"
     CDS             <1..441
                     /note="fusion protein"
                     /codon_start=1
                     /product="F protein"
                     /translation="VYGSSVIYMVQLPIFGVIDTPCWIIKAAPSCSEKNGNYACLLRE
                     DQGWYCKNAGSTVYYPNEKDCETRGDHVFCDTAAGINVAEQSRECNINISTTNYPCKV
                     STGRHPISMVALSPLGALVACYKGVSCSIGSNRVGIIKQLPKGCS"
BASE COUNT      133 a     98 c    102 g    108 t
ORIGIN      
        1 gtctacggaa gctccgtgat ttacatggtt caattgccga tctttggtgt catagataca
       61 ccttgctgga taatcaaagc agccccctct tgctcagaaa aaaacgggaa ttatgcttgc
      121 ctcctaagag aagatcaagg gtggtattgt aaaaatgcag gatctactgt ttactaccca
      181 aacgaaaaag actgtgaaac aagaggtgat catgtttttt gtgacacagc agcagggatc
      241 aatgttgctg agcagtcgag agaatgcaac atcaacatat ctactaccaa ctacccgtgc
      301 aaagtcagca caggaagaca ccccataagc atggttgcac tatcacctct cggtgctttg
      361 gtggcttgct ataaaggggt aagctgctcg attggcagca atcgggttgg aatcatcaaa
      421 cagttaccca aaggctgctc a
//
LOCUS       MH447886                    441 bp    cRNA    linear   VRL 06-JUN-2018
DEFINITION  Human metapneumovirus isolate TH/B23590/2017A.
ACCESSION   MH447886
VERSION
KEYWORDS    .
SOURCE      Human metapneumovirus (HMPV)
  ORGANISM  Human metapneumovirus
            Viruses; ssRNA viruses; ssRNA negative-strand viruses;
            Mononegavirales; Pneumoviridae; Metapneumovirus.
REFERENCE   1  (bases 1 to 441)
  AUTHORS   Thongpan,I.
  TITLE     Human metapneumovirus
  JOURNAL   Unpublished
REFERENCE   2  (bases 1 to 441)
  AUTHORS   Thongpan,I.
  TITLE     Direct Submission
  JOURNAL   Submitted (06-JUN-2018) Department of Pediatrics, Center of
            Excellence in Clinical Virology, Chulalongkorn, phayathai, Bangkok,
            Bangkok 10330, Thailand
COMMENT     Bankit Comment: TOTAL # OF SEQS:132.
            Bankit Comment: TOTAL # OF SETS:1.
            
            ##Assembly-Data-START##
            Sequencing Technology :: Sanger dideoxy sequencing
            ##Assembly-Data-END##
FEATURES             Location/Qualifiers
     source          1..441
                     /organism="Human metapneumovirus"
                     /mol_type="viral cRNA"
                     /isolate="TH/B23590/2017A"
                     /isolation_source="Nasopharyngeal"
                     /host="Homo sapiens"
                     /db_xref="taxon:162145"
                     /country="Thailand"
                     /collection_date="13-Aug-17"
     CDS             <1..441
                     /note="fusion protein"
                     /codon_start=1
                     /product="F protein"
                     /translation="VYGSSVIYMVQLPIFGVIDTPCWIIKAAPSCSEKNGNYACLLRE
                     DQGWYCKNAGSTVYYPNEKDCETRGDHVFCDTAAGINVAEQSRECNINISTTNYPCKV
                     STGRHPISMVALSPLGALVACYKGVSCSIGSNRVGIIKQLPKGCS"
BASE COUNT      133 a     97 c    102 g    109 t
ORIGIN      
        1 gtctacggaa gctctgtgat ttacatggtt caattgccga tctttggtgt catagataca
       61 ccttgttgga taatcaaagc agccccctcc tgctcagaaa aaaacgggaa ttatgcttgc
      121 ctcctaagag aggatcaagg gtggtattgc aaaaatgcag gatctactgt ttactaccca
      181 aatgaaaaag actgtgaaac aagaggtgat catgttttct gtgacacagc agcggggatc
      241 aatgttgctg agcaatcgag agaatgcaac atcaacatat ctactaccaa ctacccgtgc
      301 aaagtcagca caggaagaca tcccataagc atggttgcac tatcacctct cggtgctttg
      361 gtggcttgct ataaaggggt aagctgctcg attggcagca atcgggttgg aatcatcaaa
      421 caattaccca aaggctgctc a
//
LOCUS       MH447887                    441 bp    cRNA    linear   VRL 06-JUN-2018
DEFINITION  Human metapneumovirus isolate TH/B23593/2017C.
ACCESSION   MH447887
VERSION
KEYWORDS    .
SOURCE      Human metapneumovirus (HMPV)
  ORGANISM  Human metapneumovirus
            Viruses; ssRNA viruses; ssRNA negative-strand viruses;
            Mononegavirales; Pneumoviridae; Metapneumovirus.
REFERENCE   1  (bases 1 to 441)
  AUTHORS   Thongpan,I.
  TITLE     Human metapneumovirus
  JOURNAL   Unpublished
REFERENCE   2  (bases 1 to 441)
  AUTHORS   Thongpan,I.
  TITLE     Direct Submission
  JOURNAL   Submitted (06-JUN-2018) Department of Pediatrics, Center of
            Excellence in Clinical Virology, Chulalongkorn, phayathai, Bangkok,
            Bangkok 10330, Thailand
COMMENT     Bankit Comment: TOTAL # OF SEQS:132.
            Bankit Comment: TOTAL # OF SETS:1.
            
            ##Assembly-Data-START##
            Sequencing Technology :: Sanger dideoxy sequencing
            ##Assembly-Data-END##
FEATURES             Location/Qualifiers
     source          1..441
                     /organism="Human metapneumovirus"
                     /mol_type="viral cRNA"
                     /isolate="TH/B23593/2017C"
                     /isolation_source="Nasopharyngeal"
                     /host="Homo sapiens"
                     /db_xref="taxon:162145"
                     /country="Thailand"
                     /collection_date="13-Aug-17"
     CDS             <1..441
                     /note="fusion protein"
                     /codon_start=1
                     /product="F protein"
                     /translation="VYGSSVIYMVQLPIFGVIDTPCWIVKAAPSCSEKKGNYACLLRE
                     DQGWYCQNAGSTVYYPNEKDCETRGDHVFCDTAAGINVAEQSKECNINISTTNYPCKV
                     STGRHPISMVALSPLGALVACYKGVSCSIGSNRVGIIKQLNKGCS"
BASE COUNT      128 a     95 c    111 g    107 t
ORIGIN      
        1 gtctacggga gctccgtaat ttacatggtg cagctgccaa tctttggcgt tatagatacg
       61 ccttgctgga tagtgaaagc agccccttct tgctctgaaa aaaagggaaa ctatgcctgc
      121 ctcctaagag aagaccaggg gtggtattgt cagaatgcag ggtcaactgt ctactaccca
      181 aatgagaagg actgtgaaac aaggggagat catgtctttt gtgacacagc agcaggaatt
      241 aatgttgctg agcaatcaaa ggagtgcaac atcaacatat ccactacaaa ttacccatgc
      301 aaagtcagca caggaaggca tcctatcagt atggttgcac tgtcccctct tggggctctg
      361 gttgcttgtt acaaaggagt aagctgttcc attggcagca atagagtagg gatcatcaag
      421 cagctgaaca aaggttgctc t
//
LOCUS       MH447888                    441 bp    cRNA    linear   VRL 06-JUN-2018
DEFINITION  Human metapneumovirus isolate TH/B23607/2017C.
ACCESSION   MH447888
VERSION
KEYWORDS    .
SOURCE      Human metapneumovirus (HMPV)
  ORGANISM  Human metapneumovirus
            Viruses; ssRNA viruses; ssRNA negative-strand viruses;
            Mononegavirales; Pneumoviridae; Metapneumovirus.
REFERENCE   1  (bases 1 to 441)
  AUTHORS   Thongpan,I.
  TITLE     Human metapneumovirus
  JOURNAL   Unpublished
REFERENCE   2  (bases 1 to 441)
  AUTHORS   Thongpan,I.
  TITLE     Direct Submission
  JOURNAL   Submitted (06-JUN-2018) Department of Pediatrics, Center of
            Excellence in Clinical Virology, Chulalongkorn, phayathai, Bangkok,
            Bangkok 10330, Thailand
COMMENT     Bankit Comment: TOTAL # OF SEQS:132.
            Bankit Comment: TOTAL # OF SETS:1.
            
            ##Assembly-Data-START##
            Sequencing Technology :: Sanger dideoxy sequencing
            ##Assembly-Data-END##
FEATURES             Location/Qualifiers
     source          1..441
                     /organism="Human metapneumovirus"
                     /mol_type="viral cRNA"
                     /isolate="TH/B23607/2017C"
                     /isolation_source="Nasopharyngeal"
                     /host="Homo sapiens"
                     /db_xref="taxon:162145"
                     /country="Thailand"
                     /collection_date="13-Aug-17"
     CDS             <1..441
                     /note="fusion protein"
                     /codon_start=1
                     /product="F protein"
                     /translation="VYGSSVIYMVQLPIFGVIDTPCWIIKAAPSCSEKNGNYACLLRE
                     DQGWYCKNAGSTVYYPNEKDCETRGDHVFCDTAAGINVAEQSRECNINISTTNYPCKV
                     STGRHPISMVALSPLGALVACYKGVSCSIGSNRVGIIKQLPKGCS"
BASE COUNT      134 a     98 c    101 g    108 t
ORIGIN      
        1 gtctacggaa gctccgtgat ttacatggtt caattgccga tctttggtgt catagataca
       61 ccttgctgga taatcaaagc agccccctct tgctcagaaa aaaacgggaa ttatgcttgc
      121 ctcctaagag aagatcaagg gtggtattgt aaaaatgcag gatctactgt ttactaccca
      181 aacgaaaaag actgtgaaac aagaggtgat catgtttttt gtgacacagc agcagggatc
      241 aatgttgctg agcagtcgag agaatgcaac atcaacatat ctactaccaa ctacccgtgc
      301 aaagtcagca caggaagaca ccccataagc atggttgcac tatcacctct cggtgctttg
      361 gtggcttgct ataaaggggt aagctgctcg attggcagca atcgggttgg aatcatcaaa
      421 caattaccca aaggctgctc a
//
LOCUS       MH447889                    441 bp    cRNA    linear   VRL 06-JUN-2018
DEFINITION  Human metapneumovirus isolate TH/B23631/2017C.
ACCESSION   MH447889
VERSION
KEYWORDS    .
SOURCE      Human metapneumovirus (HMPV)
  ORGANISM  Human metapneumovirus
            Viruses; ssRNA viruses; ssRNA negative-strand viruses;
            Mononegavirales; Pneumoviridae; Metapneumovirus.
REFERENCE   1  (bases 1 to 441)
  AUTHORS   Thongpan,I.
  TITLE     Human metapneumovirus
  JOURNAL   Unpublished
REFERENCE   2  (bases 1 to 441)
  AUTHORS   Thongpan,I.
  TITLE     Direct Submission
  JOURNAL   Submitted (06-JUN-2018) Department of Pediatrics, Center of
            Excellence in Clinical Virology, Chulalongkorn, phayathai, Bangkok,
            Bangkok 10330, Thailand
COMMENT     Bankit Comment: TOTAL # OF SEQS:132.
            Bankit Comment: TOTAL # OF SETS:1.
            
            ##Assembly-Data-START##
            Sequencing Technology :: Sanger dideoxy sequencing
            ##Assembly-Data-END##
FEATURES             Location/Qualifiers
     source          1..441
                     /organism="Human metapneumovirus"
                     /mol_type="viral cRNA"
                     /isolate="TH/B23631/2017C"
                     /isolation_source="Nasopharyngeal"
                     /host="Homo sapiens"
                     /db_xref="taxon:162145"
                     /country="Thailand"
                     /collection_date="14-Aug-17"
     CDS             <1..441
                     /note="fusion protein"
                     /codon_start=1
                     /product="F protein"
                     /translation="VYGSSVIYMVQLPIFGVIDTPCWIIKAAPSCSEKNGNYACLLRE
                     DQGWYCKNAGSTVYYPNEKDCETRGDHVFCDTAAGINVAEQSRECNINISTTNYPCKV
                     STGRHPISMVALSPLGALVACYKGVSCSIGSNRVGIIKQLPKGCS"
BASE COUNT      134 a     99 c    101 g    107 t
ORIGIN      
        1 gtctacggaa gctccgtgat ttacatggtt caattgccga tctttggtgt catagataca
       61 ccttgctgga taatcaaagc agccccctcc tgctcagaaa aaaacgggaa ttatgcttgc
      121 ctcctaagag aagatcaagg gtggtattgt aaaaatgcag gatctactgt ttactaccca
      181 aacgaaaaag actgtgaaac aagaggtgat catgtttttt gtgacacagc agcagggatc
      241 aatgttgctg agcagtcgag agaatgcaac atcaacatat ctactaccaa ctacccgtgc
      301 aaagtcagca caggaagaca ccccataagc atggttgcac tatcacctct cggtgctttg
      361 gtggcttgct ataaaggggt aagctgctcg attggcagca atcgggttgg aatcatcaaa
      421 caattaccca aaggctgctc a
//
LOCUS       MH447890                    441 bp    cRNA    linear   VRL 06-JUN-2018
DEFINITION  Human metapneumovirus isolate TH/B23641/2017C.
ACCESSION   MH447890
VERSION
KEYWORDS    .
SOURCE      Human metapneumovirus (HMPV)
  ORGANISM  Human metapneumovirus
            Viruses; ssRNA viruses; ssRNA negative-strand viruses;
            Mononegavirales; Pneumoviridae; Metapneumovirus.
REFERENCE   1  (bases 1 to 441)
  AUTHORS   Thongpan,I.
  TITLE     Human metapneumovirus
  JOURNAL   Unpublished
REFERENCE   2  (bases 1 to 441)
  AUTHORS   Thongpan,I.
  TITLE     Direct Submission
  JOURNAL   Submitted (06-JUN-2018) Department of Pediatrics, Center of
            Excellence in Clinical Virology, Chulalongkorn, phayathai, Bangkok,
            Bangkok 10330, Thailand
COMMENT     Bankit Comment: TOTAL # OF SEQS:132.
            Bankit Comment: TOTAL # OF SETS:1.
            
            ##Assembly-Data-START##
            Sequencing Technology :: Sanger dideoxy sequencing
            ##Assembly-Data-END##
FEATURES             Location/Qualifiers
     source          1..441
                     /organism="Human metapneumovirus"
                     /mol_type="viral cRNA"
                     /isolate="TH/B23641/2017C"
                     /isolation_source="Nasopharyngeal"
                     /host="Homo sapiens"
                     /db_xref="taxon:162145"
                     /country="Thailand"
                     /collection_date="15-Aug-17"
     CDS             <1..441
                     /note="fusion protein"
                     /codon_start=1
                     /product="F protein"
                     /translation="VYGSSVIYMVQLPIFGVIDTPCWIIKAAPSCSEKNGNYACLLRE
                     DQGWYCKNAGSTVYYPNEKDCETRGDHVFCDTAAGINVAEQSRECNINISTTNYPCKV
                     STGRHPISMVALSPLGALVACYKGVSCSIGSNRVGIIKQLPKGCS"
BASE COUNT      134 a     98 c    101 g    108 t
ORIGIN      
        1 gtctacggaa gctccgtgat ttacatggtt caattgccga tctttggtgt catagataca
       61 ccttgctgga taatcaaagc agccccctct tgctcagaaa aaaacgggaa ttatgcttgc
      121 ctcctaagag aagatcaagg gtggtattgt aaaaatgcag gatctactgt ttactaccca
      181 aacgaaaaag actgtgaaac aagaggtgat catgtttttt gtgacacagc agcagggatc
      241 aatgttgctg agcagtcgag agaatgcaac atcaacatat ctactaccaa ctacccgtgc
      301 aaagtcagca caggaagaca ccccataagc atggttgcac tatcacctct cggtgctttg
      361 gtggcttgct ataaaggggt aagctgctcg attggcagca atcgggttgg aatcatcaaa
      421 caattaccca aaggctgctc a
//
LOCUS       MH447891                    441 bp    cRNA    linear   VRL 06-JUN-2018
DEFINITION  Human metapneumovirus isolate TH/B23644/2017C.
ACCESSION   MH447891
VERSION
KEYWORDS    .
SOURCE      Human metapneumovirus (HMPV)
  ORGANISM  Human metapneumovirus
            Viruses; ssRNA viruses; ssRNA negative-strand viruses;
            Mononegavirales; Pneumoviridae; Metapneumovirus.
REFERENCE   1  (bases 1 to 441)
  AUTHORS   Thongpan,I.
  TITLE     Human metapneumovirus
  JOURNAL   Unpublished
REFERENCE   2  (bases 1 to 441)
  AUTHORS   Thongpan,I.
  TITLE     Direct Submission
  JOURNAL   Submitted (06-JUN-2018) Department of Pediatrics, Center of
            Excellence in Clinical Virology, Chulalongkorn, phayathai, Bangkok,
            Bangkok 10330, Thailand
COMMENT     Bankit Comment: TOTAL # OF SEQS:132.
            Bankit Comment: TOTAL # OF SETS:1.
            
            ##Assembly-Data-START##
            Sequencing Technology :: Sanger dideoxy sequencing
            ##Assembly-Data-END##
FEATURES             Location/Qualifiers
     source          1..441
                     /organism="Human metapneumovirus"
                     /mol_type="viral cRNA"
                     /isolate="TH/B23644/2017C"
                     /isolation_source="Nasopharyngeal"
                     /host="Homo sapiens"
                     /db_xref="taxon:162145"
                     /country="Thailand"
                     /collection_date="15-Aug-17"
     CDS             <1..441
                     /note="fusion protein"
                     /codon_start=1
                     /product="F protein"
                     /translation="VYGSSVIYMVQLPIFGVIDTPCWIIKAAPSCSEKNGNYACLLRE
                     DQGWYCKNAGSTVYYPNEKDCETRGDHVFCDTAAGINVAEQSRECNINISTTNYPCKV
                     STGRHPISMVALSPLGALVACYKGVSCSIGSNRVGIIKQLPKGCS"
BASE COUNT      134 a     98 c    101 g    108 t
ORIGIN      
        1 gtctacggaa gctccgtgat ttacatggtt caattgccga tctttggtgt catagataca
       61 ccttgctgga taatcaaagc agccccctct tgctcagaaa aaaacgggaa ttatgcttgc
      121 ctcctaagag aagatcaagg gtggtattgt aaaaatgcag gatctactgt ttactaccca
      181 aacgaaaaag actgtgaaac aagaggtgat catgtttttt gtgacacagc agcagggatc
      241 aatgttgctg agcagtcgag agaatgcaac atcaacatat ctactaccaa ctacccgtgc
      301 aaagtcagca caggaagaca ccccataagc atggttgcac tatcacctct cggtgctttg
      361 gtggcttgct ataaaggggt aagctgctcg attggcagca atcgggttgg aatcatcaaa
      421 caattaccca aaggctgctc a
//
LOCUS       MH447892                    441 bp    cRNA    linear   VRL 06-JUN-2018
DEFINITION  Human metapneumovirus isolate TH/B23648/2017C.
ACCESSION   MH447892
VERSION
KEYWORDS    .
SOURCE      Human metapneumovirus (HMPV)
  ORGANISM  Human metapneumovirus
            Viruses; ssRNA viruses; ssRNA negative-strand viruses;
            Mononegavirales; Pneumoviridae; Metapneumovirus.
REFERENCE   1  (bases 1 to 441)
  AUTHORS   Thongpan,I.
  TITLE     Human metapneumovirus
  JOURNAL   Unpublished
REFERENCE   2  (bases 1 to 441)
  AUTHORS   Thongpan,I.
  TITLE     Direct Submission
  JOURNAL   Submitted (06-JUN-2018) Department of Pediatrics, Center of
            Excellence in Clinical Virology, Chulalongkorn, phayathai, Bangkok,
            Bangkok 10330, Thailand
COMMENT     Bankit Comment: TOTAL # OF SEQS:132.
            Bankit Comment: TOTAL # OF SETS:1.
            
            ##Assembly-Data-START##
            Sequencing Technology :: Sanger dideoxy sequencing
            ##Assembly-Data-END##
FEATURES             Location/Qualifiers
     source          1..441
                     /organism="Human metapneumovirus"
                     /mol_type="viral cRNA"
                     /isolate="TH/B23648/2017C"
                     /isolation_source="Nasopharyngeal"
                     /host="Homo sapiens"
                     /db_xref="taxon:162145"
                     /country="Thailand"
                     /collection_date="15-Aug-17"
     CDS             <1..441
                     /note="fusion protein"
                     /codon_start=1
                     /product="F protein"
                     /translation="VYGSSVIYMVQLPIFGVIDTPCWIVKAAPSCSEKKGNYACLLRE
                     DQGWYCQNAGSTVYYPNEKDCETRGDHVFCDTAAGINVAEQSKECNINISTTNYPCKV
                     STGRHPISMVALSPLGALVACYKGVSCSIGSNRVGIIKQLNKGCS"
BASE COUNT      131 a     95 c    109 g    106 t
ORIGIN      
        1 gtctatggga gctccgtaat ttacatggtg cagctgccaa tctttggcgt tatagatacg
       61 ccttgctgga tagtgaaagc agccccttca tgctccgaaa aaaagggaaa ctatgcttgc
      121 ctcctaagag aagaccaggg atggtattgt cagaatgcag ggtcaactgt ctactaccca
      181 aatgaaaagg actgtgaaac aaggggagat catgtctttt gcgacacagc agcaggaatt
      241 aatgttgctg agcaatcaaa ggagtgcaac atcaacatat ccactacaaa ttacccatgc
      301 aaagtcagca caggaaggca tcctatcagt atggttgcac tgtcccctct tggggctctg
      361 gttgcttgtt acaaaggagt aagctgttcc attggcagca atagagtagg gatcatcaag
      421 cagctgaaca aaggttgctc t
//
LOCUS       MH447893                    441 bp    cRNA    linear   VRL 06-JUN-2018
DEFINITION  Human metapneumovirus isolate TH/B23784/2017C.
ACCESSION   MH447893
VERSION
KEYWORDS    .
SOURCE      Human metapneumovirus (HMPV)
  ORGANISM  Human metapneumovirus
            Viruses; ssRNA viruses; ssRNA negative-strand viruses;
            Mononegavirales; Pneumoviridae; Metapneumovirus.
REFERENCE   1  (bases 1 to 441)
  AUTHORS   Thongpan,I.
  TITLE     Human metapneumovirus
  JOURNAL   Unpublished
REFERENCE   2  (bases 1 to 441)
  AUTHORS   Thongpan,I.
  TITLE     Direct Submission
  JOURNAL   Submitted (06-JUN-2018) Department of Pediatrics, Center of
            Excellence in Clinical Virology, Chulalongkorn, phayathai, Bangkok,
            Bangkok 10330, Thailand
COMMENT     Bankit Comment: TOTAL # OF SEQS:132.
            Bankit Comment: TOTAL # OF SETS:1.
            
            ##Assembly-Data-START##
            Sequencing Technology :: Sanger dideoxy sequencing
            ##Assembly-Data-END##
FEATURES             Location/Qualifiers
     source          1..441
                     /organism="Human metapneumovirus"
                     /mol_type="viral cRNA"
                     /isolate="TH/B23784/2017C"
                     /isolation_source="Nasopharyngeal"
                     /host="Homo sapiens"
                     /db_xref="taxon:162145"
                     /country="Thailand"
                     /collection_date="19-Aug-17"
     CDS             <1..441
                     /note="fusion protein"
                     /codon_start=1
                     /product="F protein"
                     /translation="VYGSSVIYMVQLPIFGVIDTPCWIIKAAPSCSEENGNYACLLRE
                     DQGWYCKNAGSTVYYPNEKDCETRGDHVFCDTAAGINVAEQSRECNINISTTNYPCKV
                     STGRHPISMVALSPLGALVACYKGVSCSIGSNRVGIIKQLPKGCS"
BASE COUNT      133 a     98 c    102 g    108 t
ORIGIN      
        1 gtctacggaa gctccgtgat ttacatggtt caattgccga tctttggtgt catagataca
       61 ccttgctgga taatcaaagc agccccctct tgctcagaag aaaacgggaa ttatgcttgc
      121 ctcctaagag aagatcaagg gtggtattgt aaaaatgcag gatctactgt ttactaccca
      181 aacgaaaaag actgtgaaac aagaggtgat catgtttttt gtgacacagc agcagggatc
      241 aatgttgctg agcagtcgag agaatgcaac atcaacatat ctactaccaa ctacccgtgc
      301 aaagtcagca caggaagaca ccccataagc atggttgcac tatcacctct cggtgctttg
      361 gtggcttgct ataaaggggt aagctgctcg attggcagca atcgggttgg aatcatcaaa
      421 caattaccca aaggctgctc a
//
LOCUS       MH447894                    441 bp    cRNA    linear   VRL 06-JUN-2018
DEFINITION  Human metapneumovirus isolate TH/B23790/2017C.
ACCESSION   MH447894
VERSION
KEYWORDS    .
SOURCE      Human metapneumovirus (HMPV)
  ORGANISM  Human metapneumovirus
            Viruses; ssRNA viruses; ssRNA negative-strand viruses;
            Mononegavirales; Pneumoviridae; Metapneumovirus.
REFERENCE   1  (bases 1 to 441)
  AUTHORS   Thongpan,I.
  TITLE     Human metapneumovirus
  JOURNAL   Unpublished
REFERENCE   2  (bases 1 to 441)
  AUTHORS   Thongpan,I.
  TITLE     Direct Submission
  JOURNAL   Submitted (06-JUN-2018) Department of Pediatrics, Center of
            Excellence in Clinical Virology, Chulalongkorn, phayathai, Bangkok,
            Bangkok 10330, Thailand
COMMENT     Bankit Comment: TOTAL # OF SEQS:132.
            Bankit Comment: TOTAL # OF SETS:1.
            
            ##Assembly-Data-START##
            Sequencing Technology :: Sanger dideoxy sequencing
            ##Assembly-Data-END##
FEATURES             Location/Qualifiers
     source          1..441
                     /organism="Human metapneumovirus"
                     /mol_type="viral cRNA"
                     /isolate="TH/B23790/2017C"
                     /isolation_source="Nasopharyngeal"
                     /host="Homo sapiens"
                     /db_xref="taxon:162145"
                     /country="Thailand"
                     /collection_date="19-Aug-17"
     CDS             <1..441
                     /note="fusion protein"
                     /codon_start=1
                     /product="F protein"
                     /translation="VYGSSVIYMVQLPIFGVIDTPCWIVKAAPSCSEKKGNYACLLRE
                     DQGWYCQNAGSTVYYPNEKDCETRGDHVFCDTAAGINVAEQSKECNINISTTNYPCKV
                     STGRHPISMVALSPLGALVACYKGVSCSIGSNRVGIIKQLNKGCS"
BASE COUNT      130 a     96 c    110 g    105 t
ORIGIN      
        1 gtctacggga gctccgtaat ttacatggtg cagctgccaa tctttggcgt tatagatacg
       61 ccttgctgga tagtgaaagc agccccttca tgctccgaaa aaaagggaaa ctatgcttgc
      121 ctcctaagag aagaccaggg gtggtattgt cagaatgcag ggtcaactgt ctactaccca
      181 aatgaaaagg actgtgaaac aaggggagat catgtctttt gcgacacagc agcaggaatt
      241 aatgttgctg agcaatcaaa ggagtgcaac atcaacatat ccactacaaa ttacccatgc
      301 aaagtcagca caggaaggca tcctatcagt atggttgcac tgtcccctct tggggctctg
      361 gttgcttgtt acaaaggagt aagctgttcc attggcagca atagagtagg gatcatcaag
      421 cagctgaaca aaggttgctc t
//
LOCUS       MH447895                    441 bp    cRNA    linear   VRL 06-JUN-2018
DEFINITION  Human metapneumovirus isolate TH/B23808/2017C.
ACCESSION   MH447895
VERSION
KEYWORDS    .
SOURCE      Human metapneumovirus (HMPV)
  ORGANISM  Human metapneumovirus
            Viruses; ssRNA viruses; ssRNA negative-strand viruses;
            Mononegavirales; Pneumoviridae; Metapneumovirus.
REFERENCE   1  (bases 1 to 441)
  AUTHORS   Thongpan,I.
  TITLE     Human metapneumovirus
  JOURNAL   Unpublished
REFERENCE   2  (bases 1 to 441)
  AUTHORS   Thongpan,I.
  TITLE     Direct Submission
  JOURNAL   Submitted (06-JUN-2018) Department of Pediatrics, Center of
            Excellence in Clinical Virology, Chulalongkorn, phayathai, Bangkok,
            Bangkok 10330, Thailand
COMMENT     Bankit Comment: TOTAL # OF SEQS:132.
            Bankit Comment: TOTAL # OF SETS:1.
            
            ##Assembly-Data-START##
            Sequencing Technology :: Sanger dideoxy sequencing
            ##Assembly-Data-END##
FEATURES             Location/Qualifiers
     source          1..441
                     /organism="Human metapneumovirus"
                     /mol_type="viral cRNA"
                     /isolate="TH/B23808/2017C"
                     /isolation_source="Nasopharyngeal"
                     /host="Homo sapiens"
                     /db_xref="taxon:162145"
                     /country="Thailand"
                     /collection_date="20-Aug-17"
     CDS             <1..441
                     /note="fusion protein"
                     /codon_start=1
                     /product="F protein"
                     /translation="VYGSSVIYMVQLPIFGVIDTPCWIVKAAPSCSEKKGNYACLLRE
                     DQGWYCQNAGSTVYYPNEKDCETRGDHVFCDTAAGINVAEQSKECNINISTTNYPCKV
                     STGRHPISMVALSPLGALVACYKGVSCSIGSNRVGIIKQLNKGCS"
BASE COUNT      127 a     94 c    112 g    108 t
ORIGIN      
        1 gtctacggga gctccgtaat ttacatggtg cagctgccaa tctttggcgt tatagatacg
       61 ccttgctgga tagtgaaagc agccccttct tgctctgaaa aaaagggaaa ctatgcttgc
      121 ctcctaagag aagaccaggg gtggtattgt cagaatgcag ggtcaactgt ctactaccca
      181 aatgagaagg actgtgaaac aaggggggat catgtctttt gcgacacagc agcaggaatt
      241 aatgttgctg agcaatcaaa ggagtgcaac atcaacatat ctactacaaa ttacccatgc
      301 aaagtcagca caggaaggca tcctatcagt atggttgcac tgtcccctct tggggctctg
      361 gttgcttgtt acaaaggagt aagctgttcc attggcagca atagagtagg gatcatcaag
      421 cagctgaaca aaggttgctc t
//
LOCUS       MH447896                    441 bp    cRNA    linear   VRL 06-JUN-2018
DEFINITION  Human metapneumovirus isolate TH/B23812/2017C.
ACCESSION   MH447896
VERSION
KEYWORDS    .
SOURCE      Human metapneumovirus (HMPV)
  ORGANISM  Human metapneumovirus
            Viruses; ssRNA viruses; ssRNA negative-strand viruses;
            Mononegavirales; Pneumoviridae; Metapneumovirus.
REFERENCE   1  (bases 1 to 441)
  AUTHORS   Thongpan,I.
  TITLE     Human metapneumovirus
  JOURNAL   Unpublished
REFERENCE   2  (bases 1 to 441)
  AUTHORS   Thongpan,I.
  TITLE     Direct Submission
  JOURNAL   Submitted (06-JUN-2018) Department of Pediatrics, Center of
            Excellence in Clinical Virology, Chulalongkorn, phayathai, Bangkok,
            Bangkok 10330, Thailand
COMMENT     Bankit Comment: TOTAL # OF SEQS:132.
            Bankit Comment: TOTAL # OF SETS:1.
            
            ##Assembly-Data-START##
            Sequencing Technology :: Sanger dideoxy sequencing
            ##Assembly-Data-END##
FEATURES             Location/Qualifiers
     source          1..441
                     /organism="Human metapneumovirus"
                     /mol_type="viral cRNA"
                     /isolate="TH/B23812/2017C"
                     /isolation_source="Nasopharyngeal"
                     /host="Homo sapiens"
                     /db_xref="taxon:162145"
                     /country="Thailand"
                     /collection_date="20-Aug-17"
     CDS             <1..441
                     /note="fusion protein"
                     /codon_start=1
                     /product="F protein"
                     /translation="VYGSSVIYMVQLPIFGVIDTPCWIIKAAPSCSEKNGNYACLLRE
                     DQGWYCKNAGSTVYYPNEKDCETRGDHVFCDTAAGINVAEQSRECNINISTTNYPCKV
                     STGRHPISMVALSPLGALVACYKGVSCSIGSNRVGIIKQLPKGCS"
BASE COUNT      132 a     97 c    102 g    110 t
ORIGIN      
        1 gtctacggaa gctctgtgat ttacatggtt caattgccga tctttggtgt catagatacg
       61 ccttgttgga taatcaaagc agccccctcc tgctcagaaa aaaacgggaa ttatgcttgc
      121 ctcctaagag aggatcaagg gtggtattgt aaaaatgcag gatctactgt ttactaccca
      181 aacgaaaaag actgtgaaac aagaggtgat catgttttct gtgacacagc agcagggatc
      241 aatgttgctg agcaatcgag agaatgcaac atcaacatat ctactaccaa ctatccgtgc
      301 aaagtcagca caggaagaca ccccataagc atggttgcac tatcacctct cggtgctttg
      361 gtggcttgct ataaaggggt aagctgctcg attggcagca atcgggttgg tatcatcaaa
      421 caattaccca aaggctgctc a
//
LOCUS       MH447897                    441 bp    cRNA    linear   VRL 06-JUN-2018
DEFINITION  Human metapneumovirus isolate TH/B23925/2017A.
ACCESSION   MH447897
VERSION
KEYWORDS    .
SOURCE      Human metapneumovirus (HMPV)
  ORGANISM  Human metapneumovirus
            Viruses; ssRNA viruses; ssRNA negative-strand viruses;
            Mononegavirales; Pneumoviridae; Metapneumovirus.
REFERENCE   1  (bases 1 to 441)
  AUTHORS   Thongpan,I.
  TITLE     Human metapneumovirus
  JOURNAL   Unpublished
REFERENCE   2  (bases 1 to 441)
  AUTHORS   Thongpan,I.
  TITLE     Direct Submission
  JOURNAL   Submitted (06-JUN-2018) Department of Pediatrics, Center of
            Excellence in Clinical Virology, Chulalongkorn, phayathai, Bangkok,
            Bangkok 10330, Thailand
COMMENT     Bankit Comment: TOTAL # OF SEQS:132.
            Bankit Comment: TOTAL # OF SETS:1.
            
            ##Assembly-Data-START##
            Sequencing Technology :: Sanger dideoxy sequencing
            ##Assembly-Data-END##
FEATURES             Location/Qualifiers
     source          1..441
                     /organism="Human metapneumovirus"
                     /mol_type="viral cRNA"
                     /isolate="TH/B23925/2017A"
                     /isolation_source="Nasopharyngeal"
                     /host="Homo sapiens"
                     /db_xref="taxon:162145"
                     /country="Thailand"
                     /collection_date="22-Aug-17"
     CDS             <1..441
                     /note="fusion protein"
                     /codon_start=1
                     /product="F protein"
                     /translation="VYGSSVIYMVQLPIFGVIDTPCWIIKAAPSCSEKNGNYACLLRE
                     DQGWYCKNAGSTVYYPNEKDCETRGDHVFCDTAAGINVAEQSRECNINISTTNYPCKV
                     STGRHPISMVALSPLGALVACYKGVSCSIGSNRVGIIKQLPKGCS"
BASE COUNT      134 a     98 c    101 g    108 t
ORIGIN      
        1 gtctacggaa gctccgtgat ttacatggtt caattgccga tctttggtgt catagataca
       61 ccttgctgga taatcaaagc agccccctct tgctcagaaa aaaacgggaa ttatgcttgc
      121 ctcctaagag aagatcaagg gtggtattgt aaaaatgcag gatctactgt ttactaccca
      181 aacgaaaaag actgtgaaac aagaggtgat catgtttttt gtgacacagc agcagggatc
      241 aatgttgctg agcagtcgag agaatgcaac atcaacatat ctactaccaa ctacccgtgc
      301 aaagtcagca caggaagaca ccccataagc atggttgcac tatcacctct cggtgctttg
      361 gtggcttgct ataaaggggt aagctgctcg attggcagca atcgggttgg aatcatcaaa
      421 caattaccca aaggctgctc a
//
LOCUS       MH447898                    441 bp    cRNA    linear   VRL 06-JUN-2018
DEFINITION  Human metapneumovirus isolate TH/B23951/2017A.
ACCESSION   MH447898
VERSION
KEYWORDS    .
SOURCE      Human metapneumovirus (HMPV)
  ORGANISM  Human metapneumovirus
            Viruses; ssRNA viruses; ssRNA negative-strand viruses;
            Mononegavirales; Pneumoviridae; Metapneumovirus.
REFERENCE   1  (bases 1 to 441)
  AUTHORS   Thongpan,I.
  TITLE     Human metapneumovirus
  JOURNAL   Unpublished
REFERENCE   2  (bases 1 to 441)
  AUTHORS   Thongpan,I.
  TITLE     Direct Submission
  JOURNAL   Submitted (06-JUN-2018) Department of Pediatrics, Center of
            Excellence in Clinical Virology, Chulalongkorn, phayathai, Bangkok,
            Bangkok 10330, Thailand
COMMENT     Bankit Comment: TOTAL # OF SEQS:132.
            Bankit Comment: TOTAL # OF SETS:1.
            
            ##Assembly-Data-START##
            Sequencing Technology :: Sanger dideoxy sequencing
            ##Assembly-Data-END##
FEATURES             Location/Qualifiers
     source          1..441
                     /organism="Human metapneumovirus"
                     /mol_type="viral cRNA"
                     /isolate="TH/B23951/2017A"
                     /isolation_source="Nasopharyngeal"
                     /host="Homo sapiens"
                     /db_xref="taxon:162145"
                     /country="Thailand"
                     /collection_date="23-Aug-17"
     CDS             <1..441
                     /note="fusion protein"
                     /codon_start=1
                     /product="F protein"
                     /translation="VYGSSVIYMVQLPIFGVIDTPCWIIKAAPSCSEKNGNYACLLRE
                     DQGWYCKNAGSTVYYPNEKDCETRGDHVFCDTAAGINVAEQSRECNINISTTNYPCKV
                     STGRHPISMVALSPLGALVACYKGVSCSIGSNRVGIIKQLPKGCS"
BASE COUNT      134 a     98 c    101 g    108 t
ORIGIN      
        1 gtctacggaa gctccgtgat ttacatggtt caattgccga tctttggtgt catagataca
       61 ccttgctgga taatcaaagc agccccctct tgctcagaaa aaaacgggaa ttatgcttgc
      121 ctcctaagag aagatcaagg gtggtattgt aaaaatgcag gatctactgt ttactaccca
      181 aacgaaaaag actgtgaaac aagaggtgat catgtttttt gtgacacagc agcagggatc
      241 aatgttgctg agcagtcgag agaatgcaac atcaacatat ctactaccaa ctacccgtgc
      301 aaagtcagca caggaagaca ccccataagc atggttgcac tatcacctct cggtgctttg
      361 gtggcttgct ataaaggggt aagctgctcg attggcagca atcgggttgg aatcatcaaa
      421 caattaccca aaggctgctc a
//
LOCUS       MH447899                    441 bp    cRNA    linear   VRL 06-JUN-2018
DEFINITION  Human metapneumovirus isolate TH/B23976/2017C.
ACCESSION   MH447899
VERSION
KEYWORDS    .
SOURCE      Human metapneumovirus (HMPV)
  ORGANISM  Human metapneumovirus
            Viruses; ssRNA viruses; ssRNA negative-strand viruses;
            Mononegavirales; Pneumoviridae; Metapneumovirus.
REFERENCE   1  (bases 1 to 441)
  AUTHORS   Thongpan,I.
  TITLE     Human metapneumovirus
  JOURNAL   Unpublished
REFERENCE   2  (bases 1 to 441)
  AUTHORS   Thongpan,I.
  TITLE     Direct Submission
  JOURNAL   Submitted (06-JUN-2018) Department of Pediatrics, Center of
            Excellence in Clinical Virology, Chulalongkorn, phayathai, Bangkok,
            Bangkok 10330, Thailand
COMMENT     Bankit Comment: TOTAL # OF SEQS:132.
            Bankit Comment: TOTAL # OF SETS:1.
            
            ##Assembly-Data-START##
            Sequencing Technology :: Sanger dideoxy sequencing
            ##Assembly-Data-END##
FEATURES             Location/Qualifiers
     source          1..441
                     /organism="Human metapneumovirus"
                     /mol_type="viral cRNA"
                     /isolate="TH/B23976/2017C"
                     /isolation_source="Nasopharyngeal"
                     /host="Homo sapiens"
                     /db_xref="taxon:162145"
                     /country="Thailand"
                     /collection_date="24-Aug-17"
     CDS             <1..441
                     /note="fusion protein"
                     /codon_start=1
                     /product="F protein"
                     /translation="VYGSSVIYMVQLPIFGVIDTPCWIIKAAPSCSEKNGNYACLLRE
                     DQGWYCKNAGSTVYYPNEKDCETRGDHVFCDTAAGINVAEQSRECNINISTTNYPCKV
                     STGRHPISMVALSPLGALVACYKGVSCSIGSNRVGIIKQLPKGCS"
BASE COUNT      134 a     98 c    101 g    108 t
ORIGIN      
        1 gtctacggaa gctccgtgat ttacatggtt caattgccga tctttggtgt catagataca
       61 ccttgctgga taatcaaagc agccccctct tgctcagaaa aaaatgggaa ttatgcttgc
      121 ctcctaagag aagatcaagg gtggtactgt aaaaatgcag gatctactgt ttactaccca
      181 aacgaaaaag actgtgaaac aagaggtgat catgtttttt gtgacacagc agcagggatc
      241 aatgttgctg agcagtcgag agaatgcaac atcaacatat ctactaccaa ctacccgtgc
      301 aaagtcagca caggaagaca ccccataagc atggttgcac tatcacctct cggtgctttg
      361 gtggcttgct ataaaggggt aagctgctcg attggcagca atcgggttgg aatcatcaaa
      421 caattaccca aaggctgctc a
//
LOCUS       MH447900                    441 bp    cRNA    linear   VRL 06-JUN-2018
DEFINITION  Human metapneumovirus isolate TH/B23982/2017C.
ACCESSION   MH447900
VERSION
KEYWORDS    .
SOURCE      Human metapneumovirus (HMPV)
  ORGANISM  Human metapneumovirus
            Viruses; ssRNA viruses; ssRNA negative-strand viruses;
            Mononegavirales; Pneumoviridae; Metapneumovirus.
REFERENCE   1  (bases 1 to 441)
  AUTHORS   Thongpan,I.
  TITLE     Human metapneumovirus
  JOURNAL   Unpublished
REFERENCE   2  (bases 1 to 441)
  AUTHORS   Thongpan,I.
  TITLE     Direct Submission
  JOURNAL   Submitted (06-JUN-2018) Department of Pediatrics, Center of
            Excellence in Clinical Virology, Chulalongkorn, phayathai, Bangkok,
            Bangkok 10330, Thailand
COMMENT     Bankit Comment: TOTAL # OF SEQS:132.
            Bankit Comment: TOTAL # OF SETS:1.
            
            ##Assembly-Data-START##
            Sequencing Technology :: Sanger dideoxy sequencing
            ##Assembly-Data-END##
FEATURES             Location/Qualifiers
     source          1..441
                     /organism="Human metapneumovirus"
                     /mol_type="viral cRNA"
                     /isolate="TH/B23982/2017C"
                     /isolation_source="Nasopharyngeal"
                     /host="Homo sapiens"
                     /db_xref="taxon:162145"
                     /country="Thailand"
                     /collection_date="24-Aug-17"
     CDS             <1..441
                     /note="fusion protein"
                     /codon_start=1
                     /product="F protein"
                     /translation="VYGSSVIYMVQLPIFGVIDTPCWIVKAAPSCSEKKGNYACLLRE
                     DQGWYCQNAGSTVYYPNEKDCETRGDHVFCDTAAGINVAEQSKECNINISTTNYPCKV
                     STGRHPISMVALSPLGALVACYKGVSCSIGSNRVGIIKQLNKGCS"
BASE COUNT      128 a     95 c    111 g    107 t
ORIGIN      
        1 gtctacggga gctccgtaat ttacatggtg cagctgccaa tctttggcgt tatagatacg
       61 ccttgctgga tagtgaaagc agccccttct tgctctgaaa aaaagggaaa ctatgcttgc
      121 ctcctaagag aagaccaggg gtggtattgt cagaatgcag ggtcaactgt ctactaccca
      181 aatgagaagg actgtgaaac aaggggagat catgtctttt gcgacacagc agcaggaatt
      241 aatgttgctg agcaatcaaa ggagtgcaac atcaacatat ccactacaaa ttacccatgc
      301 aaagtcagca caggaaggca tcctatcagt atggttgcac tgtcccctct tggggctctg
      361 gttgcttgtt acaaaggagt aagctgttcc attggcagca atagagtagg gatcatcaag
      421 cagctgaaca aaggttgctc t
//
LOCUS       MH447901                    441 bp    cRNA    linear   VRL 06-JUN-2018
DEFINITION  Human metapneumovirus isolate TH/B23988/2017C.
ACCESSION   MH447901
VERSION
KEYWORDS    .
SOURCE      Human metapneumovirus (HMPV)
  ORGANISM  Human metapneumovirus
            Viruses; ssRNA viruses; ssRNA negative-strand viruses;
            Mononegavirales; Pneumoviridae; Metapneumovirus.
REFERENCE   1  (bases 1 to 441)
  AUTHORS   Thongpan,I.
  TITLE     Human metapneumovirus
  JOURNAL   Unpublished
REFERENCE   2  (bases 1 to 441)
  AUTHORS   Thongpan,I.
  TITLE     Direct Submission
  JOURNAL   Submitted (06-JUN-2018) Department of Pediatrics, Center of
            Excellence in Clinical Virology, Chulalongkorn, phayathai, Bangkok,
            Bangkok 10330, Thailand
COMMENT     Bankit Comment: TOTAL # OF SEQS:132.
            Bankit Comment: TOTAL # OF SETS:1.
            
            ##Assembly-Data-START##
            Sequencing Technology :: Sanger dideoxy sequencing
            ##Assembly-Data-END##
FEATURES             Location/Qualifiers
     source          1..441
                     /organism="Human metapneumovirus"
                     /mol_type="viral cRNA"
                     /isolate="TH/B23988/2017C"
                     /isolation_source="Nasopharyngeal"
                     /host="Homo sapiens"
                     /db_xref="taxon:162145"
                     /country="Thailand"
                     /collection_date="24-Aug-17"
     CDS             <1..441
                     /note="fusion protein"
                     /codon_start=1
                     /product="F protein"
                     /translation="VYGSSVIYMVQLPIFGVIDTPCWIIKAAPSCSEKNGNYACLLRE
                     DQGWYCKNAGSTVYYPNEKDCETRGDHVFCDTAAGINVAEQSRECNINISTTNYPCKV
                     STGRHPISMVALSPLGALVACYKGVSCSIGSNRVGIIKQLPKGCS"
BASE COUNT      134 a     97 c    101 g    109 t
ORIGIN      
        1 gtctatggaa gctccgtgat ttacatggtt caattgccga tctttggtgt catagataca
       61 ccttgctgga taatcaaagc agccccctct tgctcagaaa aaaacgggaa ttatgcttgc
      121 ctcctaagag aagatcaagg gtggtattgt aaaaatgcag gatctactgt ttactaccca
      181 aacgaaaaag actgtgaaac aagaggtgat catgtttttt gtgacacagc agcagggatc
      241 aatgttgctg agcagtcgag agaatgcaac atcaacatat ctactaccaa ctacccgtgc
      301 aaagtcagca caggaagaca ccccataagc atggttgcac tatcacctct cggtgctttg
      361 gtggcttgct ataaaggggt aagctgctcg attggcagca atcgggttgg aatcatcaaa
      421 caattaccca aaggctgctc a
//
LOCUS       MH447902                    441 bp    cRNA    linear   VRL 06-JUN-2018
DEFINITION  Human metapneumovirus isolate TH/B23990/2017C.
ACCESSION   MH447902
VERSION
KEYWORDS    .
SOURCE      Human metapneumovirus (HMPV)
  ORGANISM  Human metapneumovirus
            Viruses; ssRNA viruses; ssRNA negative-strand viruses;
            Mononegavirales; Pneumoviridae; Metapneumovirus.
REFERENCE   1  (bases 1 to 441)
  AUTHORS   Thongpan,I.
  TITLE     Human metapneumovirus
  JOURNAL   Unpublished
REFERENCE   2  (bases 1 to 441)
  AUTHORS   Thongpan,I.
  TITLE     Direct Submission
  JOURNAL   Submitted (06-JUN-2018) Department of Pediatrics, Center of
            Excellence in Clinical Virology, Chulalongkorn, phayathai, Bangkok,
            Bangkok 10330, Thailand
COMMENT     Bankit Comment: TOTAL # OF SEQS:132.
            Bankit Comment: TOTAL # OF SETS:1.
            
            ##Assembly-Data-START##
            Sequencing Technology :: Sanger dideoxy sequencing
            ##Assembly-Data-END##
FEATURES             Location/Qualifiers
     source          1..441
                     /organism="Human metapneumovirus"
                     /mol_type="viral cRNA"
                     /isolate="TH/B23990/2017C"
                     /isolation_source="Nasopharyngeal"
                     /host="Homo sapiens"
                     /db_xref="taxon:162145"
                     /country="Thailand"
                     /collection_date="24-Aug-17"
     CDS             <1..441
                     /note="fusion protein"
                     /codon_start=1
                     /product="F protein"
                     /translation="VYGSSVIYMVQLPIFGVIDTPCWIIKAAPSCSEKNGNYACLLRE
                     DQGWYCKNAGSTVYYPNEKDCETRGDHVFCDTAAGINVAEQSRECNINISTTNYPCKV
                     STGRHPISMVALSPLGALVACYKGVSCSIGSNRVGIIKQLPKGCS"
BASE COUNT      133 a     98 c    102 g    108 t
ORIGIN      
        1 gtctacggaa gctccgtgat ttacatggtt caattgccga tctttggtgt catagataca
       61 ccttgctgga taatcaaagc agccccctct tgctcagaaa aaaacgggaa ttatgcttgc
      121 ctcctaagag aagatcaagg gtggtattgt aaaaatgcag gatctactgt ttactaccca
      181 aacgaaaaag actgtgaaac aagaggtgat catgtttttt gtgacacagc agcagggatc
      241 aatgttgctg agcagtcgag agaatgcaac atcaacatat ctactaccaa ctacccgtgc
      301 aaagtcagca caggaagaca ccccataagc atggttgcac tatcacctct cggtgctttg
      361 gtggcttgct ataaaggggt aagctgctcg attggcagca atcgggttgg aatcatcaaa
      421 cagttaccca aaggctgctc a
//
LOCUS       MH447903                    441 bp    cRNA    linear   VRL 06-JUN-2018
DEFINITION  Human metapneumovirus isolate TH/B23907/2017C.
ACCESSION   MH447903
VERSION
KEYWORDS    .
SOURCE      Human metapneumovirus (HMPV)
  ORGANISM  Human metapneumovirus
            Viruses; ssRNA viruses; ssRNA negative-strand viruses;
            Mononegavirales; Pneumoviridae; Metapneumovirus.
REFERENCE   1  (bases 1 to 441)
  AUTHORS   Thongpan,I.
  TITLE     Human metapneumovirus
  JOURNAL   Unpublished
REFERENCE   2  (bases 1 to 441)
  AUTHORS   Thongpan,I.
  TITLE     Direct Submission
  JOURNAL   Submitted (06-JUN-2018) Department of Pediatrics, Center of
            Excellence in Clinical Virology, Chulalongkorn, phayathai, Bangkok,
            Bangkok 10330, Thailand
COMMENT     Bankit Comment: TOTAL # OF SEQS:132.
            Bankit Comment: TOTAL # OF SETS:1.
            
            ##Assembly-Data-START##
            Sequencing Technology :: Sanger dideoxy sequencing
            ##Assembly-Data-END##
FEATURES             Location/Qualifiers
     source          1..441
                     /organism="Human metapneumovirus"
                     /mol_type="viral cRNA"
                     /isolate="TH/B23907/2017C"
                     /isolation_source="Nasopharyngeal"
                     /host="Homo sapiens"
                     /db_xref="taxon:162145"
                     /country="Thailand"
                     /collection_date="21-Aug-17"
     CDS             <1..441
                     /note="fusion protein"
                     /codon_start=1
                     /product="F protein"
                     /translation="VYGSSVIYMVQLPIFGVIDTPCWIIKAAPSCSEKNGNYACLLRE
                     DQGWYCKNAGSTVYYPNEKDCETRGDHVFCDTAAGINVAEQSRECNINISTTNYPCKV
                     STGRHPISMVALSPLGALVACYKGVSCSIGSNRVGIIKQLPKGCS"
BASE COUNT      134 a     98 c    101 g    108 t
ORIGIN      
        1 gtctacggaa gctccgtgat ttacatggtt caattgccga tctttggtgt catagataca
       61 ccttgctgga taatcaaagc agccccctct tgctcagaaa aaaacgggaa ttatgcttgc
      121 ctcctaagag aagatcaagg gtggtattgt aaaaatgcag gatctactgt ttactaccca
      181 aacgaaaaag actgtgaaac aagaggtgat catgtttttt gtgacacagc agcagggatc
      241 aatgttgctg agcagtcgag agaatgcaac atcaacatat ctactaccaa ctacccgtgc
      301 aaagtcagca caggaagaca ccccataagc atggttgcac tatcacctct cggtgctttg
      361 gtggcttgct ataaaggggt aagctgctcg attggcagca atcgggttgg aatcatcaaa
      421 caattaccca aaggctgctc a
//
LOCUS       MH447904                    441 bp    cRNA    linear   VRL 06-JUN-2018
DEFINITION  Human metapneumovirus isolate TH/B24149/2017C.
ACCESSION   MH447904
VERSION
KEYWORDS    .
SOURCE      Human metapneumovirus (HMPV)
  ORGANISM  Human metapneumovirus
            Viruses; ssRNA viruses; ssRNA negative-strand viruses;
            Mononegavirales; Pneumoviridae; Metapneumovirus.
REFERENCE   1  (bases 1 to 441)
  AUTHORS   Thongpan,I.
  TITLE     Human metapneumovirus
  JOURNAL   Unpublished
REFERENCE   2  (bases 1 to 441)
  AUTHORS   Thongpan,I.
  TITLE     Direct Submission
  JOURNAL   Submitted (06-JUN-2018) Department of Pediatrics, Center of
            Excellence in Clinical Virology, Chulalongkorn, phayathai, Bangkok,
            Bangkok 10330, Thailand
COMMENT     Bankit Comment: TOTAL # OF SEQS:132.
            Bankit Comment: TOTAL # OF SETS:1.
            
            ##Assembly-Data-START##
            Sequencing Technology :: Sanger dideoxy sequencing
            ##Assembly-Data-END##
FEATURES             Location/Qualifiers
     source          1..441
                     /organism="Human metapneumovirus"
                     /mol_type="viral cRNA"
                     /isolate="TH/B24149/2017C"
                     /isolation_source="Nasopharyngeal"
                     /host="Homo sapiens"
                     /db_xref="taxon:162145"
                     /country="Thailand"
                     /collection_date="28-Aug-17"
     CDS             <1..441
                     /note="fusion protein"
                     /codon_start=1
                     /product="F protein"
                     /translation="VYGSSVIYMVQLPIFGVINTPCWIIKAAPSCSEKDGNYACLLRE
                     DQGWYCKNAGSTVYYPNEKDCETRGDHVFCDTAAGINVAEQSRECNINISTTNYPCKV
                     STGRHPISMVALSPLGALVACYKGVSCSTGSNQVGIIKQLPKGCS"
BASE COUNT      135 a    100 c     98 g    108 t
ORIGIN      
        1 gtctacggaa gctctgtgat ttacatggtc cagctgccga tctttggtgt cataaataca
       61 ccctgttgga taatcaaggc agctccctct tgttcagaaa aagatggaaa ttatgcctgc
      121 ctcctaagag aggatcaagg gtggtattgc aaaaatgcag gatccactgt ttactaccca
      181 aatgaaaaag actgcgaaac aagaggtgat catgtttttt gtgacacagc tgcagggatc
      241 aatgttgctg agcaatcaag agaatgcaac atcaacatat ctaccaccaa ctacccatgc
      301 aaagtcagca caggaagaca ccctatcagc atggttgcac tatcacctct cggtgctttg
      361 gtagcttgct acaaaggggt tagctgctcg actggcagta atcaggttgg aataatcaaa
      421 caactaccta aaggctgctc a
//
LOCUS       MH447905                    441 bp    cRNA    linear   VRL 06-JUN-2018
DEFINITION  Human metapneumovirus isolate TH/B23902/2017C.
ACCESSION   MH447905
VERSION
KEYWORDS    .
SOURCE      Human metapneumovirus (HMPV)
  ORGANISM  Human metapneumovirus
            Viruses; ssRNA viruses; ssRNA negative-strand viruses;
            Mononegavirales; Pneumoviridae; Metapneumovirus.
REFERENCE   1  (bases 1 to 441)
  AUTHORS   Thongpan,I.
  TITLE     Human metapneumovirus
  JOURNAL   Unpublished
REFERENCE   2  (bases 1 to 441)
  AUTHORS   Thongpan,I.
  TITLE     Direct Submission
  JOURNAL   Submitted (06-JUN-2018) Department of Pediatrics, Center of
            Excellence in Clinical Virology, Chulalongkorn, phayathai, Bangkok,
            Bangkok 10330, Thailand
COMMENT     Bankit Comment: TOTAL # OF SEQS:132.
            Bankit Comment: TOTAL # OF SETS:1.
            
            ##Assembly-Data-START##
            Sequencing Technology :: Sanger dideoxy sequencing
            ##Assembly-Data-END##
FEATURES             Location/Qualifiers
     source          1..441
                     /organism="Human metapneumovirus"
                     /mol_type="viral cRNA"
                     /isolate="TH/B23902/2017C"
                     /isolation_source="Nasopharyngeal"
                     /host="Homo sapiens"
                     /db_xref="taxon:162145"
                     /country="Thailand"
                     /collection_date="21-Aug-17"
     CDS             <1..441
                     /note="fusion protein"
                     /codon_start=1
                     /product="F protein"
                     /translation="VYGSSVIYMVQLPIFGVIDTPCWIIKAAPSCSEKNGNYACLLRE
                     DQGWYCKNAGSTVYYPNEKDCETRGDHVFCDTAAGINVAEQSRECNINISTTNYPCKV
                     STGRHPISMVALSPLGALVACYKGVSCSIGSNRVGIIKQLPKGCS"
BASE COUNT      134 a     98 c    101 g    108 t
ORIGIN      
        1 gtctacggaa gctccgtgat ttacatggtt caattgccga tctttggtgt catagataca
       61 ccttgctgga taatcaaagc agccccctct tgctcagaaa aaaacgggaa ttatgcttgc
      121 ctcctaagag aagatcaagg gtggtattgt aaaaatgcag gatctactgt ttactaccca
      181 aacgaaaaag actgtgaaac aagaggtgat catgtttttt gtgacacagc agcagggatc
      241 aatgttgctg agcagtcgag agaatgcaac atcaacatat ctactaccaa ctacccgtgc
      301 aaagtcagca caggaagaca ccccataagc atggttgcac tatcacctct cggtgctttg
      361 gtggcttgct ataaaggggt aagctgctcg attggcagca atcgggttgg aatcatcaaa
      421 caattaccca aaggctgctc a
//
LOCUS       MH447906                    441 bp    cRNA    linear   VRL 06-JUN-2018
DEFINITION  Human metapneumovirus isolate TH/B24190/2017A.
ACCESSION   MH447906
VERSION
KEYWORDS    .
SOURCE      Human metapneumovirus (HMPV)
  ORGANISM  Human metapneumovirus
            Viruses; ssRNA viruses; ssRNA negative-strand viruses;
            Mononegavirales; Pneumoviridae; Metapneumovirus.
REFERENCE   1  (bases 1 to 441)
  AUTHORS   Thongpan,I.
  TITLE     Human metapneumovirus
  JOURNAL   Unpublished
REFERENCE   2  (bases 1 to 441)
  AUTHORS   Thongpan,I.
  TITLE     Direct Submission
  JOURNAL   Submitted (06-JUN-2018) Department of Pediatrics, Center of
            Excellence in Clinical Virology, Chulalongkorn, phayathai, Bangkok,
            Bangkok 10330, Thailand
COMMENT     Bankit Comment: TOTAL # OF SEQS:132.
            Bankit Comment: TOTAL # OF SETS:1.
            
            ##Assembly-Data-START##
            Sequencing Technology :: Sanger dideoxy sequencing
            ##Assembly-Data-END##
FEATURES             Location/Qualifiers
     source          1..441
                     /organism="Human metapneumovirus"
                     /mol_type="viral cRNA"
                     /isolate="TH/B24190/2017A"
                     /isolation_source="Nasopharyngeal"
                     /host="Homo sapiens"
                     /db_xref="taxon:162145"
                     /country="Thailand"
                     /collection_date="30-Aug-17"
     CDS             <1..441
                     /note="fusion protein"
                     /codon_start=1
                     /product="F protein"
                     /translation="VYGSSVIYMVQLPIFGVIDTPCWIIKAAPSCSEKNGNYACLLRE
                     DQGWYCKNAGSTVYYPNEKDCETRGDHVFCDTAAGINVAEQSRECNINISTTNYPCKV
                     STGRHPISMVALSPLGALVACYKGVSCSIGSNRVGIIKQLPKGCS"
BASE COUNT      133 a     98 c    102 g    108 t
ORIGIN      
        1 gtctacggaa gctccgtgat ttacatggtt caattgccga tctttggtgt catagataca
       61 ccttgctgga taatcaaagc agccccctct tgctcagaaa aaaacgggaa ttatgcttgc
      121 ctcctaagag aagatcaagg gtggtattgt aaaaatgcag gatctactgt ttactaccca
      181 aacgaaaaag actgtgaaac aagaggtgat catgtttttt gtgacacagc agcagggatc
      241 aatgttgctg agcagtcgag agaatgcaac atcaacatat ctactaccaa ctacccgtgc
      301 aaagtcagca caggaagaca ccccataagc atggttgcac tatcacctct cggtgctttg
      361 gtggcttgct ataaaggggt aagctgctcg attggcagca atcgggttgg aatcatcaaa
      421 cagttaccca aaggctgctc a
//
LOCUS       MH447907                    441 bp    cRNA    linear   VRL 06-JUN-2018
DEFINITION  Human metapneumovirus isolate TH/B24234/2017C.
ACCESSION   MH447907
VERSION
KEYWORDS    .
SOURCE      Human metapneumovirus (HMPV)
  ORGANISM  Human metapneumovirus
            Viruses; ssRNA viruses; ssRNA negative-strand viruses;
            Mononegavirales; Pneumoviridae; Metapneumovirus.
REFERENCE   1  (bases 1 to 441)
  AUTHORS   Thongpan,I.
  TITLE     Human metapneumovirus
  JOURNAL   Unpublished
REFERENCE   2  (bases 1 to 441)
  AUTHORS   Thongpan,I.
  TITLE     Direct Submission
  JOURNAL   Submitted (06-JUN-2018) Department of Pediatrics, Center of
            Excellence in Clinical Virology, Chulalongkorn, phayathai, Bangkok,
            Bangkok 10330, Thailand
COMMENT     Bankit Comment: TOTAL # OF SEQS:132.
            Bankit Comment: TOTAL # OF SETS:1.
            
            ##Assembly-Data-START##
            Sequencing Technology :: Sanger dideoxy sequencing
            ##Assembly-Data-END##
FEATURES             Location/Qualifiers
     source          1..441
                     /organism="Human metapneumovirus"
                     /mol_type="viral cRNA"
                     /isolate="TH/B24234/2017C"
                     /isolation_source="Nasopharyngeal"
                     /host="Homo sapiens"
                     /db_xref="taxon:162145"
                     /country="Thailand"
                     /collection_date="31-Aug-17"
     CDS             <1..441
                     /note="fusion protein"
                     /codon_start=1
                     /product="F protein"
                     /translation="VYGSSVIYMVQLPIFGVIDTPCWIIKAAPSCSEKNGNYACLLRE
                     DQGWYCKNAGSTVYYPNEKDCETRGDHVFCDTAAGINVAEQSRECNINISTTNYPCKV
                     STGRHPISMVALSPLGALVACYKGVSCSIGSNRVGIIKQLPKGCS"
BASE COUNT      134 a     99 c    101 g    107 t
ORIGIN      
        1 gtctacggaa gctccgtgat ttacatggtt caattgccga tctttggtgt catagataca
       61 ccttgctgga taatcaaagc agccccctcc tgctcagaaa aaaacgggaa ttatgcttgc
      121 ctcctaagag aagatcaagg gtggtattgt aaaaatgcag gatctactgt ttactaccca
      181 aacgaaaaag actgtgaaac aagaggtgat catgtttttt gtgacacagc agcagggatc
      241 aatgttgctg agcagtcgag agaatgcaac atcaacatat ctactaccaa ctacccgtgc
      301 aaagtcagca caggaagaca ccccataagc atggttgcac tatcacctct cggtgctttg
      361 gtggcttgct ataaaggggt aagctgctcg attggcagca atcgggttgg aatcatcaaa
      421 caattaccca aaggctgctc a
//
LOCUS       MH447908                    441 bp    cRNA    linear   VRL 06-JUN-2018
DEFINITION  Human metapneumovirus isolate TH/B24238/2017C.
ACCESSION   MH447908
VERSION
KEYWORDS    .
SOURCE      Human metapneumovirus (HMPV)
  ORGANISM  Human metapneumovirus
            Viruses; ssRNA viruses; ssRNA negative-strand viruses;
            Mononegavirales; Pneumoviridae; Metapneumovirus.
REFERENCE   1  (bases 1 to 441)
  AUTHORS   Thongpan,I.
  TITLE     Human metapneumovirus
  JOURNAL   Unpublished
REFERENCE   2  (bases 1 to 441)
  AUTHORS   Thongpan,I.
  TITLE     Direct Submission
  JOURNAL   Submitted (06-JUN-2018) Department of Pediatrics, Center of
            Excellence in Clinical Virology, Chulalongkorn, phayathai, Bangkok,
            Bangkok 10330, Thailand
COMMENT     Bankit Comment: TOTAL # OF SEQS:132.
            Bankit Comment: TOTAL # OF SETS:1.
            
            ##Assembly-Data-START##
            Sequencing Technology :: Sanger dideoxy sequencing
            ##Assembly-Data-END##
FEATURES             Location/Qualifiers
     source          1..441
                     /organism="Human metapneumovirus"
                     /mol_type="viral cRNA"
                     /isolate="TH/B24238/2017C"
                     /isolation_source="Nasopharyngeal"
                     /host="Homo sapiens"
                     /db_xref="taxon:162145"
                     /country="Thailand"
                     /collection_date="31-Aug-17"
     CDS             <1..441
                     /note="fusion protein"
                     /codon_start=1
                     /product="F protein"
                     /translation="VYGSSVIYMVQLPIFGVIDTPCWIIKAAPSCSEKNGNYACLLRE
                     DQGWYCKNAGSTVYYPNEKDCETRGDHVFCDTAAGINVAEQSKECNINISTTNYPCKV
                     STGRHPISMVALSPLGALVACYKGVSCSIGSNRVGIIKQLPKGCS"
BASE COUNT      135 a     98 c    100 g    108 t
ORIGIN      
        1 gtctacggaa gctccgtgat ttacatggtt caattgccga tctttggtgt catagataca
       61 ccttgctgga taatcaaagc agccccctct tgctcagaaa aaaacgggaa ttatgcttgc
      121 ctcctaagag aagatcaagg gtggtattgt aaaaatgcag gatctactgt ttactaccca
      181 aacgaaaaag actgtgaaac aagaggtgat catgtttttt gtgacacagc agcagggatc
      241 aatgttgctg agcagtcgaa agaatgcaac atcaacatat ctactaccaa ctacccgtgc
      301 aaagtcagca caggaagaca ccccataagc atggttgcac tatcacctct cggtgctttg
      361 gtggcttgct ataaaggggt aagctgctcg attggcagca atcgggttgg aatcatcaaa
      421 caattaccca aaggctgctc a
//
LOCUS       MH447909                    441 bp    cRNA    linear   VRL 06-JUN-2018
DEFINITION  Human metapneumovirus isolate TH/B24288/2017A.
ACCESSION   MH447909
VERSION
KEYWORDS    .
SOURCE      Human metapneumovirus (HMPV)
  ORGANISM  Human metapneumovirus
            Viruses; ssRNA viruses; ssRNA negative-strand viruses;
            Mononegavirales; Pneumoviridae; Metapneumovirus.
REFERENCE   1  (bases 1 to 441)
  AUTHORS   Thongpan,I.
  TITLE     Human metapneumovirus
  JOURNAL   Unpublished
REFERENCE   2  (bases 1 to 441)
  AUTHORS   Thongpan,I.
  TITLE     Direct Submission
  JOURNAL   Submitted (06-JUN-2018) Department of Pediatrics, Center of
            Excellence in Clinical Virology, Chulalongkorn, phayathai, Bangkok,
            Bangkok 10330, Thailand
COMMENT     Bankit Comment: TOTAL # OF SEQS:132.
            Bankit Comment: TOTAL # OF SETS:1.
            
            ##Assembly-Data-START##
            Sequencing Technology :: Sanger dideoxy sequencing
            ##Assembly-Data-END##
FEATURES             Location/Qualifiers
     source          1..441
                     /organism="Human metapneumovirus"
                     /mol_type="viral cRNA"
                     /isolate="TH/B24288/2017A"
                     /isolation_source="Nasopharyngeal"
                     /host="Homo sapiens"
                     /db_xref="taxon:162145"
                     /country="Thailand"
                     /collection_date="2-Sep-17"
     CDS             <1..441
                     /note="fusion protein"
                     /codon_start=1
                     /product="F protein"
                     /translation="VYGSSVIYMVQLPIFGVIDTPCWIVKAAPSCSEKKGNYACLLRE
                     DQGWYCQNAGSTVYYPNEKDCETRGDHVFCDTAAGINVAEQSKECNINISTTNYPCKV
                     STGRHPISMVALSPLGALVACYKGVSCSIGSNRVGIIKQLNKGCS"
BASE COUNT      128 a     95 c    111 g    107 t
ORIGIN      
        1 gtctacggaa gctccgtaat ttacatggtg cagctgccaa tctttggcgt tatagatacg
       61 ccttgctgga tagtgaaagc agccccttct tgctctgaaa agaagggaaa ctatgcttgc
      121 ctcctaagag aagaccaggg gtggtattgt cagaatgcag ggtcaactgt ctactaccca
      181 aatgagaagg actgtgaaac aaggggagat catgtctttt gcgacacagc agcaggaatt
      241 aatgttgctg agcaatcaaa ggagtgcaac atcaacatat ccactacaaa ttacccatgc
      301 aaagtcagca caggaaggca tcctatcagt atggttgcac tgtcccctct tggggctctg
      361 gttgcttgtt acaaaggagt aagctgttcc attggcagca atagagtagg gatcatcaag
      421 cagctgaaca aaggttgctc t
//
LOCUS       MH447910                    441 bp    cRNA    linear   VRL 06-JUN-2018
DEFINITION  Human metapneumovirus isolate TH/B24292/2017C.
ACCESSION   MH447910
VERSION
KEYWORDS    .
SOURCE      Human metapneumovirus (HMPV)
  ORGANISM  Human metapneumovirus
            Viruses; ssRNA viruses; ssRNA negative-strand viruses;
            Mononegavirales; Pneumoviridae; Metapneumovirus.
REFERENCE   1  (bases 1 to 441)
  AUTHORS   Thongpan,I.
  TITLE     Human metapneumovirus
  JOURNAL   Unpublished
REFERENCE   2  (bases 1 to 441)
  AUTHORS   Thongpan,I.
  TITLE     Direct Submission
  JOURNAL   Submitted (06-JUN-2018) Department of Pediatrics, Center of
            Excellence in Clinical Virology, Chulalongkorn, phayathai, Bangkok,
            Bangkok 10330, Thailand
COMMENT     Bankit Comment: TOTAL # OF SEQS:132.
            Bankit Comment: TOTAL # OF SETS:1.
            
            ##Assembly-Data-START##
            Sequencing Technology :: Sanger dideoxy sequencing
            ##Assembly-Data-END##
FEATURES             Location/Qualifiers
     source          1..441
                     /organism="Human metapneumovirus"
                     /mol_type="viral cRNA"
                     /isolate="TH/B24292/2017C"
                     /isolation_source="Nasopharyngeal"
                     /host="Homo sapiens"
                     /db_xref="taxon:162145"
                     /country="Thailand"
                     /collection_date="2-Sep-17"
     CDS             <1..441
                     /note="fusion protein"
                     /codon_start=1
                     /product="F protein"
                     /translation="VYGSSVIYMVQLPIFGVIDTPCWIIKAAPSCSEKNGNYACLLRE
                     DQGWYCKNAGSTVYYPNEKDCETRGDHVFCDTAAGINVAEQSRECNINISTTNYPCKV
                     STGRHPISMVALSPLGALVACYKGVSCSIGSNRVGIIKQLPKGCS"
BASE COUNT      134 a     98 c    101 g    108 t
ORIGIN      
        1 gtctacggaa gctccgtgat ttacatggtt caattgccga tctttggtgt catagataca
       61 ccttgctgga taatcaaagc agccccctct tgctcagaaa aaaacgggaa ttatgcttgc
      121 ctcctaagag aagatcaagg gtggtattgt aaaaatgcag gatctactgt ttactaccca
      181 aacgaaaaag actgtgaaac aagaggtgat catgtttttt gtgacacagc agcagggatc
      241 aatgttgctg agcagtcgag agaatgcaac atcaacatat ctactaccaa ctacccgtgc
      301 aaagtcagca caggaagaca ccccataagc atggttgcac tatcacctct cggtgctttg
      361 gtggcttgct ataaaggggt aagctgctcg attggcagca atcgggttgg aatcatcaaa
      421 caattaccca aaggctgctc a
//
LOCUS       MH447911                    441 bp    cRNA    linear   VRL 06-JUN-2018
DEFINITION  Human metapneumovirus isolate TH/B24330/2017A.
ACCESSION   MH447911
VERSION
KEYWORDS    .
SOURCE      Human metapneumovirus (HMPV)
  ORGANISM  Human metapneumovirus
            Viruses; ssRNA viruses; ssRNA negative-strand viruses;
            Mononegavirales; Pneumoviridae; Metapneumovirus.
REFERENCE   1  (bases 1 to 441)
  AUTHORS   Thongpan,I.
  TITLE     Human metapneumovirus
  JOURNAL   Unpublished
REFERENCE   2  (bases 1 to 441)
  AUTHORS   Thongpan,I.
  TITLE     Direct Submission
  JOURNAL   Submitted (06-JUN-2018) Department of Pediatrics, Center of
            Excellence in Clinical Virology, Chulalongkorn, phayathai, Bangkok,
            Bangkok 10330, Thailand
COMMENT     Bankit Comment: TOTAL # OF SEQS:132.
            Bankit Comment: TOTAL # OF SETS:1.
            
            ##Assembly-Data-START##
            Sequencing Technology :: Sanger dideoxy sequencing
            ##Assembly-Data-END##
FEATURES             Location/Qualifiers
     source          1..441
                     /organism="Human metapneumovirus"
                     /mol_type="viral cRNA"
                     /isolate="TH/B24330/2017A"
                     /isolation_source="Nasopharyngeal"
                     /host="Homo sapiens"
                     /db_xref="taxon:162145"
                     /country="Thailand"
                     /collection_date="3-Sep-17"
     CDS             <1..441
                     /note="fusion protein"
                     /codon_start=1
                     /product="F protein"
                     /translation="VYGSSVIYMVQLPIFGVIDTPCWIIKAAPSCSEKNGNYACLLRE
                     DQGWYCKNAGSTVYYPNEKDCETRGDHVFCDTAAGINVAEQSRECNINISTTNYPCKV
                     STGRHPISMVALSPLGALVACYKGVSCSIGSNRVGIIKQLPKGCS"
BASE COUNT      134 a     98 c    101 g    108 t
ORIGIN      
        1 gtctacggaa gctccgtgat ttacatggtt caattgccga tctttggtgt catagataca
       61 ccttgctgga taatcaaagc agccccctct tgctcagaaa aaaacgggaa ttatgcttgc
      121 ctcctaagag aagatcaagg gtggtattgt aaaaatgcag gatctactgt ttactaccca
      181 aacgaaaaag actgtgaaac aagaggtgat catgtttttt gtgacacagc agcagggatc
      241 aatgttgctg agcagtcgag agaatgcaac atcaacatat ctactaccaa ctacccgtgc
      301 aaagtcagca caggaagaca ccccataagc atggttgcac tatcacctct cggtgctttg
      361 gtggcttgct ataaaggggt aagctgctcg attggcagca atcgggttgg aatcatcaaa
      421 caattaccca aaggctgctc a
//
LOCUS       MH447912                    441 bp    cRNA    linear   VRL 06-JUN-2018
DEFINITION  Human metapneumovirus isolate TH/B24340/2017C.
ACCESSION   MH447912
VERSION
KEYWORDS    .
SOURCE      Human metapneumovirus (HMPV)
  ORGANISM  Human metapneumovirus
            Viruses; ssRNA viruses; ssRNA negative-strand viruses;
            Mononegavirales; Pneumoviridae; Metapneumovirus.
REFERENCE   1  (bases 1 to 441)
  AUTHORS   Thongpan,I.
  TITLE     Human metapneumovirus
  JOURNAL   Unpublished
REFERENCE   2  (bases 1 to 441)
  AUTHORS   Thongpan,I.
  TITLE     Direct Submission
  JOURNAL   Submitted (06-JUN-2018) Department of Pediatrics, Center of
            Excellence in Clinical Virology, Chulalongkorn, phayathai, Bangkok,
            Bangkok 10330, Thailand
COMMENT     Bankit Comment: TOTAL # OF SEQS:132.
            Bankit Comment: TOTAL # OF SETS:1.
            
            ##Assembly-Data-START##
            Sequencing Technology :: Sanger dideoxy sequencing
            ##Assembly-Data-END##
FEATURES             Location/Qualifiers
     source          1..441
                     /organism="Human metapneumovirus"
                     /mol_type="viral cRNA"
                     /isolate="TH/B24340/2017C"
                     /isolation_source="Nasopharyngeal"
                     /host="Homo sapiens"
                     /db_xref="taxon:162145"
                     /country="Thailand"
                     /collection_date="3-Sep-17"
     CDS             <1..441
                     /note="fusion protein"
                     /codon_start=1
                     /product="F protein"
                     /translation="VYGSSVIYMVQLPIFGVINTPCWIIKAAPSCSEKDGNYACLLRE
                     DQGWYCKNAGSTVYYPNEKDCETRGDHVFCDTAAGINVAEQSRECNINISTTNYPCKV
                     STGRHPISMVALSPLGALVACYKGVSCSTGSNQVGIIKQLPKGCS"
BASE COUNT      135 a     99 c     98 g    109 t
ORIGIN      
        1 gtctacggaa gctctgtgat ttacatggtc cagctgccga tctttggtgt cataaataca
       61 ccctgttgga taatcaaggc agctccctct tgttcagaaa aagatggaaa ttatgcctgc
      121 ctcctaagag aggatcaagg gtggtattgc aaaaatgcag gatccactgt ttactaccca
      181 aatgaaaaag actgcgaaac aagaggtgat catgtttttt gtgacacagc tgcagggatt
      241 aatgttgctg agcaatcaag agaatgcaac atcaacatat ctaccaccaa ctacccatgc
      301 aaagtcagca caggaagaca ccctatcagc atggttgcac tatcacctct cggtgctttg
      361 gtagcttgct acaaaggggt tagctgctcg actggcagta atcaggttgg aataatcaaa
      421 caactaccta aaggctgctc a
//
LOCUS       MH447913                    441 bp    cRNA    linear   VRL 06-JUN-2018
DEFINITION  Human metapneumovirus isolate TH/B24460/2017A.
ACCESSION   MH447913
VERSION
KEYWORDS    .
SOURCE      Human metapneumovirus (HMPV)
  ORGANISM  Human metapneumovirus
            Viruses; ssRNA viruses; ssRNA negative-strand viruses;
            Mononegavirales; Pneumoviridae; Metapneumovirus.
REFERENCE   1  (bases 1 to 441)
  AUTHORS   Thongpan,I.
  TITLE     Human metapneumovirus
  JOURNAL   Unpublished
REFERENCE   2  (bases 1 to 441)
  AUTHORS   Thongpan,I.
  TITLE     Direct Submission
  JOURNAL   Submitted (06-JUN-2018) Department of Pediatrics, Center of
            Excellence in Clinical Virology, Chulalongkorn, phayathai, Bangkok,
            Bangkok 10330, Thailand
COMMENT     Bankit Comment: TOTAL # OF SEQS:132.
            Bankit Comment: TOTAL # OF SETS:1.
            
            ##Assembly-Data-START##
            Sequencing Technology :: Sanger dideoxy sequencing
            ##Assembly-Data-END##
FEATURES             Location/Qualifiers
     source          1..441
                     /organism="Human metapneumovirus"
                     /mol_type="viral cRNA"
                     /isolate="TH/B24460/2017A"
                     /isolation_source="Nasopharyngeal"
                     /host="Homo sapiens"
                     /db_xref="taxon:162145"
                     /country="Thailand"
                     /collection_date="5-Sep-17"
     CDS             <1..441
                     /note="fusion protein"
                     /codon_start=1
                     /product="F protein"
                     /translation="VYGSSVIYMVQLPIFGVIDTPCWIIKAAPSCSEKNGNYACLLRE
                     DQGWYCKNAGSTVYYPNEKDCETRGDHVFCDTAAGINVAEQSRECNINISTTNYPCKV
                     STGRHPISMVALSPLGALVACYKGVSCSIGSNRVGIIKQLPKGCS"
BASE COUNT      134 a     98 c    101 g    108 t
ORIGIN      
        1 gtctacggaa gctccgtgat ttacatggtt caattgccga tctttggtgt catagataca
       61 ccttgctgga taatcaaagc agccccctct tgctcagaaa aaaacgggaa ttatgcttgc
      121 ctcctaagag aagatcaagg gtggtattgt aaaaatgcag gatctactgt ttactaccca
      181 aacgaaaaag actgtgaaac aagaggtgat catgtttttt gtgacacagc agcagggatc
      241 aatgttgctg agcagtcgag agaatgcaac atcaacatat ctactaccaa ctacccgtgc
      301 aaagtcagca caggaagaca ccccataagc atggttgcac tatcacctct cggtgctttg
      361 gtggcttgct ataaaggggt aagctgctcg attggcagca atcgggttgg aatcatcaaa
      421 caattaccca aaggctgctc a
//
LOCUS       MH447914                    441 bp    cRNA    linear   VRL 06-JUN-2018
DEFINITION  Human metapneumovirus isolate TH/B24501/2017C.
ACCESSION   MH447914
VERSION
KEYWORDS    .
SOURCE      Human metapneumovirus (HMPV)
  ORGANISM  Human metapneumovirus
            Viruses; ssRNA viruses; ssRNA negative-strand viruses;
            Mononegavirales; Pneumoviridae; Metapneumovirus.
REFERENCE   1  (bases 1 to 441)
  AUTHORS   Thongpan,I.
  TITLE     Human metapneumovirus
  JOURNAL   Unpublished
REFERENCE   2  (bases 1 to 441)
  AUTHORS   Thongpan,I.
  TITLE     Direct Submission
  JOURNAL   Submitted (06-JUN-2018) Department of Pediatrics, Center of
            Excellence in Clinical Virology, Chulalongkorn, phayathai, Bangkok,
            Bangkok 10330, Thailand
COMMENT     Bankit Comment: TOTAL # OF SEQS:132.
            Bankit Comment: TOTAL # OF SETS:1.
            
            ##Assembly-Data-START##
            Sequencing Technology :: Sanger dideoxy sequencing
            ##Assembly-Data-END##
FEATURES             Location/Qualifiers
     source          1..441
                     /organism="Human metapneumovirus"
                     /mol_type="viral cRNA"
                     /isolate="TH/B24501/2017C"
                     /isolation_source="Nasopharyngeal"
                     /host="Homo sapiens"
                     /db_xref="taxon:162145"
                     /country="Thailand"
                     /collection_date="6-Sep-17"
     CDS             <1..441
                     /note="fusion protein"
                     /codon_start=1
                     /product="F protein"
                     /translation="VYGSSVIYMVQLPIFGVIDTPCWIVKAAPSCSEKKGNYACLLRE
                     DQGWYCQNAGSTVYYPNEKDCETRGDHVFCDTAAGINVAEQSKECNINISTTNYPCKV
                     STGRHPISMVALSPLGALVACYKGVSCSIGSNRVGIIKQLNKGCS"
BASE COUNT      128 a     94 c    111 g    108 t
ORIGIN      
        1 gtctacggga gctccgtaat ttacatggtg cagctgccaa tctttggcgt tatagatacg
       61 ccttgctgga tagtgaaagc agccccttct tgctctgaaa aaaagggaaa ctatgcttgc
      121 ctcctaagag aagaccaggg gtggtattgt cagaatgcag ggtcaactgt ctactaccca
      181 aatgagaagg actgtgaaac aaggggagat catgtctttt gcgacacagc agcaggaatt
      241 aatgttgctg agcaatcaaa ggagtgcaat atcaacatat ccactacaaa ttacccatgc
      301 aaagtcagca caggaaggca tcctatcagt atggttgcac tgtcccctct tggggctctg
      361 gttgcttgtt acaaaggagt aagctgttcc attggcagca atagagtagg gatcatcaag
      421 cagctgaaca aaggttgctc t
//
LOCUS       MH447915                    441 bp    cRNA    linear   VRL 06-JUN-2018
DEFINITION  Human metapneumovirus isolate TH/B24515/2017A.
ACCESSION   MH447915
VERSION
KEYWORDS    .
SOURCE      Human metapneumovirus (HMPV)
  ORGANISM  Human metapneumovirus
            Viruses; ssRNA viruses; ssRNA negative-strand viruses;
            Mononegavirales; Pneumoviridae; Metapneumovirus.
REFERENCE   1  (bases 1 to 441)
  AUTHORS   Thongpan,I.
  TITLE     Human metapneumovirus
  JOURNAL   Unpublished
REFERENCE   2  (bases 1 to 441)
  AUTHORS   Thongpan,I.
  TITLE     Direct Submission
  JOURNAL   Submitted (06-JUN-2018) Department of Pediatrics, Center of
            Excellence in Clinical Virology, Chulalongkorn, phayathai, Bangkok,
            Bangkok 10330, Thailand
COMMENT     Bankit Comment: TOTAL # OF SEQS:132.
            Bankit Comment: TOTAL # OF SETS:1.
            
            ##Assembly-Data-START##
            Sequencing Technology :: Sanger dideoxy sequencing
            ##Assembly-Data-END##
FEATURES             Location/Qualifiers
     source          1..441
                     /organism="Human metapneumovirus"
                     /mol_type="viral cRNA"
                     /isolate="TH/B24515/2017A"
                     /isolation_source="Nasopharyngeal"
                     /host="Homo sapiens"
                     /db_xref="taxon:162145"
                     /country="Thailand"
                     /collection_date="7-Sep-17"
     CDS             <1..441
                     /note="fusion protein"
                     /codon_start=1
                     /product="F protein"
                     /translation="VYGSSVIYMVQLPIFGVIDTPCWIIKAAPSCSEKNGNYACLLRE
                     DQGWYCKNAGSTVYYPNEKDCETRGDHVFCDTAAGINVAEQSRECNINISTTNYPCKV
                     STGRHPISMVALSPLGALVACYKGVSCSIGSNRVGIIKQLPKGCS"
BASE COUNT      134 a     99 c    101 g    107 t
ORIGIN      
        1 gtctacggaa gctccgtgat ttacatggtt caattgccga tctttggtgt catagataca
       61 ccttgctgga taatcaaagc agccccctcc tgctcagaaa aaaacgggaa ttatgcttgc
      121 ctcctaagag aagatcaagg gtggtattgt aaaaatgcag gatctactgt ttactaccca
      181 aacgaaaaag actgtgaaac aagaggtgat catgtttttt gtgacacagc agcagggatc
      241 aatgttgctg agcagtcgag agaatgcaac atcaacatat ctactaccaa ctacccgtgc
      301 aaagtcagca caggaagaca ccccataagc atggttgcac tatcacctct cggtgctttg
      361 gtggcttgct ataaaggggt aagctgctcg attggcagca atcgggttgg aatcatcaaa
      421 caattaccca aaggctgctc a
//
LOCUS       MH447916                    441 bp    cRNA    linear   VRL 06-JUN-2018
DEFINITION  Human metapneumovirus isolate TH/B24522/2017A.
ACCESSION   MH447916
VERSION
KEYWORDS    .
SOURCE      Human metapneumovirus (HMPV)
  ORGANISM  Human metapneumovirus
            Viruses; ssRNA viruses; ssRNA negative-strand viruses;
            Mononegavirales; Pneumoviridae; Metapneumovirus.
REFERENCE   1  (bases 1 to 441)
  AUTHORS   Thongpan,I.
  TITLE     Human metapneumovirus
  JOURNAL   Unpublished
REFERENCE   2  (bases 1 to 441)
  AUTHORS   Thongpan,I.
  TITLE     Direct Submission
  JOURNAL   Submitted (06-JUN-2018) Department of Pediatrics, Center of
            Excellence in Clinical Virology, Chulalongkorn, phayathai, Bangkok,
            Bangkok 10330, Thailand
COMMENT     Bankit Comment: TOTAL # OF SEQS:132.
            Bankit Comment: TOTAL # OF SETS:1.
            
            ##Assembly-Data-START##
            Sequencing Technology :: Sanger dideoxy sequencing
            ##Assembly-Data-END##
FEATURES             Location/Qualifiers
     source          1..441
                     /organism="Human metapneumovirus"
                     /mol_type="viral cRNA"
                     /isolate="TH/B24522/2017A"
                     /isolation_source="Nasopharyngeal"
                     /host="Homo sapiens"
                     /db_xref="taxon:162145"
                     /country="Thailand"
                     /collection_date="7-Sep-17"
     CDS             <1..441
                     /note="fusion protein"
                     /codon_start=1
                     /product="F protein"
                     /translation="VYGSSVIYMVQLPIFGVIDTPCWIVKAAPSCSEKKGNYACLLRE
                     DQGWYCQNAGSTVYYPNEKDCETRGDHVFCDTAAGINVAEQSKECNINISTTNYPCKV
                     STGRHPISMVALSPLGALVACYKGVSCSIGSNRVGIIKQLNKGCS"
BASE COUNT      128 a     95 c    111 g    107 t
ORIGIN      
        1 gtctacggga gctccgtaat ttacatggtg cagctgccaa tctttggcgt tatagatacg
       61 ccttgctgga tagtgaaagc agccccttct tgctctgaaa aaaagggaaa ctatgcttgc
      121 ctcctaagag aagaccaggg gtggtattgc cagaatgcag ggtcaactgt ctactaccca
      181 aatgagaagg actgtgaaac aaggggagat catgtctttt gcgacacagc agcaggaatt
      241 aatgttgctg agcaatcaaa ggagtgcaac atcaacatat ccactacaaa ttacccatgc
      301 aaagtcagca caggaaggca tcctatcagt atggttgcac tgtcccctct tggggctctg
      361 gttgcttgtt acaaaggagt aagctgttcc attggcagta atagagtagg gatcatcaag
      421 cagctgaaca aaggttgctc t
//
LOCUS       MH447917                    441 bp    cRNA    linear   VRL 06-JUN-2018
DEFINITION  Human metapneumovirus isolate TH/B24587/2017A.
ACCESSION   MH447917
VERSION
KEYWORDS    .
SOURCE      Human metapneumovirus (HMPV)
  ORGANISM  Human metapneumovirus
            Viruses; ssRNA viruses; ssRNA negative-strand viruses;
            Mononegavirales; Pneumoviridae; Metapneumovirus.
REFERENCE   1  (bases 1 to 441)
  AUTHORS   Thongpan,I.
  TITLE     Human metapneumovirus
  JOURNAL   Unpublished
REFERENCE   2  (bases 1 to 441)
  AUTHORS   Thongpan,I.
  TITLE     Direct Submission
  JOURNAL   Submitted (06-JUN-2018) Department of Pediatrics, Center of
            Excellence in Clinical Virology, Chulalongkorn, phayathai, Bangkok,
            Bangkok 10330, Thailand
COMMENT     Bankit Comment: TOTAL # OF SEQS:132.
            Bankit Comment: TOTAL # OF SETS:1.
            
            ##Assembly-Data-START##
            Sequencing Technology :: Sanger dideoxy sequencing
            ##Assembly-Data-END##
FEATURES             Location/Qualifiers
     source          1..441
                     /organism="Human metapneumovirus"
                     /mol_type="viral cRNA"
                     /isolate="TH/B24587/2017A"
                     /isolation_source="Nasopharyngeal"
                     /host="Homo sapiens"
                     /db_xref="taxon:162145"
                     /country="Thailand"
                     /collection_date="9-Sep-17"
     CDS             <1..441
                     /note="fusion protein"
                     /codon_start=1
                     /product="F protein"
                     /translation="VYGSSVIYMVQLPIFGVIDTPCWIIKAAPSCSEKNGNYACLLRE
                     DQGWYCKNAGSTVYYPNEKDCETRGDHVFCDTAAGINVAEQSRECNINISTTNYPCKV
                     STGRHPISMVALSPLGALVACYKGVSCSIGSNRVGIIKQLPKGCS"
BASE COUNT      134 a     99 c    101 g    107 t
ORIGIN      
        1 gtctacggaa gctccgtgat ttacatggtt caattgccga tctttggtgt catagataca
       61 ccttgctgga taatcaaagc agccccctcc tgctcagaaa aaaacgggaa ttatgcttgc
      121 ctcctaagag aagatcaagg gtggtattgt aaaaatgcag gatctactgt ttactaccca
      181 aacgaaaaag actgtgaaac aagaggtgat catgtttttt gtgacacagc agcagggatc
      241 aatgttgctg agcagtcgag agaatgcaac atcaacatat ctactaccaa ctacccgtgc
      301 aaagtcagca caggaagaca ccccataagc atggttgcac tatcacctct cggtgctttg
      361 gtggcttgct ataaaggggt aagctgctcg attggcagca atcgggttgg aatcatcaaa
      421 caattaccca aaggctgctc a
//
LOCUS       MH447918                   441 bp    cRNA    linear   VRL 06-JUN-2018
DEFINITION  Human metapneumovirus isolate TH/B24703/2017A.
ACCESSION   MH447918
VERSION
KEYWORDS    .
SOURCE      Human metapneumovirus (HMPV)
  ORGANISM  Human metapneumovirus
            Viruses; ssRNA viruses; ssRNA negative-strand viruses;
            Mononegavirales; Pneumoviridae; Metapneumovirus.
REFERENCE   1  (bases 1 to 441)
  AUTHORS   Thongpan,I.
  TITLE     Human metapneumovirus
  JOURNAL   Unpublished
REFERENCE   2  (bases 1 to 441)
  AUTHORS   Thongpan,I.
  TITLE     Direct Submission
  JOURNAL   Submitted (06-JUN-2018) Department of Pediatrics, Center of
            Excellence in Clinical Virology, Chulalongkorn, phayathai, Bangkok,
            Bangkok 10330, Thailand
COMMENT     Bankit Comment: TOTAL # OF SEQS:132.
            Bankit Comment: TOTAL # OF SETS:1.
            
            ##Assembly-Data-START##
            Sequencing Technology :: Sanger dideoxy sequencing
            ##Assembly-Data-END##
FEATURES             Location/Qualifiers
     source          1..441
                     /organism="Human metapneumovirus"
                     /mol_type="viral cRNA"
                     /isolate="TH/B24703/2017A"
                     /isolation_source="Nasopharyngeal"
                     /host="Homo sapiens"
                     /db_xref="taxon:162145"
                     /country="Thailand"
                     /collection_date="11-Sep-17"
     CDS             <1..441
                     /note="fusion protein"
                     /codon_start=1
                     /product="F protein"
                     /translation="VYGSSVIYMVQLPIFGVIDTPCWIIKAAPSCSEKNGNYACLLRE
                     DQGWYCKNAGSTVYYPNEKDCETRGDHVFCDTAAGINVAEQSRECNINISTTNYPCKV
                     STGRHPISMVALSPLGALVACYKGVSCSIGSNRVGIIKQLPKGCS"
BASE COUNT      134 a     98 c    101 g    108 t
ORIGIN      
        1 gtctacggaa gctccgtgat ttacatggtt caattgccga tctttggtgt catagataca
       61 ccttgctgga taatcaaagc agccccctct tgctcagaaa aaaacgggaa ttatgcttgc
      121 ctcctaagag aagatcaagg gtggtattgt aaaaatgcag gatctactgt ttactaccca
      181 aacgaaaaag actgtgaaac aagaggtgat catgtttttt gtgacacagc agcagggatc
      241 aatgttgctg agcagtcgag agaatgcaac atcaacatat ctactaccaa ctacccgtgc
      301 aaagtcagca caggaagaca ccccataagc atggttgcac tatcacctct cggtgctttg
      361 gtggcttgct ataaaggggt aagctgctcg attggcagca atcgggttgg aatcatcaaa
      421 caattaccca aaggctgctc a
//
LOCUS       MH447919                   441 bp    cRNA    linear   VRL 06-JUN-2018
DEFINITION  Human metapneumovirus isolate TH/B24737/2017A.
ACCESSION   MH447919
VERSION
KEYWORDS    .
SOURCE      Human metapneumovirus (HMPV)
  ORGANISM  Human metapneumovirus
            Viruses; ssRNA viruses; ssRNA negative-strand viruses;
            Mononegavirales; Pneumoviridae; Metapneumovirus.
REFERENCE   1  (bases 1 to 441)
  AUTHORS   Thongpan,I.
  TITLE     Human metapneumovirus
  JOURNAL   Unpublished
REFERENCE   2  (bases 1 to 441)
  AUTHORS   Thongpan,I.
  TITLE     Direct Submission
  JOURNAL   Submitted (06-JUN-2018) Department of Pediatrics, Center of
            Excellence in Clinical Virology, Chulalongkorn, phayathai, Bangkok,
            Bangkok 10330, Thailand
COMMENT     Bankit Comment: TOTAL # OF SEQS:132.
            Bankit Comment: TOTAL # OF SETS:1.
            
            ##Assembly-Data-START##
            Sequencing Technology :: Sanger dideoxy sequencing
            ##Assembly-Data-END##
FEATURES             Location/Qualifiers
     source          1..441
                     /organism="Human metapneumovirus"
                     /mol_type="viral cRNA"
                     /isolate="TH/B24737/2017A"
                     /isolation_source="Nasopharyngeal"
                     /host="Homo sapiens"
                     /db_xref="taxon:162145"
                     /country="Thailand"
                     /collection_date="12-Sep-17"
     CDS             <1..441
                     /note="fusion protein"
                     /codon_start=1
                     /product="F protein"
                     /translation="VYGSSVIYMVQLPIFGVIDTPCWIIKAAPSCSEKNGNYACLLRE
                     DQGWYCKNAGSTVYYPNEKDCETRGDHVFCDTAAGINVAEQSRECNINISTTNYPCKV
                     STGRHPISMVALSPLGALVACYKGVSCSIGSNRVGIIKQLPKGCS"
BASE COUNT      134 a     98 c    101 g    108 t
ORIGIN      
        1 gtctacggaa gctccgtgat ttacatggtt caattgccga tctttggtgt catagataca
       61 ccttgctgga taatcaaagc agccccctct tgctcagaaa aaaacgggaa ttatgcttgc
      121 ctcctaagag aagatcaagg gtggtattgt aaaaatgcag gatctactgt ttactaccca
      181 aacgaaaaag actgtgaaac aagaggtgat catgtttttt gtgacacagc agcagggatc
      241 aatgttgctg agcagtcgag agaatgcaac atcaacatat ctactaccaa ctacccgtgc
      301 aaagtcagca caggaagaca ccccataagc atggttgcac tatcacctct cggtgctttg
      361 gtggcttgct ataaaggggt aagctgctcg attggcagca atcgggttgg aatcatcaaa
      421 caattaccca aaggctgctc a
//
LOCUS       MH447920                   441 bp    cRNA    linear   VRL 06-JUN-2018
DEFINITION  Human metapneumovirus isolate TH/B24806/2017C.
ACCESSION   MH447920
VERSION
KEYWORDS    .
SOURCE      Human metapneumovirus (HMPV)
  ORGANISM  Human metapneumovirus
            Viruses; ssRNA viruses; ssRNA negative-strand viruses;
            Mononegavirales; Pneumoviridae; Metapneumovirus.
REFERENCE   1  (bases 1 to 441)
  AUTHORS   Thongpan,I.
  TITLE     Human metapneumovirus
  JOURNAL   Unpublished
REFERENCE   2  (bases 1 to 441)
  AUTHORS   Thongpan,I.
  TITLE     Direct Submission
  JOURNAL   Submitted (06-JUN-2018) Department of Pediatrics, Center of
            Excellence in Clinical Virology, Chulalongkorn, phayathai, Bangkok,
            Bangkok 10330, Thailand
COMMENT     Bankit Comment: TOTAL # OF SEQS:132.
            Bankit Comment: TOTAL # OF SETS:1.
            
            ##Assembly-Data-START##
            Sequencing Technology :: Sanger dideoxy sequencing
            ##Assembly-Data-END##
FEATURES             Location/Qualifiers
     source          1..441
                     /organism="Human metapneumovirus"
                     /mol_type="viral cRNA"
                     /isolate="TH/B24806/2017C"
                     /isolation_source="Nasopharyngeal"
                     /host="Homo sapiens"
                     /db_xref="taxon:162145"
                     /country="Thailand"
                     /collection_date="14-Sep-17"
     CDS             <1..441
                     /note="fusion protein"
                     /codon_start=1
                     /product="F protein"
                     /translation="VYGSSVIYMVQLPIFGVIDTPCWIIKAAPSCSEKNGNYACLLRE
                     DQGWYCKNAGSTVYYPNEKDCETRGDHVFCDTAAGINVAEQSRECNINISTTNYPCKV
                     STGRHPISMVALSPLGALVACYKGVSCSIGSNRVGIIKQLPKGCS"
BASE COUNT      134 a     98 c    101 g    108 t
ORIGIN      
        1 gtctacggaa gctccgtgat ttacatggtt caattgccga tctttggtgt catagataca
       61 ccttgctgga taatcaaagc agccccctct tgctcagaaa aaaacgggaa ttatgcttgc
      121 ctcctaagag aagatcaagg gtggtattgt aaaaatgcag gatctactgt ttactaccca
      181 aacgaaaaag actgtgaaac aagaggtgat catgtttttt gtgacacagc agcagggatc
      241 aatgttgctg agcagtcgag agaatgcaac atcaacatat ctactaccaa ctacccgtgc
      301 aaagtcagca caggaagaca ccccataagc atggttgcac tatcacctct cggtgctttg
      361 gtggcttgct ataaaggggt aagctgctcg attggcagca atcgggttgg aatcatcaaa
      421 caattaccca aaggctgctc a
//
LOCUS       MH447921                   441 bp    cRNA    linear   VRL 06-JUN-2018
DEFINITION  Human metapneumovirus isolate TH/B24871/2017C.
ACCESSION   MH447921
VERSION
KEYWORDS    .
SOURCE      Human metapneumovirus (HMPV)
  ORGANISM  Human metapneumovirus
            Viruses; ssRNA viruses; ssRNA negative-strand viruses;
            Mononegavirales; Pneumoviridae; Metapneumovirus.
REFERENCE   1  (bases 1 to 441)
  AUTHORS   Thongpan,I.
  TITLE     Human metapneumovirus
  JOURNAL   Unpublished
REFERENCE   2  (bases 1 to 441)
  AUTHORS   Thongpan,I.
  TITLE     Direct Submission
  JOURNAL   Submitted (06-JUN-2018) Department of Pediatrics, Center of
            Excellence in Clinical Virology, Chulalongkorn, phayathai, Bangkok,
            Bangkok 10330, Thailand
COMMENT     Bankit Comment: TOTAL # OF SEQS:132.
            Bankit Comment: TOTAL # OF SETS:1.
            
            ##Assembly-Data-START##
            Sequencing Technology :: Sanger dideoxy sequencing
            ##Assembly-Data-END##
FEATURES             Location/Qualifiers
     source          1..441
                     /organism="Human metapneumovirus"
                     /mol_type="viral cRNA"
                     /isolate="TH/B24871/2017C"
                     /isolation_source="Nasopharyngeal"
                     /host="Homo sapiens"
                     /db_xref="taxon:162145"
                     /country="Thailand"
                     /collection_date="16-Sep-17"
     CDS             <1..441
                     /note="fusion protein"
                     /codon_start=1
                     /product="F protein"
                     /translation="VYGSSVIYMVQLPIFGVIDTPCWIIKAAPSCSEKNGNYACLLRE
                     DQGWYCKNAGSTVYYPNEKDCETRGDHVFCDTAAGINVAEQSRECNINISTTNYPCKV
                     STGRHPISMVALSPLGALVACYKGVSCSIGSNRVGIIKQLPKGCS"
BASE COUNT      136 a     98 c    100 g    107 t
ORIGIN      
        1 gtctacggaa gctccgtgat ttacatggtt caattgccga tctttggtgt catagataca
       61 ccttgctgga taatcaaagc agccccctct tgctcagaaa aaaacgggaa ttatgcttgc
      121 ctcctaagag aagatcaagg gtggtattgt aaaaatgcag gatctactgt ttactaccca
      181 aacgaaaaag actgtgaaac aagaggtgat catgtttttt gtgacacagc agcagggatc
      241 aatgttgctg agcagtcgag agaatgcaac atcaacatat ctactaccaa ctacccgtgc
      301 aaagtcagca caggaagaca ccccataagc atggttgcac tatcacctct cggagcttta
      361 gtggcttgct ataaaggggt aagctgctcg attggcagca atcgggttgg aatcatcaaa
      421 caattaccca aaggctgctc a
//
LOCUS       MH447922                   441 bp    cRNA    linear   VRL 06-JUN-2018
DEFINITION  Human metapneumovirus isolate TH/B24958/2017A.
ACCESSION   MH447922
VERSION
KEYWORDS    .
SOURCE      Human metapneumovirus (HMPV)
  ORGANISM  Human metapneumovirus
            Viruses; ssRNA viruses; ssRNA negative-strand viruses;
            Mononegavirales; Pneumoviridae; Metapneumovirus.
REFERENCE   1  (bases 1 to 441)
  AUTHORS   Thongpan,I.
  TITLE     Human metapneumovirus
  JOURNAL   Unpublished
REFERENCE   2  (bases 1 to 441)
  AUTHORS   Thongpan,I.
  TITLE     Direct Submission
  JOURNAL   Submitted (06-JUN-2018) Department of Pediatrics, Center of
            Excellence in Clinical Virology, Chulalongkorn, phayathai, Bangkok,
            Bangkok 10330, Thailand
COMMENT     Bankit Comment: TOTAL # OF SEQS:132.
            Bankit Comment: TOTAL # OF SETS:1.
            
            ##Assembly-Data-START##
            Sequencing Technology :: Sanger dideoxy sequencing
            ##Assembly-Data-END##
FEATURES             Location/Qualifiers
     source          1..441
                     /organism="Human metapneumovirus"
                     /mol_type="viral cRNA"
                     /isolate="TH/B24958/2017A"
                     /isolation_source="Nasopharyngeal"
                     /host="Homo sapiens"
                     /db_xref="taxon:162145"
                     /country="Thailand"
                     /collection_date="18-Sep-17"
     CDS             <1..441
                     /note="fusion protein"
                     /codon_start=1
                     /product="F protein"
                     /translation="VYGSSVIYMVQLPIFGVIDTPCWIIKAAPSCSEKNGNYACLLRE
                     DQGWYCKNAGSTVYYPNEKDCETRGDHVFCDTAAGINVAEQSRECNINISTTNYPCKV
                     STGRHPISMVALSPLGALVACYKGVSCSIGSNRVGIIKQLPKGCS"
BASE COUNT      134 a     98 c    101 g    108 t
ORIGIN      
        1 gtctacggaa gctccgtgat ttacatggtt caattgccga tctttggtgt catagataca
       61 ccttgctgga taatcaaagc agccccctct tgctcagaaa aaaacgggaa ttatgcttgc
      121 ctcctaagag aagatcaagg gtggtattgt aaaaatgcag gatctactgt ttactaccca
      181 aacgaaaaag actgtgaaac aagaggtgat catgtttttt gtgacacagc agcagggatc
      241 aatgttgctg agcagtcgag agaatgcaac atcaacatat ctactaccaa ctacccgtgc
      301 aaagtcagca caggaagaca ccccataagc atggttgcac tatcacctct cggtgctttg
      361 gtggcttgct ataaaggggt aagctgctcg attggcagca atcgggttgg aatcatcaaa
      421 caattaccca aaggctgctc a
//
LOCUS       MH447923                   441 bp    cRNA    linear   VRL 06-JUN-2018
DEFINITION  Human metapneumovirus isolate TH/B24984/2017C.
ACCESSION   MH447923
VERSION
KEYWORDS    .
SOURCE      Human metapneumovirus (HMPV)
  ORGANISM  Human metapneumovirus
            Viruses; ssRNA viruses; ssRNA negative-strand viruses;
            Mononegavirales; Pneumoviridae; Metapneumovirus.
REFERENCE   1  (bases 1 to 441)
  AUTHORS   Thongpan,I.
  TITLE     Human metapneumovirus
  JOURNAL   Unpublished
REFERENCE   2  (bases 1 to 441)
  AUTHORS   Thongpan,I.
  TITLE     Direct Submission
  JOURNAL   Submitted (06-JUN-2018) Department of Pediatrics, Center of
            Excellence in Clinical Virology, Chulalongkorn, phayathai, Bangkok,
            Bangkok 10330, Thailand
COMMENT     Bankit Comment: TOTAL # OF SEQS:132.
            Bankit Comment: TOTAL # OF SETS:1.
            
            ##Assembly-Data-START##
            Sequencing Technology :: Sanger dideoxy sequencing
            ##Assembly-Data-END##
FEATURES             Location/Qualifiers
     source          1..441
                     /organism="Human metapneumovirus"
                     /mol_type="viral cRNA"
                     /isolate="TH/B24984/2017C"
                     /isolation_source="Nasopharyngeal"
                     /host="Homo sapiens"
                     /db_xref="taxon:162145"
                     /country="Thailand"
                     /collection_date="19-Sep-17"
     CDS             <1..441
                     /note="fusion protein"
                     /codon_start=1
                     /product="F protein"
                     /translation="VYGSSVIYMVQLPIFGVIDTPCWIVKAAPSCSEKKGNYACLLRE
                     DQGWYCQNAGSTVYYPNEKDCETRGDHVFCDTAAGINVAEQSKECNINISTTNYPCKV
                     STGRHPISMVALSPLGALVACYKGVSCSIGSNRVGIIKQLNKGCS"
BASE COUNT      129 a     95 c    111 g    106 t
ORIGIN      
        1 gtctacggga gctccgtaat ttacatggtg cagctgccaa tctttggcgt tatagatacg
       61 ccttgctgga tagtgaaagc agccccttct tgctctgaaa aaaagggaaa ctatgcttgc
      121 ctcctaagag aagaccaggg gtggtattgt cagaatgcag ggtcaactgt ctactaccca
      181 aatgagaagg actgtgaaac aaggggagat catgtctttt gcgacacagc agcaggaatt
      241 aatgttgctg agcaatcaaa ggagtgcaac atcaacatat ccactacaaa ttacccatgc
      301 aaagtcagca caggaaggca tcctatcagt atggttgcac tgtcccctct tggggctctg
      361 gtagcttgtt acaaaggagt aagctgttcc attggcagca atagagtagg gatcatcaag
      421 cagctgaaca aaggttgctc t
//
LOCUS       MH447924                   441 bp    cRNA    linear   VRL 06-JUN-2018
DEFINITION  Human metapneumovirus isolate TH/B25007/2017C.
ACCESSION   MH447924
VERSION
KEYWORDS    .
SOURCE      Human metapneumovirus (HMPV)
  ORGANISM  Human metapneumovirus
            Viruses; ssRNA viruses; ssRNA negative-strand viruses;
            Mononegavirales; Pneumoviridae; Metapneumovirus.
REFERENCE   1  (bases 1 to 441)
  AUTHORS   Thongpan,I.
  TITLE     Human metapneumovirus
  JOURNAL   Unpublished
REFERENCE   2  (bases 1 to 441)
  AUTHORS   Thongpan,I.
  TITLE     Direct Submission
  JOURNAL   Submitted (06-JUN-2018) Department of Pediatrics, Center of
            Excellence in Clinical Virology, Chulalongkorn, phayathai, Bangkok,
            Bangkok 10330, Thailand
COMMENT     Bankit Comment: TOTAL # OF SEQS:132.
            Bankit Comment: TOTAL # OF SETS:1.
            
            ##Assembly-Data-START##
            Sequencing Technology :: Sanger dideoxy sequencing
            ##Assembly-Data-END##
FEATURES             Location/Qualifiers
     source          1..441
                     /organism="Human metapneumovirus"
                     /mol_type="viral cRNA"
                     /isolate="TH/B25007/2017C"
                     /isolation_source="Nasopharyngeal"
                     /host="Homo sapiens"
                     /db_xref="taxon:162145"
                     /country="Thailand"
                     /collection_date="20-Sep-17"
     CDS             <1..441
                     /note="fusion protein"
                     /codon_start=1
                     /product="F protein"
                     /translation="VYGSSVIYMVQLPIFGVIDTPCWIIKAAPSCSEKNGNYACLLRE
                     DQGWYCKNAGSTVYYPNEKDCETRGDHVFCDTAAGINVAEQSRECNINISTTNYPCKV
                     STGRHPISMVALSPLGALVACYKGVSCSIGSNRVGIIKQLPKGCS"
BASE COUNT      134 a     98 c    101 g    108 t
ORIGIN      
        1 gtctacggaa gctccgtgat ttacatggtt caattgccga tctttggtgt catagataca
       61 ccttgctgga taatcaaagc agccccctct tgctcagaaa aaaacgggaa ttatgcttgc
      121 ctcctaagag aagatcaagg gtggtattgt aaaaatgcag gatctactgt ttactaccca
      181 aacgaaaaag actgtgaaac aagaggtgat catgtttttt gtgacacagc agcagggatc
      241 aatgttgctg agcagtcgag agaatgcaac atcaacatat ctactaccaa ctacccgtgc
      301 aaagtcagca caggaagaca ccccataagc atggttgcac tatcacctct cggtgctttg
      361 gtggcttgct ataaaggggt aagctgctcg attggcagca atcgggttgg aatcatcaaa
      421 caattaccca aaggctgctc a
//
LOCUS       MH447925                   441 bp    cRNA    linear   VRL 06-JUN-2018
DEFINITION  Human metapneumovirus isolate TH/B25041/2017C.
ACCESSION   MH447925
VERSION
KEYWORDS    .
SOURCE      Human metapneumovirus (HMPV)
  ORGANISM  Human metapneumovirus
            Viruses; ssRNA viruses; ssRNA negative-strand viruses;
            Mononegavirales; Pneumoviridae; Metapneumovirus.
REFERENCE   1  (bases 1 to 441)
  AUTHORS   Thongpan,I.
  TITLE     Human metapneumovirus
  JOURNAL   Unpublished
REFERENCE   2  (bases 1 to 441)
  AUTHORS   Thongpan,I.
  TITLE     Direct Submission
  JOURNAL   Submitted (06-JUN-2018) Department of Pediatrics, Center of
            Excellence in Clinical Virology, Chulalongkorn, phayathai, Bangkok,
            Bangkok 10330, Thailand
COMMENT     Bankit Comment: TOTAL # OF SEQS:132.
            Bankit Comment: TOTAL # OF SETS:1.
            
            ##Assembly-Data-START##
            Sequencing Technology :: Sanger dideoxy sequencing
            ##Assembly-Data-END##
FEATURES             Location/Qualifiers
     source          1..441
                     /organism="Human metapneumovirus"
                     /mol_type="viral cRNA"
                     /isolate="TH/B25041/2017C"
                     /isolation_source="Nasopharyngeal"
                     /host="Homo sapiens"
                     /db_xref="taxon:162145"
                     /country="Thailand"
                     /collection_date="22-Sep-17"
     CDS             <1..441
                     /note="fusion protein"
                     /codon_start=1
                     /product="F protein"
                     /translation="VYGSSVIYMVQLPIFGVIDTPCWIVKAAPSCSEKKGNYACLLRE
                     DQGWYCQNAGSTVYYPNEKDCETRGDHVFCDTAAGINVAEQSKECNINISTTNYPCKV
                     STGRHPISMVALSPLGALVACYKGVSCSIGSNRVGIIKQLNKGCS"
BASE COUNT      129 a     96 c    111 g    105 t
ORIGIN      
        1 gtctacggga gctccgtaat ttacatggtg cagctgccaa tctttggcgt tatagatacg
       61 ccttgctgga tagtgaaagc agccccttca tgctccgaaa aaaagggaaa ctatgcttgc
      121 ctcctaagag aagaccaggg gtggtattgt cagaatgcag ggtcaactgt ctactaccca
      181 aatgaaaagg actgtgaaac aaggggagat catgtctttt gcgacacagc agcaggaatt
      241 aatgttgctg agcaatcaaa ggagtgcaac atcaacatat ccactacaaa ttacccatgc
      301 aaagtcagca caggaaggca tcctatcagt atggttgcac tgtcccctct tggggctctg
      361 gttgcttgtt acaagggagt aagctgttcc attggcagca atagagtagg gatcatcaag
      421 cagctgaaca aaggttgctc t
//
LOCUS       MH447926                   441 bp    cRNA    linear   VRL 06-JUN-2018
DEFINITION  Human metapneumovirus isolate TH/B25072/2017C.
ACCESSION   MH447926
VERSION
KEYWORDS    .
SOURCE      Human metapneumovirus (HMPV)
  ORGANISM  Human metapneumovirus
            Viruses; ssRNA viruses; ssRNA negative-strand viruses;
            Mononegavirales; Pneumoviridae; Metapneumovirus.
REFERENCE   1  (bases 1 to 441)
  AUTHORS   Thongpan,I.
  TITLE     Human metapneumovirus
  JOURNAL   Unpublished
REFERENCE   2  (bases 1 to 441)
  AUTHORS   Thongpan,I.
  TITLE     Direct Submission
  JOURNAL   Submitted (06-JUN-2018) Department of Pediatrics, Center of
            Excellence in Clinical Virology, Chulalongkorn, phayathai, Bangkok,
            Bangkok 10330, Thailand
COMMENT     Bankit Comment: TOTAL # OF SEQS:132.
            Bankit Comment: TOTAL # OF SETS:1.
            
            ##Assembly-Data-START##
            Sequencing Technology :: Sanger dideoxy sequencing
            ##Assembly-Data-END##
FEATURES             Location/Qualifiers
     source          1..441
                     /organism="Human metapneumovirus"
                     /mol_type="viral cRNA"
                     /isolate="TH/B25072/2017C"
                     /isolation_source="Nasopharyngeal"
                     /host="Homo sapiens"
                     /db_xref="taxon:162145"
                     /country="Thailand"
                     /collection_date="23-Sep-17"
     CDS             <1..441
                     /note="fusion protein"
                     /codon_start=1
                     /product="F protein"
                     /translation="VYGSSVIYMVQLPIFGVIDTPCWIIKAAPSCSEKNGNYACLLRE
                     DQGWYCKNAGSTVYYPNEKDCETRGDHVFCDTAAGINVAEQSRECNINISTTNYPCKV
                     STGRHPISMVALSPLGALVACYKGVSCSIGSNRVGIIKQLPKGCS"
BASE COUNT      134 a     99 c    101 g    107 t
ORIGIN      
        1 gtctacggaa gctccgtgat ttacatggtt caattgccga tctttggtgt catagataca
       61 ccttgctgga taatcaaagc agccccctct tgctcagaaa aaaacgggaa ttatgcttgc
      121 ctcctaagag aagatcaagg gtggtattgt aaaaatgcag gatctaccgt ttactaccca
      181 aacgaaaaag actgtgaaac aagaggtgat catgtttttt gtgacacagc agcagggatc
      241 aatgttgctg agcagtcgag agaatgcaac atcaacatat ctactaccaa ctacccgtgc
      301 aaagtcagca caggaagaca ccccataagc atggttgcac tatcacctct cggtgctttg
      361 gtggcttgct ataaaggggt aagctgctcg attggcagca atcgggttgg aatcatcaaa
      421 caattaccca aaggctgctc a
//
LOCUS       MH447927                   441 bp    cRNA    linear   VRL 06-JUN-2018
DEFINITION  Human metapneumovirus isolate TH/B25075/2017A.
ACCESSION   MH447927
VERSION
KEYWORDS    .
SOURCE      Human metapneumovirus (HMPV)
  ORGANISM  Human metapneumovirus
            Viruses; ssRNA viruses; ssRNA negative-strand viruses;
            Mononegavirales; Pneumoviridae; Metapneumovirus.
REFERENCE   1  (bases 1 to 441)
  AUTHORS   Thongpan,I.
  TITLE     Human metapneumovirus
  JOURNAL   Unpublished
REFERENCE   2  (bases 1 to 441)
  AUTHORS   Thongpan,I.
  TITLE     Direct Submission
  JOURNAL   Submitted (06-JUN-2018) Department of Pediatrics, Center of
            Excellence in Clinical Virology, Chulalongkorn, phayathai, Bangkok,
            Bangkok 10330, Thailand
COMMENT     Bankit Comment: TOTAL # OF SEQS:132.
            Bankit Comment: TOTAL # OF SETS:1.
            
            ##Assembly-Data-START##
            Sequencing Technology :: Sanger dideoxy sequencing
            ##Assembly-Data-END##
FEATURES             Location/Qualifiers
     source          1..441
                     /organism="Human metapneumovirus"
                     /mol_type="viral cRNA"
                     /isolate="TH/B25075/2017A"
                     /isolation_source="Nasopharyngeal"
                     /host="Homo sapiens"
                     /db_xref="taxon:162145"
                     /country="Thailand"
                     /collection_date="24-Sep-17"
     CDS             <1..441
                     /note="fusion protein"
                     /codon_start=1
                     /product="F protein"
                     /translation="VYGSSVIYMVQLPIFGVIDTPCWIIKAAPSCSEKNGNYACLLRE
                     DQGWYCKNAGSTVYYPNEKDCETRGDHVFCDTAAGINVAEQSRECNINISTTNYPCKV
                     STGRHPISMVALSPLGALVACYKGVSCSIGSNRVGIIKQLPKGCS"
BASE COUNT      136 a     98 c    100 g    107 t
ORIGIN      
        1 gtctacggaa gctccgtgat ttacatggtt caattgccga tctttggtgt catagataca
       61 ccttgctgga taatcaaagc agccccctct tgctcagaaa aaaacgggaa ttatgcttgc
      121 ctcctaagag aagatcaagg gtggtattgt aaaaatgcag gatctactgt ttactaccca
      181 aacgaaaaag actgtgaaac aagaggtgat catgtttttt gtgacacagc agcagggatc
      241 aatgttgctg agcagtcgag agaatgcaac atcaacatat ctactaccaa ctacccgtgc
      301 aaagtcagca caggaagaca ccccataagc atggttgcac tatcacctct cggagcttta
      361 gtggcttgct ataaaggggt aagctgctcg attggcagca atcgggttgg aatcatcaaa
      421 caattaccca aaggctgctc a
//
LOCUS       MH447928                   441 bp    cRNA    linear   VRL 06-JUN-2018
DEFINITION  Human metapneumovirus isolate TH/B25133/2017A.
ACCESSION   MH447928
VERSION
KEYWORDS    .
SOURCE      Human metapneumovirus (HMPV)
  ORGANISM  Human metapneumovirus
            Viruses; ssRNA viruses; ssRNA negative-strand viruses;
            Mononegavirales; Pneumoviridae; Metapneumovirus.
REFERENCE   1  (bases 1 to 441)
  AUTHORS   Thongpan,I.
  TITLE     Human metapneumovirus
  JOURNAL   Unpublished
REFERENCE   2  (bases 1 to 441)
  AUTHORS   Thongpan,I.
  TITLE     Direct Submission
  JOURNAL   Submitted (06-JUN-2018) Department of Pediatrics, Center of
            Excellence in Clinical Virology, Chulalongkorn, phayathai, Bangkok,
            Bangkok 10330, Thailand
COMMENT     Bankit Comment: TOTAL # OF SEQS:132.
            Bankit Comment: TOTAL # OF SETS:1.
            
            ##Assembly-Data-START##
            Sequencing Technology :: Sanger dideoxy sequencing
            ##Assembly-Data-END##
FEATURES             Location/Qualifiers
     source          1..441
                     /organism="Human metapneumovirus"
                     /mol_type="viral cRNA"
                     /isolate="TH/B25133/2017A"
                     /isolation_source="Nasopharyngeal"
                     /host="Homo sapiens"
                     /db_xref="taxon:162145"
                     /country="Thailand"
                     /collection_date="25-Sep-17"
     CDS             <1..441
                     /note="fusion protein"
                     /codon_start=1
                     /product="F protein"
                     /translation="VYGSSVIYMVQLPIFGVIDTPCWIIKAAPSCSEKNGNYACLLRE
                     DQGWYCKNAGSTVYYPNEKDCETRGDHVFCDTAAGINVAEQSRECNINISTTNYPCKV
                     STGRHPISMVALSPLGALVACYKGVSCSIGSNRVGIIKQLPKGCS"
BASE COUNT      134 a     98 c    101 g    108 t
ORIGIN      
        1 gtctacggaa gctccgtgat ttacatggtt caattgccga tctttggtgt catagataca
       61 ccttgctgga taatcaaagc agccccctct tgctcagaaa aaaacgggaa ttatgcttgc
      121 ctcctaagag aagatcaagg gtggtattgt aaaaatgcag gatctactgt ttactaccca
      181 aacgaaaaag actgtgaaac aagaggtgat catgtttttt gtgacacagc agcagggatc
      241 aatgttgctg agcagtcgag agaatgcaac atcaacatat ctactaccaa ctacccgtgc
      301 aaagtcagca caggaagaca ccccataagc atggttgcac tatcacctct cggtgctttg
      361 gtggcttgct ataaaggggt aagctgctcg attggcagca atcgggttgg aatcatcaaa
      421 caattaccca aaggctgctc a
//
LOCUS       MH447929                   441 bp    cRNA    linear   VRL 06-JUN-2018
DEFINITION  Human metapneumovirus isolate TH/B25165/2017C.
ACCESSION   MH447929
VERSION
KEYWORDS    .
SOURCE      Human metapneumovirus (HMPV)
  ORGANISM  Human metapneumovirus
            Viruses; ssRNA viruses; ssRNA negative-strand viruses;
            Mononegavirales; Pneumoviridae; Metapneumovirus.
REFERENCE   1  (bases 1 to 441)
  AUTHORS   Thongpan,I.
  TITLE     Human metapneumovirus
  JOURNAL   Unpublished
REFERENCE   2  (bases 1 to 441)
  AUTHORS   Thongpan,I.
  TITLE     Direct Submission
  JOURNAL   Submitted (06-JUN-2018) Department of Pediatrics, Center of
            Excellence in Clinical Virology, Chulalongkorn, phayathai, Bangkok,
            Bangkok 10330, Thailand
COMMENT     Bankit Comment: TOTAL # OF SEQS:132.
            Bankit Comment: TOTAL # OF SETS:1.
            
            ##Assembly-Data-START##
            Sequencing Technology :: Sanger dideoxy sequencing
            ##Assembly-Data-END##
FEATURES             Location/Qualifiers
     source          1..441
                     /organism="Human metapneumovirus"
                     /mol_type="viral cRNA"
                     /isolate="TH/B25165/2017C"
                     /isolation_source="Nasopharyngeal"
                     /host="Homo sapiens"
                     /db_xref="taxon:162145"
                     /country="Thailand"
                     /collection_date="26-Sep-17"
     CDS             <1..441
                     /note="fusion protein"
                     /codon_start=1
                     /product="F protein"
                     /translation="VYGSSVIYMVQLPIFGVIDTPCWIIKAAPSCSEKNGNYACLLRE
                     DQGWYCKNAGSTVYYPNEKDCETRGDHVFCDTAAGINVAEQSRECNINISTTNYPCKV
                     STGRHPISMVALSPLGALVACYKGVSCSIGSNRVGIIKQLPKGCS"
BASE COUNT      134 a     98 c    101 g    108 t
ORIGIN      
        1 gtctacggaa gctccgtgat ttacatggtt caattgccga tctttggtgt catagataca
       61 ccttgctgga taatcaaagc agccccctct tgctcagaaa aaaacgggaa ttatgcttgc
      121 ctcctaagag aagatcaagg gtggtattgt aaaaatgcag gatctactgt ttactaccca
      181 aacgaaaaag actgtgaaac aagaggtgat catgtttttt gtgacacagc agcagggatc
      241 aatgttgctg agcagtcgag agaatgcaac atcaacatat ctactaccaa ctacccgtgc
      301 aaagtcagca caggaagaca ccccataagc atggttgcac tatcacctct cggtgctttg
      361 gtggcttgct ataaaggggt aagctgctcg attggcagca atcgggttgg aatcatcaaa
      421 caattaccca aaggctgctc a
//
LOCUS       MH447930                   441 bp    cRNA    linear   VRL 06-JUN-2018
DEFINITION  Human metapneumovirus isolate TH/B25201/2017C.
ACCESSION   MH447930
VERSION
KEYWORDS    .
SOURCE      Human metapneumovirus (HMPV)
  ORGANISM  Human metapneumovirus
            Viruses; ssRNA viruses; ssRNA negative-strand viruses;
            Mononegavirales; Pneumoviridae; Metapneumovirus.
REFERENCE   1  (bases 1 to 441)
  AUTHORS   Thongpan,I.
  TITLE     Human metapneumovirus
  JOURNAL   Unpublished
REFERENCE   2  (bases 1 to 441)
  AUTHORS   Thongpan,I.
  TITLE     Direct Submission
  JOURNAL   Submitted (06-JUN-2018) Department of Pediatrics, Center of
            Excellence in Clinical Virology, Chulalongkorn, phayathai, Bangkok,
            Bangkok 10330, Thailand
COMMENT     Bankit Comment: TOTAL # OF SEQS:132.
            Bankit Comment: TOTAL # OF SETS:1.
            
            ##Assembly-Data-START##
            Sequencing Technology :: Sanger dideoxy sequencing
            ##Assembly-Data-END##
FEATURES             Location/Qualifiers
     source          1..441
                     /organism="Human metapneumovirus"
                     /mol_type="viral cRNA"
                     /isolate="TH/B25201/2017C"
                     /isolation_source="Nasopharyngeal"
                     /host="Homo sapiens"
                     /db_xref="taxon:162145"
                     /country="Thailand"
                     /collection_date="28-Sep-17"
     CDS             <1..441
                     /note="fusion protein"
                     /codon_start=1
                     /product="F protein"
                     /translation="VYGSSVIYMVQLPIFGVIDTPCWIIKAAPSCSEKNGNYACLLRE
                     DQGWYCKNAGSTVYYPNEKDCETRGDHVFCDTAAGINVAEQSRECNINISTTNYPCKV
                     STGRHPISMVALSPLGALVACYKGVSCSIGSNRVGIIKQLPKGCS"
BASE COUNT      134 a     98 c    101 g    108 t
ORIGIN      
        1 gtctacggaa gctccgtgat ttacatggtt caattgccga tctttggtgt catagataca
       61 ccttgctgga taatcaaagc agccccctct tgctcagaaa aaaacgggaa ttatgcttgc
      121 ctcctaagag aagatcaagg gtggtattgt aaaaatgcag gatctactgt ttactaccca
      181 aacgaaaaag actgtgaaac aagaggtgat catgtttttt gtgacacagc agcagggatc
      241 aatgttgctg agcagtcgag agaatgcaac atcaacatat ctactaccaa ctacccgtgc
      301 aaagtcagca caggaagaca ccccataagc atggttgcac tatcacctct cggtgctttg
      361 gtggcttgct ataaaggggt aagctgctcg attggcagca atcgggttgg aatcatcaaa
      421 caattaccca aaggctgctc a
//
LOCUS       MH447931                   441 bp    cRNA    linear   VRL 06-JUN-2018
DEFINITION  Human metapneumovirus isolate TH/B25323/2017A.
ACCESSION   MH447931
VERSION
KEYWORDS    .
SOURCE      Human metapneumovirus (HMPV)
  ORGANISM  Human metapneumovirus
            Viruses; ssRNA viruses; ssRNA negative-strand viruses;
            Mononegavirales; Pneumoviridae; Metapneumovirus.
REFERENCE   1  (bases 1 to 441)
  AUTHORS   Thongpan,I.
  TITLE     Human metapneumovirus
  JOURNAL   Unpublished
REFERENCE   2  (bases 1 to 441)
  AUTHORS   Thongpan,I.
  TITLE     Direct Submission
  JOURNAL   Submitted (06-JUN-2018) Department of Pediatrics, Center of
            Excellence in Clinical Virology, Chulalongkorn, phayathai, Bangkok,
            Bangkok 10330, Thailand
COMMENT     Bankit Comment: TOTAL # OF SEQS:132.
            Bankit Comment: TOTAL # OF SETS:1.
            
            ##Assembly-Data-START##
            Sequencing Technology :: Sanger dideoxy sequencing
            ##Assembly-Data-END##
FEATURES             Location/Qualifiers
     source          1..441
                     /organism="Human metapneumovirus"
                     /mol_type="viral cRNA"
                     /isolate="TH/B25323/2017A"
                     /isolation_source="Nasopharyngeal"
                     /host="Homo sapiens"
                     /db_xref="taxon:162145"
                     /country="Thailand"
                     /collection_date="2-Oct-17"
     CDS             <1..441
                     /note="fusion protein"
                     /codon_start=1
                     /product="F protein"
                     /translation="VYGSSVIYMVQLPIFGVIDTPCWIIKAAPSCSEKNGNYACLLRE
                     DQGWYCKNAGSTVYYPNEKDCETRGDHVFCDTAAGINVAEQSRECNINISTTNYPCKV
                     STGRHPISMVALSPLGALVACYKGVSCSIGSNRVGIIKQLPKGCS"
BASE COUNT      134 a     98 c    101 g    108 t
ORIGIN      
        1 gtctacggaa gctccgtgat ttacatggtt caattgccga tctttggtgt catagataca
       61 ccttgctgga taatcaaagc agccccctcc tgctcagaaa aaaacgggaa ttatgcttgc
      121 ctcctaagag aagatcaagg gtggtattgt aaaaatgcag gatctactgt ttactaccca
      181 aacgaaaaag actgtgaaac aagaggtgat catgtttttt gtgacacagc agcagggatc
      241 aatgttgctg agcagtcgag agaatgcaac atcaacatat ctactaccaa ctacccgtgc
      301 aaagtcagca caggaagaca ccccataagc atggttgcac tatcacctct cggtgctttg
      361 gtggcttgct ataaaggggt aagctgctcg attggcagca atcgggttgg aatcatcaaa
      421 caattaccca aaggttgctc a
//
LOCUS       MH447932                   441 bp    cRNA    linear   VRL 06-JUN-2018
DEFINITION  Human metapneumovirus isolate TH/B25353/2017A.
ACCESSION   MH447932
VERSION
KEYWORDS    .
SOURCE      Human metapneumovirus (HMPV)
  ORGANISM  Human metapneumovirus
            Viruses; ssRNA viruses; ssRNA negative-strand viruses;
            Mononegavirales; Pneumoviridae; Metapneumovirus.
REFERENCE   1  (bases 1 to 441)
  AUTHORS   Thongpan,I.
  TITLE     Human metapneumovirus
  JOURNAL   Unpublished
REFERENCE   2  (bases 1 to 441)
  AUTHORS   Thongpan,I.
  TITLE     Direct Submission
  JOURNAL   Submitted (06-JUN-2018) Department of Pediatrics, Center of
            Excellence in Clinical Virology, Chulalongkorn, phayathai, Bangkok,
            Bangkok 10330, Thailand
COMMENT     Bankit Comment: TOTAL # OF SEQS:132.
            Bankit Comment: TOTAL # OF SETS:1.
            
            ##Assembly-Data-START##
            Sequencing Technology :: Sanger dideoxy sequencing
            ##Assembly-Data-END##
FEATURES             Location/Qualifiers
     source          1..441
                     /organism="Human metapneumovirus"
                     /mol_type="viral cRNA"
                     /isolate="TH/B25353/2017A"
                     /isolation_source="Nasopharyngeal"
                     /host="Homo sapiens"
                     /db_xref="taxon:162145"
                     /country="Thailand"
                     /collection_date="3-Oct-17"
     CDS             <1..441
                     /note="fusion protein"
                     /codon_start=1
                     /product="F protein"
                     /translation="VYGSSVIYMVQLPIFGVIDTPCWIIKAAPSCSEKNGNYACLLRE
                     DQGWYCKNAGSTVYYPNEKDCETRGDHVFCDTAAGINVAEQSRECNINISTTNYPCKV
                     STGRHPISMVALSPLGALVACYKGVSCSIGSNRVGIIKQLPKGCS"
BASE COUNT      134 a     98 c    101 g    108 t
ORIGIN      
        1 gtctacggaa gctccgtgat ttacatggtt caattgccga tctttggtgt catagataca
       61 ccttgctgga taatcaaagc agccccctct tgctcagaaa aaaacgggaa ttatgcttgc
      121 ctcctaagag aagatcaagg gtggtattgt aaaaatgcag gatctactgt ttactaccca
      181 aacgaaaaag actgtgaaac aagaggtgat catgtttttt gtgacacagc agcagggatc
      241 aatgttgctg agcagtcgag agaatgcaac atcaacatat ctactaccaa ctacccgtgc
      301 aaagtcagca caggaagaca ccccataagc atggttgcac tatcacctct cggtgctttg
      361 gtggcttgct ataaaggggt aagctgctcg attggcagca atcgggttgg aatcatcaaa
      421 caattaccca aaggctgctc a
//
LOCUS       MH447933                   441 bp    cRNA    linear   VRL 06-JUN-2018
DEFINITION  Human metapneumovirus isolate TH/B25384/2017C.
ACCESSION   MH447933
VERSION
KEYWORDS    .
SOURCE      Human metapneumovirus (HMPV)
  ORGANISM  Human metapneumovirus
            Viruses; ssRNA viruses; ssRNA negative-strand viruses;
            Mononegavirales; Pneumoviridae; Metapneumovirus.
REFERENCE   1  (bases 1 to 441)
  AUTHORS   Thongpan,I.
  TITLE     Human metapneumovirus
  JOURNAL   Unpublished
REFERENCE   2  (bases 1 to 441)
  AUTHORS   Thongpan,I.
  TITLE     Direct Submission
  JOURNAL   Submitted (06-JUN-2018) Department of Pediatrics, Center of
            Excellence in Clinical Virology, Chulalongkorn, phayathai, Bangkok,
            Bangkok 10330, Thailand
COMMENT     Bankit Comment: TOTAL # OF SEQS:132.
            Bankit Comment: TOTAL # OF SETS:1.
            
            ##Assembly-Data-START##
            Sequencing Technology :: Sanger dideoxy sequencing
            ##Assembly-Data-END##
FEATURES             Location/Qualifiers
     source          1..441
                     /organism="Human metapneumovirus"
                     /mol_type="viral cRNA"
                     /isolate="TH/B25384/2017C"
                     /isolation_source="Nasopharyngeal"
                     /host="Homo sapiens"
                     /db_xref="taxon:162145"
                     /country="Thailand"
                     /collection_date="4-Oct-17"
     CDS             <1..441
                     /note="fusion protein"
                     /codon_start=1
                     /product="F protein"
                     /translation="VYGSSVIYMVQLPIFGVIDTPCWIIKAAPSCSEKNGNYACLLRE
                     DQGWYCKNAGSTVYYPNEKDCETRGDHVFCDTAAGINVAEQSRECNINISTTNYPCKV
                     STGRHPISMVALSPLGALVACYKGVSCSIGSNRVGIIKQLPKGCS"
BASE COUNT      134 a     98 c    101 g    108 t
ORIGIN      
        1 gtctacggaa gctccgtgat ttacatggtt caattgccga tctttggtgt catagataca
       61 ccttgctgga taatcaaagc agccccctct tgctcagaaa aaaacgggaa ttatgcttgc
      121 ctcctaagag aagatcaagg gtggtattgt aaaaatgcag gatctactgt ttactaccca
      181 aacgaaaaag actgtgaaac aagaggtgat catgtttttt gtgacacagc agcagggatc
      241 aatgttgctg agcagtcgag agaatgcaac atcaacatat ctactaccaa ctacccgtgc
      301 aaagtcagca caggaagaca ccccataagc atggttgcac tatcacctct cggtgctttg
      361 gtggcttgct ataaaggggt aagctgctcg attggcagca atcgggttgg aatcatcaaa
      421 caattaccca aaggctgctc a
//
LOCUS       MH447934                   441 bp    cRNA    linear   VRL 06-JUN-2018
DEFINITION  Human metapneumovirus isolate TH/B25431/2017A.
ACCESSION   MH447934
VERSION
KEYWORDS    .
SOURCE      Human metapneumovirus (HMPV)
  ORGANISM  Human metapneumovirus
            Viruses; ssRNA viruses; ssRNA negative-strand viruses;
            Mononegavirales; Pneumoviridae; Metapneumovirus.
REFERENCE   1  (bases 1 to 441)
  AUTHORS   Thongpan,I.
  TITLE     Human metapneumovirus
  JOURNAL   Unpublished
REFERENCE   2  (bases 1 to 441)
  AUTHORS   Thongpan,I.
  TITLE     Direct Submission
  JOURNAL   Submitted (06-JUN-2018) Department of Pediatrics, Center of
            Excellence in Clinical Virology, Chulalongkorn, phayathai, Bangkok,
            Bangkok 10330, Thailand
COMMENT     Bankit Comment: TOTAL # OF SEQS:132.
            Bankit Comment: TOTAL # OF SETS:1.
            
            ##Assembly-Data-START##
            Sequencing Technology :: Sanger dideoxy sequencing
            ##Assembly-Data-END##
FEATURES             Location/Qualifiers
     source          1..441
                     /organism="Human metapneumovirus"
                     /mol_type="viral cRNA"
                     /isolate="TH/B25431/2017A"
                     /isolation_source="Nasopharyngeal"
                     /host="Homo sapiens"
                     /db_xref="taxon:162145"
                     /country="Thailand"
                     /collection_date="7-Oct-17"
     CDS             <1..441
                     /note="fusion protein"
                     /codon_start=1
                     /product="F protein"
                     /translation="VYGSSVIYMVQLPIFGVIDTPCWIIKAAPSCSEKNGNYACLLRE
                     DQGWYCKNAGSTVYYPNEKDCETRGDHVFCDTAAGINVAEQSRECNINISTTNYPCKV
                     STGRHPISMVALSPLGALVACYKGVSCSIGSNRVGIIKQLPKGCS"
BASE COUNT      134 a     98 c    101 g    108 t
ORIGIN      
        1 gtctacggaa gctccgtgat ttacatggtt caattgccga tctttggtgt catagataca
       61 ccttgctgga taatcaaagc agccccctct tgctcagaaa aaaacgggaa ttatgcttgc
      121 ctcctaagag aagatcaagg gtggtattgt aaaaatgcag gatctactgt ttactaccca
      181 aacgaaaaag actgtgaaac aagaggtgat catgtttttt gtgacacagc agcagggatc
      241 aatgttgctg agcagtcgag agaatgcaac atcaacatat ctactaccaa ctacccgtgc
      301 aaagtcagca caggaagaca ccccataagc atggttgcac tatcacctct cggtgctttg
      361 gtggcttgct ataaaggggt aagctgctcg attggcagca atcgggttgg aatcatcaaa
      421 caattaccca aaggctgctc a
//
LOCUS       MH447935                   441 bp    cRNA    linear   VRL 06-JUN-2018
DEFINITION  Human metapneumovirus isolate TH/B25458/2017C.
ACCESSION   MH447935
VERSION
KEYWORDS    .
SOURCE      Human metapneumovirus (HMPV)
  ORGANISM  Human metapneumovirus
            Viruses; ssRNA viruses; ssRNA negative-strand viruses;
            Mononegavirales; Pneumoviridae; Metapneumovirus.
REFERENCE   1  (bases 1 to 441)
  AUTHORS   Thongpan,I.
  TITLE     Human metapneumovirus
  JOURNAL   Unpublished
REFERENCE   2  (bases 1 to 441)
  AUTHORS   Thongpan,I.
  TITLE     Direct Submission
  JOURNAL   Submitted (06-JUN-2018) Department of Pediatrics, Center of
            Excellence in Clinical Virology, Chulalongkorn, phayathai, Bangkok,
            Bangkok 10330, Thailand
COMMENT     Bankit Comment: TOTAL # OF SEQS:132.
            Bankit Comment: TOTAL # OF SETS:1.
            
            ##Assembly-Data-START##
            Sequencing Technology :: Sanger dideoxy sequencing
            ##Assembly-Data-END##
FEATURES             Location/Qualifiers
     source          1..441
                     /organism="Human metapneumovirus"
                     /mol_type="viral cRNA"
                     /isolate="TH/B25458/2017C"
                     /isolation_source="Nasopharyngeal"
                     /host="Homo sapiens"
                     /db_xref="taxon:162145"
                     /country="Thailand"
                     /collection_date="8-Oct-17"
     CDS             <1..441
                     /note="fusion protein"
                     /codon_start=1
                     /product="F protein"
                     /translation="VYGSSVIYMVQLPIFGVIDTPCWIIKAAPSCSEKNGNYACLLRE
                     DQGWYCKNAGSTVYYPNEKDCETRGDHVFCDTAAGINVAEQSRECNINISTTNYPCKV
                     STGRHPISMVALSPLGALVACYKGVSCSIGSNRVGIIKQLPKGCS"
BASE COUNT      134 a     98 c    101 g    108 t
ORIGIN      
        1 gtctacggaa gctccgtgat ttacatggtt caattgccga tctttggtgt catagataca
       61 ccttgctgga taatcaaagc agccccctct tgctcagaaa aaaacgggaa ttatgcttgc
      121 ctcctaagag aagatcaagg gtggtattgt aaaaatgcag gatctactgt ttactaccca
      181 aacgaaaaag actgtgaaac aagaggtgat catgtttttt gtgacacagc agcagggatc
      241 aatgttgctg agcagtcgag agaatgcaac atcaacatat ctactaccaa ctacccgtgc
      301 aaagtcagca caggaagaca ccccataagc atggttgcac tatcacctct cggtgctttg
      361 gtggcttgct ataaaggggt aagctgctcg attggcagca atcgggttgg aatcatcaaa
      421 caattaccca aaggctgctc a
//
LOCUS       MH447936                   441 bp    cRNA    linear   VRL 06-JUN-2018
DEFINITION  Human metapneumovirus isolate TH/B25534/2017C.
ACCESSION   MH447936
VERSION
KEYWORDS    .
SOURCE      Human metapneumovirus (HMPV)
  ORGANISM  Human metapneumovirus
            Viruses; ssRNA viruses; ssRNA negative-strand viruses;
            Mononegavirales; Pneumoviridae; Metapneumovirus.
REFERENCE   1  (bases 1 to 441)
  AUTHORS   Thongpan,I.
  TITLE     Human metapneumovirus
  JOURNAL   Unpublished
REFERENCE   2  (bases 1 to 441)
  AUTHORS   Thongpan,I.
  TITLE     Direct Submission
  JOURNAL   Submitted (06-JUN-2018) Department of Pediatrics, Center of
            Excellence in Clinical Virology, Chulalongkorn, phayathai, Bangkok,
            Bangkok 10330, Thailand
COMMENT     Bankit Comment: TOTAL # OF SEQS:132.
            Bankit Comment: TOTAL # OF SETS:1.
            
            ##Assembly-Data-START##
            Sequencing Technology :: Sanger dideoxy sequencing
            ##Assembly-Data-END##
FEATURES             Location/Qualifiers
     source          1..441
                     /organism="Human metapneumovirus"
                     /mol_type="viral cRNA"
                     /isolate="TH/B25534/2017C"
                     /isolation_source="Nasopharyngeal"
                     /host="Homo sapiens"
                     /db_xref="taxon:162145"
                     /country="Thailand"
                     /collection_date="10-Oct-17"
     CDS             <1..441
                     /note="fusion protein"
                     /codon_start=1
                     /product="F protein"
                     /translation="VYGSSVIYMVQLPIFGVIDTPCWIIKAAPSCSEKTGNYACLLRE
                     DQGWYCKNAGSTVYYPNEKDCETRGDHVFCDTAAGINVAEQSRECNINISTTNYPCKV
                     STGRHPISMVALSPLGALVACYKGVSCSIGSNRVGIIKQLPKGCS"
BASE COUNT      132 a     99 c    102 g    108 t
ORIGIN      
        1 gtctacggaa gctccgtgat ttacatggtt caattgccga tctttggtgt catagataca
       61 ccttgctgga taatcaaagc agccccctct tgctcagaaa aaaccgggaa ttatgcttgc
      121 ctcctaagag aagatcaagg gtggtattgt aaaaatgcag gatctactgt ttactaccca
      181 aacgaaaagg actgtgaaac aagaggtgat catgtttttt gtgacacagc agcagggatc
      241 aatgttgctg agcagtcgag agaatgcaac atcaacatat ctactaccaa ctacccgtgc
      301 aaagtcagca caggaagaca ccccataagc atggttgcac tatcacctct cggtgctttg
      361 gtggcttgct ataaaggggt aagctgctcg attggcagca atcgggttgg aatcatcaaa
      421 caattaccca aaggctgctc a
//
LOCUS       MH447937                   441 bp    cRNA    linear   VRL 06-JUN-2018
DEFINITION  Human metapneumovirus isolate TH/B25569/2017A.
ACCESSION   MH447937
VERSION
KEYWORDS    .
SOURCE      Human metapneumovirus (HMPV)
  ORGANISM  Human metapneumovirus
            Viruses; ssRNA viruses; ssRNA negative-strand viruses;
            Mononegavirales; Pneumoviridae; Metapneumovirus.
REFERENCE   1  (bases 1 to 441)
  AUTHORS   Thongpan,I.
  TITLE     Human metapneumovirus
  JOURNAL   Unpublished
REFERENCE   2  (bases 1 to 441)
  AUTHORS   Thongpan,I.
  TITLE     Direct Submission
  JOURNAL   Submitted (06-JUN-2018) Department of Pediatrics, Center of
            Excellence in Clinical Virology, Chulalongkorn, phayathai, Bangkok,
            Bangkok 10330, Thailand
COMMENT     Bankit Comment: TOTAL # OF SEQS:132.
            Bankit Comment: TOTAL # OF SETS:1.
            
            ##Assembly-Data-START##
            Sequencing Technology :: Sanger dideoxy sequencing
            ##Assembly-Data-END##
FEATURES             Location/Qualifiers
     source          1..441
                     /organism="Human metapneumovirus"
                     /mol_type="viral cRNA"
                     /isolate="TH/B25569/2017A"
                     /isolation_source="Nasopharyngeal"
                     /host="Homo sapiens"
                     /db_xref="taxon:162145"
                     /country="Thailand"
                     /collection_date="11-Oct-17"
     CDS             <1..441
                     /note="fusion protein"
                     /codon_start=1
                     /product="F protein"
                     /translation="VYGSSVIYMVQLPIFGVIDTPCWIIKAAPSCSEKNGNYACLLRE
                     DQGWYCKNAGSTVYYPNEKDCETRGDHVFCDTAAGINVAEQSRECNINISTTNYPCKV
                     STGRHPISMVALSPLGALVACYKGVSCSIGSNRVGIIKQLPKGCS"
BASE COUNT      134 a     98 c    101 g    108 t
ORIGIN      
        1 gtctacggaa gctccgtgat ttacatggtt caattgccga tctttggtgt catagataca
       61 ccttgctgga taatcaaagc agccccctct tgctcagaaa aaaacgggaa ttatgcttgc
      121 ctcctaagag aagatcaagg gtggtattgt aaaaatgcag gatctactgt ttactaccca
      181 aacgaaaaag actgtgaaac aagaggtgat catgtttttt gtgacacagc agcagggatc
      241 aatgttgctg agcagtcgag agaatgcaac atcaacatat ctactaccaa ctacccgtgc
      301 aaagtcagca caggaagaca ccccataagc atggttgcac tatcacctct cggtgctttg
      361 gtggcttgct ataaaggggt aagctgctcg attggcagca atcgggttgg aatcatcaaa
      421 caattaccca aaggctgctc a
//
LOCUS       MH447938                   441 bp    cRNA    linear   VRL 06-JUN-2018
DEFINITION  Human metapneumovirus isolate TH/B25582/2017C.
ACCESSION   MH447938
VERSION
KEYWORDS    .
SOURCE      Human metapneumovirus (HMPV)
  ORGANISM  Human metapneumovirus
            Viruses; ssRNA viruses; ssRNA negative-strand viruses;
            Mononegavirales; Pneumoviridae; Metapneumovirus.
REFERENCE   1  (bases 1 to 441)
  AUTHORS   Thongpan,I.
  TITLE     Human metapneumovirus
  JOURNAL   Unpublished
REFERENCE   2  (bases 1 to 441)
  AUTHORS   Thongpan,I.
  TITLE     Direct Submission
  JOURNAL   Submitted (06-JUN-2018) Department of Pediatrics, Center of
            Excellence in Clinical Virology, Chulalongkorn, phayathai, Bangkok,
            Bangkok 10330, Thailand
COMMENT     Bankit Comment: TOTAL # OF SEQS:132.
            Bankit Comment: TOTAL # OF SETS:1.
            
            ##Assembly-Data-START##
            Sequencing Technology :: Sanger dideoxy sequencing
            ##Assembly-Data-END##
FEATURES             Location/Qualifiers
     source          1..441
                     /organism="Human metapneumovirus"
                     /mol_type="viral cRNA"
                     /isolate="TH/B25582/2017C"
                     /isolation_source="Nasopharyngeal"
                     /host="Homo sapiens"
                     /db_xref="taxon:162145"
                     /country="Thailand"
                     /collection_date="11-Oct-17"
     CDS             <1..441
                     /note="fusion protein"
                     /codon_start=1
                     /product="F protein"
                     /translation="VYGSSVIYMVQLPIFGVIDTPCWIIKAAPSCSEKNGNYACLLRE
                     DQGWYCKNAGSTVYYPNEKDCETRGDHVFCDTAAGINVAEQSRECNINISTTNYPCKV
                     STGRHPISMVALSPLGALVACYKGVSCSIGSNRVGIIKQLPKGCS"
BASE COUNT      134 a     98 c    101 g    108 t
ORIGIN      
        1 gtctacggaa gctccgtgat ttacatggtt caattgccga tctttggtgt catagataca
       61 ccttgctgga taatcaaagc agccccctct tgctcagaaa aaaacgggaa ttatgcttgc
      121 ctcctaagag aagatcaagg gtggtattgt aaaaatgcag gatctactgt ttactaccca
      181 aacgaaaaag actgtgaaac aagaggtgat catgtttttt gtgacacagc agcagggatc
      241 aatgttgctg agcagtcgag agaatgcaac atcaacatat ctactaccaa ctacccgtgc
      301 aaagtcagca caggaagaca ccccataagc atggttgcac tatcacctct cggtgctttg
      361 gtggcttgct ataaaggggt aagctgctcg attggcagca atcgggttgg aatcatcaaa
      421 caattaccca aaggctgctc a
//
LOCUS       MH447939                   441 bp    cRNA    linear   VRL 06-JUN-2018
DEFINITION  Human metapneumovirus isolate TH/B25769/2017C.
ACCESSION   MH447939
VERSION
KEYWORDS    .
SOURCE      Human metapneumovirus (HMPV)
  ORGANISM  Human metapneumovirus
            Viruses; ssRNA viruses; ssRNA negative-strand viruses;
            Mononegavirales; Pneumoviridae; Metapneumovirus.
REFERENCE   1  (bases 1 to 441)
  AUTHORS   Thongpan,I.
  TITLE     Human metapneumovirus
  JOURNAL   Unpublished
REFERENCE   2  (bases 1 to 441)
  AUTHORS   Thongpan,I.
  TITLE     Direct Submission
  JOURNAL   Submitted (06-JUN-2018) Department of Pediatrics, Center of
            Excellence in Clinical Virology, Chulalongkorn, phayathai, Bangkok,
            Bangkok 10330, Thailand
COMMENT     Bankit Comment: TOTAL # OF SEQS:132.
            Bankit Comment: TOTAL # OF SETS:1.
            
            ##Assembly-Data-START##
            Sequencing Technology :: Sanger dideoxy sequencing
            ##Assembly-Data-END##
FEATURES             Location/Qualifiers
     source          1..441
                     /organism="Human metapneumovirus"
                     /mol_type="viral cRNA"
                     /isolate="TH/B25769/2017C"
                     /isolation_source="Nasopharyngeal"
                     /host="Homo sapiens"
                     /db_xref="taxon:162145"
                     /country="Thailand"
                     /collection_date="18-Oct-17"
     CDS             <1..441
                     /note="fusion protein"
                     /codon_start=1
                     /product="F protein"
                     /translation="VYGSSVIYMVQLPIFGVIDTPCWIIKAAPSCSEKNGNYACLLRE
                     DQGWYCKNAGSTVYYPNEKDCETRGDHVFCDTAAGINVAEQSRECNINISTTNYPCKV
                     STGRHPISMVALSPLGALVACYKGVSCSIGSNRVGIIKQLPKGCS"
BASE COUNT      134 a     99 c    101 g    107 t
ORIGIN      
        1 gtctacggaa gctccgtgat ttacatggtt caactgccga tctttggtgt catagataca
       61 ccttgctgga taatcaaagc agccccctct tgctcagaaa aaaacgggaa ttatgcttgc
      121 ctcctaagag aagatcaagg gtggtattgt aaaaatgcag gatctactgt ttactaccca
      181 aacgaaaaag actgtgaaac aagaggtgat catgtttttt gtgacacagc agcagggatc
      241 aatgttgctg agcagtcgag agaatgcaac atcaacatat ctactaccaa ctacccgtgc
      301 aaagtcagca caggaagaca ccccataagc atggttgcac tatcacctct cggtgctttg
      361 gtggcttgct ataaaggggt aagctgctcg attggcagca atcgggttgg aatcatcaaa
      421 caattaccca aaggctgctc a
//
LOCUS       MH447940                   441 bp    cRNA    linear   VRL 06-JUN-2018
DEFINITION  Human metapneumovirus isolate TH/B25779/2017A.
ACCESSION   MH447940
VERSION
KEYWORDS    .
SOURCE      Human metapneumovirus (HMPV)
  ORGANISM  Human metapneumovirus
            Viruses; ssRNA viruses; ssRNA negative-strand viruses;
            Mononegavirales; Pneumoviridae; Metapneumovirus.
REFERENCE   1  (bases 1 to 441)
  AUTHORS   Thongpan,I.
  TITLE     Human metapneumovirus
  JOURNAL   Unpublished
REFERENCE   2  (bases 1 to 441)
  AUTHORS   Thongpan,I.
  TITLE     Direct Submission
  JOURNAL   Submitted (06-JUN-2018) Department of Pediatrics, Center of
            Excellence in Clinical Virology, Chulalongkorn, phayathai, Bangkok,
            Bangkok 10330, Thailand
COMMENT     Bankit Comment: TOTAL # OF SEQS:132.
            Bankit Comment: TOTAL # OF SETS:1.
            
            ##Assembly-Data-START##
            Sequencing Technology :: Sanger dideoxy sequencing
            ##Assembly-Data-END##
FEATURES             Location/Qualifiers
     source          1..441
                     /organism="Human metapneumovirus"
                     /mol_type="viral cRNA"
                     /isolate="TH/B25779/2017A"
                     /isolation_source="Nasopharyngeal"
                     /host="Homo sapiens"
                     /db_xref="taxon:162145"
                     /country="Thailand"
                     /collection_date="19-Oct-17"
     CDS             <1..441
                     /note="fusion protein"
                     /codon_start=1
                     /product="F protein"
                     /translation="VYGSSVIYMVQLPIFGVIDTPCWIIKAAPSCSEKNGNYACLLRE
                     DQGWYCKNAGSTVYYPNEKDCETRGDHVFCDTAAGINVAEQSRECNINISTTNYPCKV
                     STGRHPISMVALSPLGALVACYKGVSCSIGSNRVGIIKQLPKGCS"
BASE COUNT      133 a     98 c    102 g    108 t
ORIGIN      
        1 gtctacggaa gctccgtgat ttacatggtt caattgccga tctttggtgt catagataca
       61 ccttgctgga taatcaaagc agccccctct tgctcagaaa aaaacgggaa ttatgcttgc
      121 ctcctaagag aagatcaagg gtggtattgt aaaaatgcag gatctactgt ttactaccca
      181 aacgaaaaag actgtgaaac aagaggtgat catgtttttt gtgacacagc agcagggatc
      241 aatgttgctg agcagtcgag agaatgcaac atcaacatat ctactaccaa ctacccgtgc
      301 aaagtcagca caggaagaca ccccataagc atggttgcac tatcacctct cggtgctttg
      361 gtggcttgct ataaaggggt aagctgctcg attggcagca atcgggttgg aatcatcaag
      421 caattaccca aaggctgctc a
//
LOCUS       MH447941                   441 bp    cRNA    linear   VRL 06-JUN-2018
DEFINITION  Human metapneumovirus isolate TH/B25815/2017A.
ACCESSION   MH447941
VERSION
KEYWORDS    .
SOURCE      Human metapneumovirus (HMPV)
  ORGANISM  Human metapneumovirus
            Viruses; ssRNA viruses; ssRNA negative-strand viruses;
            Mononegavirales; Pneumoviridae; Metapneumovirus.
REFERENCE   1  (bases 1 to 441)
  AUTHORS   Thongpan,I.
  TITLE     Human metapneumovirus
  JOURNAL   Unpublished
REFERENCE   2  (bases 1 to 441)
  AUTHORS   Thongpan,I.
  TITLE     Direct Submission
  JOURNAL   Submitted (06-JUN-2018) Department of Pediatrics, Center of
            Excellence in Clinical Virology, Chulalongkorn, phayathai, Bangkok,
            Bangkok 10330, Thailand
COMMENT     Bankit Comment: TOTAL # OF SEQS:132.
            Bankit Comment: TOTAL # OF SETS:1.
            
            ##Assembly-Data-START##
            Sequencing Technology :: Sanger dideoxy sequencing
            ##Assembly-Data-END##
FEATURES             Location/Qualifiers
     source          1..441
                     /organism="Human metapneumovirus"
                     /mol_type="viral cRNA"
                     /isolate="TH/B25815/2017A"
                     /isolation_source="Nasopharyngeal"
                     /host="Homo sapiens"
                     /db_xref="taxon:162145"
                     /country="Thailand"
                     /collection_date="22-Oct-17"
     CDS             <1..441
                     /note="fusion protein"
                     /codon_start=1
                     /product="F protein"
                     /translation="VYGSSVIYMVQLPIFGVIDTPCWIIKAAPSCSEKNGNYACLLRE
                     DQGWYCKNAGSTVYYPNEKDCETRGDHVFCDTAAGINVAEQSRECNINISTTNYPCKV
                     STGRHPISMVALSPLGALVACYKGVSCSIGSNRVGIIKQLPKGCS"
BASE COUNT      134 a     99 c    101 g    107 t
ORIGIN      
        1 gtctacggaa gctccgtgat ttacatggtt caactgccga tctttggtgt catagataca
       61 ccttgctgga taatcaaagc agccccctct tgctcagaaa aaaacgggaa ttatgcttgc
      121 ctcctaagag aagatcaagg gtggtattgt aaaaatgcag gatctactgt ttactaccca
      181 aacgaaaaag actgtgaaac aagaggtgat catgtttttt gtgacacagc agcagggatc
      241 aatgttgctg agcagtcgag agaatgcaac atcaacatat ctactaccaa ctacccgtgc
      301 aaagtcagca caggaagaca ccccataagc atggttgcac tatcacctct cggtgctttg
      361 gtggcttgct ataaaggggt aagctgctcg attggcagca atcgggttgg aatcatcaaa
      421 caattaccca aaggctgctc a
//
LOCUS       MH447942                   441 bp    cRNA    linear   VRL 06-JUN-2018
DEFINITION  Human metapneumovirus isolate TH/B26034/2017A.
ACCESSION   MH447942
VERSION
KEYWORDS    .
SOURCE      Human metapneumovirus (HMPV)
  ORGANISM  Human metapneumovirus
            Viruses; ssRNA viruses; ssRNA negative-strand viruses;
            Mononegavirales; Pneumoviridae; Metapneumovirus.
REFERENCE   1  (bases 1 to 441)
  AUTHORS   Thongpan,I.
  TITLE     Human metapneumovirus
  JOURNAL   Unpublished
REFERENCE   2  (bases 1 to 441)
  AUTHORS   Thongpan,I.
  TITLE     Direct Submission
  JOURNAL   Submitted (06-JUN-2018) Department of Pediatrics, Center of
            Excellence in Clinical Virology, Chulalongkorn, phayathai, Bangkok,
            Bangkok 10330, Thailand
COMMENT     Bankit Comment: TOTAL # OF SEQS:132.
            Bankit Comment: TOTAL # OF SETS:1.
            
            ##Assembly-Data-START##
            Sequencing Technology :: Sanger dideoxy sequencing
            ##Assembly-Data-END##
FEATURES             Location/Qualifiers
     source          1..441
                     /organism="Human metapneumovirus"
                     /mol_type="viral cRNA"
                     /isolate="TH/B26034/2017A"
                     /isolation_source="Nasopharyngeal"
                     /host="Homo sapiens"
                     /db_xref="taxon:162145"
                     /country="Thailand"
                     /collection_date="3-Nov-17"
     CDS             <1..441
                     /note="fusion protein"
                     /codon_start=1
                     /product="F protein"
                     /translation="VYGSSVIYMVQLPIFGVIDTPCWIIKAAPSCSEKNGNYACLLRE
                     DQGWYCKNAGSTVYYPNEKDCETRGDHVFCDTAAGINVAEQSRECNINISTTNYPCKV
                     STGRHPISMVALSPLGALVACYKGVSCSIGSNRVGIIKQLPKGCS"
BASE COUNT      134 a     98 c    101 g    108 t
ORIGIN      
        1 gtctacggaa gctccgtgat ttacatggtt caattgccga tctttggtgt catagataca
       61 ccttgctgga taatcaaagc agccccctct tgctcagaaa aaaacgggaa ttatgcttgc
      121 ctcctaagag aagatcaagg gtggtattgt aaaaatgcag gatctactgt ttactaccca
      181 aacgaaaaag actgtgaaac aagaggtgat catgtttttt gtgacacagc agcagggatc
      241 aatgttgctg agcagtcgag agaatgcaac atcaacatat ctactaccaa ctacccgtgc
      301 aaagtcagca caggaagaca ccccataagc atggttgcac tatcacctct cggtgctttg
      361 gtggcttgct ataaaggggt aagctgctcg attggcagca atcgggttgg aatcatcaaa
      421 caattaccca aaggctgctc a
//
LOCUS       MH447943                   441 bp    cRNA    linear   VRL 06-JUN-2018
DEFINITION  Human metapneumovirus isolate TH/B26105/2017A.
ACCESSION   MH447943
VERSION
KEYWORDS    .
SOURCE      Human metapneumovirus (HMPV)
  ORGANISM  Human metapneumovirus
            Viruses; ssRNA viruses; ssRNA negative-strand viruses;
            Mononegavirales; Pneumoviridae; Metapneumovirus.
REFERENCE   1  (bases 1 to 441)
  AUTHORS   Thongpan,I.
  TITLE     Human metapneumovirus
  JOURNAL   Unpublished
REFERENCE   2  (bases 1 to 441)
  AUTHORS   Thongpan,I.
  TITLE     Direct Submission
  JOURNAL   Submitted (06-JUN-2018) Department of Pediatrics, Center of
            Excellence in Clinical Virology, Chulalongkorn, phayathai, Bangkok,
            Bangkok 10330, Thailand
COMMENT     Bankit Comment: TOTAL # OF SEQS:132.
            Bankit Comment: TOTAL # OF SETS:1.
            
            ##Assembly-Data-START##
            Sequencing Technology :: Sanger dideoxy sequencing
            ##Assembly-Data-END##
FEATURES             Location/Qualifiers
     source          1..441
                     /organism="Human metapneumovirus"
                     /mol_type="viral cRNA"
                     /isolate="TH/B26105/2017A"
                     /isolation_source="Nasopharyngeal"
                     /host="Homo sapiens"
                     /db_xref="taxon:162145"
                     /country="Thailand"
                     /collection_date="6-Nov-17"
     CDS             <1..441
                     /note="fusion protein"
                     /codon_start=1
                     /product="F protein"
                     /translation="VYGSSVIYMVQLPIFGVIDTPCWIIKAAPSCSEKNGNYACLLRE
                     DQGWYCKNAGSTVYYPNEKDCETRGDHVFCDTAAGINVAEQSRECNINISTTNYPCKV
                     STGRHPISMVALSPLGALVACYKGVSCSIGSNRVGIIKQLPKGCS"
BASE COUNT      134 a     98 c    101 g    108 t
ORIGIN      
        1 gtctacggaa gctccgtgat ttacatggtt caattgccga tctttggtgt catagataca
       61 ccttgctgga taatcaaagc agccccctct tgctcagaaa aaaacgggaa ttatgcttgc
      121 ctcctaagag aagatcaagg gtggtattgt aaaaatgcag gatctactgt ttactaccca
      181 aacgaaaaag actgtgaaac aagaggtgat catgtttttt gtgacacagc agcagggatc
      241 aatgttgctg agcagtcgag agaatgcaac atcaacatat ctactaccaa ctacccgtgc
      301 aaagtcagca caggaagaca ccccataagc atggttgcac tatcacctct cggtgctttg
      361 gtggcttgct ataaaggggt aagctgctcg attggcagca atcgggttgg aatcatcaaa
      421 caattaccca aaggctgctc a
//
LOCUS       MH447944                   441 bp    cRNA    linear   VRL 06-JUN-2018
DEFINITION  Human metapneumovirus isolate TH/B26118/2017C.
ACCESSION   MH447944
VERSION
KEYWORDS    .
SOURCE      Human metapneumovirus (HMPV)
  ORGANISM  Human metapneumovirus
            Viruses; ssRNA viruses; ssRNA negative-strand viruses;
            Mononegavirales; Pneumoviridae; Metapneumovirus.
REFERENCE   1  (bases 1 to 441)
  AUTHORS   Thongpan,I.
  TITLE     Human metapneumovirus
  JOURNAL   Unpublished
REFERENCE   2  (bases 1 to 441)
  AUTHORS   Thongpan,I.
  TITLE     Direct Submission
  JOURNAL   Submitted (06-JUN-2018) Department of Pediatrics, Center of
            Excellence in Clinical Virology, Chulalongkorn, phayathai, Bangkok,
            Bangkok 10330, Thailand
COMMENT     Bankit Comment: TOTAL # OF SEQS:132.
            Bankit Comment: TOTAL # OF SETS:1.
            
            ##Assembly-Data-START##
            Sequencing Technology :: Sanger dideoxy sequencing
            ##Assembly-Data-END##
FEATURES             Location/Qualifiers
     source          1..441
                     /organism="Human metapneumovirus"
                     /mol_type="viral cRNA"
                     /isolate="TH/B26118/2017C"
                     /isolation_source="Nasopharyngeal"
                     /host="Homo sapiens"
                     /db_xref="taxon:162145"
                     /country="Thailand"
                     /collection_date="7-Nov-17"
     CDS             <1..441
                     /note="fusion protein"
                     /codon_start=1
                     /product="F protein"
                     /translation="VYGSSVIYMVQLPIFGVIDTPCWIVKAAPSCSEKKGNYACLLRE
                     DQGWYCQNAGSTVYYPNEKDCETRGDHVFCDTAAGINVAEQSKECNINISTTNYPCKV
                     STGRHPISMVALSPLGALVACYKGVSCSIGSNRVGIIKQLNKGCS"
BASE COUNT      127 a     94 c    112 g    108 t
ORIGIN      
        1 gtctacggga gctccgtaat ttacatggtg cagctgccaa tctttggcgt tatagatacg
       61 ccttgctgga tagtgaaagc agccccttct tgctctgaaa aaaagggaaa ctatgcttgc
      121 ctcctaagag aagaccaggg gtggtattgt cagaatgcag ggtcaactgt ctactaccca
      181 aatgagaagg actgtgaaac aaggggggat catgtctttt gcgacacagc agcaggaatt
      241 aatgttgctg agcaatcaaa ggagtgcaac atcaacatat ctactacaaa ttacccatgc
      301 aaagtcagca caggaaggca tcctatcagt atggttgcac tgtcccctct tggggctctg
      361 gttgcttgtt acaaaggagt aagctgttcc attggcagca atagagtagg gatcatcaag
      421 cagctgaaca aaggttgctc t
//
LOCUS       MH447945                   441 bp    cRNA    linear   VRL 06-JUN-2018
DEFINITION  Human metapneumovirus isolate TH/B26120/2017C.
ACCESSION   MH447945
VERSION
KEYWORDS    .
SOURCE      Human metapneumovirus (HMPV)
  ORGANISM  Human metapneumovirus
            Viruses; ssRNA viruses; ssRNA negative-strand viruses;
            Mononegavirales; Pneumoviridae; Metapneumovirus.
REFERENCE   1  (bases 1 to 441)
  AUTHORS   Thongpan,I.
  TITLE     Human metapneumovirus
  JOURNAL   Unpublished
REFERENCE   2  (bases 1 to 441)
  AUTHORS   Thongpan,I.
  TITLE     Direct Submission
  JOURNAL   Submitted (06-JUN-2018) Department of Pediatrics, Center of
            Excellence in Clinical Virology, Chulalongkorn, phayathai, Bangkok,
            Bangkok 10330, Thailand
COMMENT     Bankit Comment: TOTAL # OF SEQS:132.
            Bankit Comment: TOTAL # OF SETS:1.
            
            ##Assembly-Data-START##
            Sequencing Technology :: Sanger dideoxy sequencing
            ##Assembly-Data-END##
FEATURES             Location/Qualifiers
     source          1..441
                     /organism="Human metapneumovirus"
                     /mol_type="viral cRNA"
                     /isolate="TH/B26120/2017C"
                     /isolation_source="Nasopharyngeal"
                     /host="Homo sapiens"
                     /db_xref="taxon:162145"
                     /country="Thailand"
                     /collection_date="7-Nov-17"
     CDS             <1..441
                     /note="fusion protein"
                     /codon_start=1
                     /product="F protein"
                     /translation="VYGSSVIYMVQLPIFGVIDTPCWIVKAAPSCSEKKGNYACLLRE
                     DQGWYCQNAGSTVYYPNEKDCETRGDHVFCDTAAGINVAEQSKECNINISTTNYPCKV
                     STGRHPISMVALSPLGALVACYKGVSCSIGSNRVGIIKQLNKGCS"
BASE COUNT      127 a     94 c    112 g    108 t
ORIGIN      
        1 gtctacggga gctccgtaat ttacatggtg cagctgccaa tctttggcgt tatagatacg
       61 ccttgctgga tagtgaaagc agccccttct tgctctgaaa aaaagggaaa ctatgcttgc
      121 ctcctaagag aagaccaggg gtggtattgt cagaatgcag ggtcaactgt ctactaccca
      181 aatgagaagg actgtgaaac aaggggggat catgtctttt gcgacacagc agcaggaatt
      241 aatgttgctg agcaatcaaa ggagtgcaac atcaacatat ctactacaaa ttacccatgc
      301 aaagtcagca caggaaggca tcctatcagt atggttgcac tgtcccctct tggggctctg
      361 gttgcttgtt acaaaggagt aagctgttcc attggcagca atagagtagg gatcatcaag
      421 cagctgaaca aaggttgctc t
//
LOCUS       MH447946                   441 bp    cRNA    linear   VRL 06-JUN-2018
DEFINITION  Human metapneumovirus isolate TH/B26209/2017A.
ACCESSION   MH447946
VERSION
KEYWORDS    .
SOURCE      Human metapneumovirus (HMPV)
  ORGANISM  Human metapneumovirus
            Viruses; ssRNA viruses; ssRNA negative-strand viruses;
            Mononegavirales; Pneumoviridae; Metapneumovirus.
REFERENCE   1  (bases 1 to 441)
  AUTHORS   Thongpan,I.
  TITLE     Human metapneumovirus
  JOURNAL   Unpublished
REFERENCE   2  (bases 1 to 441)
  AUTHORS   Thongpan,I.
  TITLE     Direct Submission
  JOURNAL   Submitted (06-JUN-2018) Department of Pediatrics, Center of
            Excellence in Clinical Virology, Chulalongkorn, phayathai, Bangkok,
            Bangkok 10330, Thailand
COMMENT     Bankit Comment: TOTAL # OF SEQS:132.
            Bankit Comment: TOTAL # OF SETS:1.
            
            ##Assembly-Data-START##
            Sequencing Technology :: Sanger dideoxy sequencing
            ##Assembly-Data-END##
FEATURES             Location/Qualifiers
     source          1..441
                     /organism="Human metapneumovirus"
                     /mol_type="viral cRNA"
                     /isolate="TH/B26209/2017A"
                     /isolation_source="Nasopharyngeal"
                     /host="Homo sapiens"
                     /db_xref="taxon:162145"
                     /country="Thailand"
                     /collection_date="13-Nov-17"
     CDS             <1..441
                     /note="fusion protein"
                     /codon_start=1
                     /product="F protein"
                     /translation="VYGSSVIYMVQLPIFGVIDTPCWIIKAAPSCSEKNGNYACLLRE
                     DQGWYCKNAGSTVYYPNEKDCETRGDHVFCDTAAGINVAEQSRECNINISTTNYPCKV
                     STGRHPISMVALSPLGALVACYKGVSCSIGSNRVGIIKQLPKGCS"
BASE COUNT      134 a     98 c    101 g    108 t
ORIGIN      
        1 gtctacggaa gctccgtgat ttacatggtt caattgccga tctttggtgt catagataca
       61 ccttgctgga taatcaaagc agccccctct tgctcagaaa aaaacgggaa ttatgcttgc
      121 ctcctaagag aagatcaagg gtggtattgt aaaaatgcag gatctactgt ttactaccca
      181 aacgaaaaag actgtgaaac aagaggtgat catgtttttt gtgacacagc agcagggatc
      241 aatgttgctg agcagtcgag agaatgcaac atcaacatat ctactaccaa ctacccgtgc
      301 aaagtcagca caggaagaca ccccataagc atggttgcac tatcacctct cggtgctttg
      361 gtggcttgct ataaaggggt aagctgctcg attggcagca atcgggttgg aatcatcaaa
      421 caattaccca aaggctgctc a
//
LOCUS       MH447947                   441 bp    cRNA    linear   VRL 06-JUN-2018
DEFINITION  Human metapneumovirus isolate TH/B26223/2017A.
ACCESSION   MH447947
VERSION
KEYWORDS    .
SOURCE      Human metapneumovirus (HMPV)
  ORGANISM  Human metapneumovirus
            Viruses; ssRNA viruses; ssRNA negative-strand viruses;
            Mononegavirales; Pneumoviridae; Metapneumovirus.
REFERENCE   1  (bases 1 to 441)
  AUTHORS   Thongpan,I.
  TITLE     Human metapneumovirus
  JOURNAL   Unpublished
REFERENCE   2  (bases 1 to 441)
  AUTHORS   Thongpan,I.
  TITLE     Direct Submission
  JOURNAL   Submitted (06-JUN-2018) Department of Pediatrics, Center of
            Excellence in Clinical Virology, Chulalongkorn, phayathai, Bangkok,
            Bangkok 10330, Thailand
COMMENT     Bankit Comment: TOTAL # OF SEQS:132.
            Bankit Comment: TOTAL # OF SETS:1.
            
            ##Assembly-Data-START##
            Sequencing Technology :: Sanger dideoxy sequencing
            ##Assembly-Data-END##
FEATURES             Location/Qualifiers
     source          1..441
                     /organism="Human metapneumovirus"
                     /mol_type="viral cRNA"
                     /isolate="TH/B26223/2017A"
                     /isolation_source="Nasopharyngeal"
                     /host="Homo sapiens"
                     /db_xref="taxon:162145"
                     /country="Thailand"
                     /collection_date="14-Nov-17"
     CDS             <1..441
                     /note="fusion protein"
                     /codon_start=1
                     /product="F protein"
                     /translation="VYGSSVIYMVQLPIFGVIDTPCWIIKAAPSCSEKNGNYACLLRE
                     DQGWYCKNAGSTVYYPNEKDCETRGDHVFCDTAAGINVAEQSRECNINISTTNYPCKV
                     STGRHPISMVALSPLGALVACYKGVSCSIGSNRVGIIKQLPKGCS"
BASE COUNT      134 a     99 c    101 g    107 t
ORIGIN      
        1 gtctacggaa gctccgtgat ttacatggtt caattgccga tctttggtgt catagataca
       61 ccttgctgga taatcaaagc agccccctct tgctcagaaa aaaacgggaa ttatgcttgc
      121 ctcctaagag aagatcaagg gtggtattgt aaaaatgcag gatctactgt ttactaccca
      181 aacgaaaaag actgtgaaac aagaggtgat catgtctttt gtgacacagc agcagggatc
      241 aatgttgctg agcagtcgag agaatgcaac atcaacatat ctactaccaa ctacccgtgc
      301 aaagtcagca caggaagaca ccccataagc atggttgcac tatcacctct cggtgccttg
      361 gtggcttgct ataaaggggt aagctgctcg attggcagta atcgggttgg aatcatcaaa
      421 caattaccca aaggctgctc a
//
LOCUS       MH447948                   441 bp    cRNA    linear   VRL 06-JUN-2018
DEFINITION  Human metapneumovirus isolate TH/B26348/2017C.
ACCESSION   MH447948
VERSION
KEYWORDS    .
SOURCE      Human metapneumovirus (HMPV)
  ORGANISM  Human metapneumovirus
            Viruses; ssRNA viruses; ssRNA negative-strand viruses;
            Mononegavirales; Pneumoviridae; Metapneumovirus.
REFERENCE   1  (bases 1 to 441)
  AUTHORS   Thongpan,I.
  TITLE     Human metapneumovirus
  JOURNAL   Unpublished
REFERENCE   2  (bases 1 to 441)
  AUTHORS   Thongpan,I.
  TITLE     Direct Submission
  JOURNAL   Submitted (06-JUN-2018) Department of Pediatrics, Center of
            Excellence in Clinical Virology, Chulalongkorn, phayathai, Bangkok,
            Bangkok 10330, Thailand
COMMENT     Bankit Comment: TOTAL # OF SEQS:132.
            Bankit Comment: TOTAL # OF SETS:1.
            
            ##Assembly-Data-START##
            Sequencing Technology :: Sanger dideoxy sequencing
            ##Assembly-Data-END##
FEATURES             Location/Qualifiers
     source          1..441
                     /organism="Human metapneumovirus"
                     /mol_type="viral cRNA"
                     /isolate="TH/B26348/2017C"
                     /isolation_source="Nasopharyngeal"
                     /host="Homo sapiens"
                     /db_xref="taxon:162145"
                     /country="Thailand"
                     /collection_date="20-Nov-17"
     CDS             <1..441
                     /note="fusion protein"
                     /codon_start=1
                     /product="F protein"
                     /translation="VYGSSVIYMVQLPIFGVIDTPCWIIKAAPSCSEKNGNYACLLRE
                     DQGWYCKNAGSTVYYPNEKDCETRGDHVFCDTAAGINVAEQSRECNINISTTNYPCKV
                     STGRHPISMVALSPLGALVACYKGVSCSIGSNRVGIIKQLPKGCS"
BASE COUNT      134 a     97 c    101 g    109 t
ORIGIN      
        1 gtctacggaa gctccgtgat ttacatggtt caattgccga tctttggtgt catagataca
       61 ccttgctgga taattaaagc agccccctct tgctcagaaa aaaacgggaa ttatgcttgc
      121 ctcctaagag aagatcaagg gtggtattgt aaaaatgcag gatctactgt ttactaccca
      181 aacgaaaaag actgtgaaac aagaggtgat catgtttttt gtgacacagc agcagggatc
      241 aatgttgctg agcagtcgag agaatgcaac atcaacatat ctactaccaa ctacccgtgc
      301 aaagtcagca caggaagaca ccccataagc atggttgcac tatcacctct cggtgctttg
      361 gtggcttgct ataaaggggt aagctgctcg attggcagca atcgggttgg aatcatcaaa
      421 caattaccca aaggctgctc a
//
LOCUS       MH447949                   441 bp    cRNA    linear   VRL 06-JUN-2018
DEFINITION  Human metapneumovirus isolate TH/B26478/2017C.
ACCESSION   MH447949
VERSION
KEYWORDS    .
SOURCE      Human metapneumovirus (HMPV)
  ORGANISM  Human metapneumovirus
            Viruses; ssRNA viruses; ssRNA negative-strand viruses;
            Mononegavirales; Pneumoviridae; Metapneumovirus.
REFERENCE   1  (bases 1 to 441)
  AUTHORS   Thongpan,I.
  TITLE     Human metapneumovirus
  JOURNAL   Unpublished
REFERENCE   2  (bases 1 to 441)
  AUTHORS   Thongpan,I.
  TITLE     Direct Submission
  JOURNAL   Submitted (06-JUN-2018) Department of Pediatrics, Center of
            Excellence in Clinical Virology, Chulalongkorn, phayathai, Bangkok,
            Bangkok 10330, Thailand
COMMENT     Bankit Comment: TOTAL # OF SEQS:132.
            Bankit Comment: TOTAL # OF SETS:1.
            
            ##Assembly-Data-START##
            Sequencing Technology :: Sanger dideoxy sequencing
            ##Assembly-Data-END##
FEATURES             Location/Qualifiers
     source          1..441
                     /organism="Human metapneumovirus"
                     /mol_type="viral cRNA"
                     /isolate="TH/B26478/2017C"
                     /isolation_source="Nasopharyngeal"
                     /host="Homo sapiens"
                     /db_xref="taxon:162145"
                     /country="Thailand"
                     /collection_date="27-Nov-17"
     CDS             <1..441
                     /note="fusion protein"
                     /codon_start=1
                     /product="F protein"
                     /translation="VYGSSVIYMVQLPIFGVIDTPCWIVKAAPSCSEKKGNYACLLRE
                     DQGWYCQNAGSTVYYPNEKDCETRGDHVFCDTAAGINVAEQSKECNINISTTNYPCKV
                     STGRHPISMVALSPLGALVACYKGVSCSIGSNRVGIIKQLNKGCS"
BASE COUNT      130 a     96 c    110 g    105 t
ORIGIN      
        1 gtctacggga gctccgtaat ttacatggtg cagctgccaa tctttggcgt tatagatacg
       61 ccttgctgga tagtgaaagc agccccttca tgctccgaaa aaaagggaaa ctatgcttgc
      121 ctcctaagag aagaccaggg gtggtattgt cagaatgcag ggtcaactgt ctactaccca
      181 aatgaaaagg actgtgaaac aaggggagat catgtctttt gcgacacagc agcaggaatt
      241 aatgttgctg agcaatcaaa ggagtgcaac atcaacatat ccactacaaa ttacccatgc
      301 aaagtcagca caggaaggca tcctatcagt atggttgcac tgtcccctct tggggctctg
      361 gttgcttgtt acaaaggagt aagctgttcc attggcagca atagagtagg gatcatcaag
      421 cagctgaaca aaggttgctc t
//
LOCUS       MH447950                   441 bp    cRNA    linear   VRL 06-JUN-2018
DEFINITION  Human metapneumovirus isolate TH/B26568/2017A.
ACCESSION   MH447950
VERSION
KEYWORDS    .
SOURCE      Human metapneumovirus (HMPV)
  ORGANISM  Human metapneumovirus
            Viruses; ssRNA viruses; ssRNA negative-strand viruses;
            Mononegavirales; Pneumoviridae; Metapneumovirus.
REFERENCE   1  (bases 1 to 441)
  AUTHORS   Thongpan,I.
  TITLE     Human metapneumovirus
  JOURNAL   Unpublished
REFERENCE   2  (bases 1 to 441)
  AUTHORS   Thongpan,I.
  TITLE     Direct Submission
  JOURNAL   Submitted (06-JUN-2018) Department of Pediatrics, Center of
            Excellence in Clinical Virology, Chulalongkorn, phayathai, Bangkok,
            Bangkok 10330, Thailand
COMMENT     Bankit Comment: TOTAL # OF SEQS:132.
            Bankit Comment: TOTAL # OF SETS:1.
            
            ##Assembly-Data-START##
            Sequencing Technology :: Sanger dideoxy sequencing
            ##Assembly-Data-END##
FEATURES             Location/Qualifiers
     source          1..441
                     /organism="Human metapneumovirus"
                     /mol_type="viral cRNA"
                     /isolate="TH/B26568/2017A"
                     /isolation_source="Nasopharyngeal"
                     /host="Homo sapiens"
                     /db_xref="taxon:162145"
                     /country="Thailand"
                     /collection_date="5-Dec-17"
     CDS             <1..441
                     /note="fusion protein"
                     /codon_start=1
                     /product="F protein"
                     /translation="VYGSSVIYMVQLPIFGVIDTPCWIIKAAPSCSEKNGNYACLLRE
                     DQGWYCKNAGSTVYYPNEKDCETRGDHVFCDTAAGINVAEQSRECNINISTTNYPCKV
                     STGRHPISMVALSPLGALVACYKGVSCSIGSNRVGIIKQLPKGCS"
BASE COUNT      135 a     98 c    100 g    108 t
ORIGIN      
        1 gtctacggaa gctccgtgat ttacatggtt caattgccaa tctttggtgt catagataca
       61 ccttgctgga taatcaaagc agccccctct tgctcagaaa aaaacgggaa ttatgcttgc
      121 ctcctaagag aagatcaagg gtggtattgt aaaaatgcag gatctactgt ttactaccca
      181 aacgaaaaag actgtgaaac aagaggtgat catgtttttt gtgacacagc agcagggatc
      241 aatgttgctg agcagtcgag agaatgcaac atcaacatat ctactaccaa ctacccgtgc
      301 aaagtcagca caggaagaca ccccataagc atggttgcac tatcacctct cggtgctttg
      361 gtggcttgct ataaaggggt aagctgctcg attggcagca atcgggttgg aatcatcaaa
      421 caattaccca aaggctgctc a
//
